# Supplementary material for: EMC2 promotes breast cancer progression and enhances sensitivity to PDK1/AKT inhibition by deubiquitinating ENO1
Source: Int J Biol Sci. 2025 Mar 24;21(6):2629–46. doi: 10.7150/ijbs.109192 (PMC12035906; doi:10.7150/ijbs.109192)
Supplement: Supplementary file 3 — Supplementary table 2. [file ijbsv21p2629s3.xlsx]

## Sheet: Sheet1
Supplementary Table 2
qRT-PCR primers
Species	Gene symbol	Forward primer	Reverse primer
human	EMC2	TAGACTATGGTCGGGATGACTTG	TGCCTGTTAATCGCTTGACTC
human	GAPDH	GGAGCGAGATCCCTCCAAAAT	GGCTGTTGTCATACTTCTCATGG
human	PDK1	GGATTGCCCATATCACGTCTTT	TCCCGTAACCCTCTAGGGAATA
human	ENO1	GCCGTGAACGAGAAGTCCTG	ACGCCTGAAGAGACTCGGT
human	USP7	CCCTCCGTGTTTTGTGCGA	AGACCATGACGTGGAATCAGA
human	MYBL2 (B-MYB)	CTTGAGCGAGTCCAAAGACTG	AGTTGGTCAGAAGACTTCCCT
human	WDR4	TAACCGATGACAGTAAGCGTCT	TCTCCTCCGAGGCTATGAAAG
ChIP-PCR primers
Species	Gene symbol	Forward primer	Reverse primer
human	PDK1	TACCCGTTACACTTTCTA	AGTATCAGCAGTTCTCCC
