# Supplementary material for: EMC2 promotes breast cancer progression and enhances sensitivity to PDK1/AKT inhibition by deubiquitinating ENO1
Source: Int J Biol Sci. 2025 Mar 24;21(6):2629–46. doi: 10.7150/ijbs.109192 (PMC12035906; doi:10.7150/ijbs.109192)
Supplement: Supplementary file 4 — Supplementary table 3. [file ijbsv21p2629s4.xlsx]

## Sheet: Sheet1
Table S3 List of primers used in this study

## Sheet: Sheet2
Supplementary Table 3
List of antibodies used in this research
Target	Dilution (WB)	Dilution (IF)	Manufacturer	Cat no	Host/Isotype	Reactivity	Conjugate
EMC2	1:1000	1:200	ProteinTech	25443-1-AP	Rabbit / IgG	Human	/
Calnexin	1:5000	1:200	ProteinTech	66903-1-Ig	Mouse / IgG1	Human	/
GAPDH	1:50000		ProteinTech	60004-1-Ig	Mouse / IgG2b	Human	/
CDK1	1:2000		ProteinTech	19532-1-AP	Rabbit / IgG	Human	/
CDK2	1:5000		ProteinTech	10122-1-AP	Rabbit / IgG	Human	/
CDK4	1:1000		ProteinTech	11026-1-AP	Rabbit / IgG	Human	/
CDK6	1:1000		ProteinTech	14052-1-AP	Rabbit / IgG	Human	/
Cyclin A2	1:5000		ProteinTech	18202-1-AP	Rabbit / IgG	Human	/
Cyclin B1	1:1000		ProteinTech	55004-1-AP	Rabbit / IgG	Human	/
Cyclin D1	1:5000		ProteinTech	60186-1-Ig	Mouse / IgG2b	Human	/
Cyclin E1	1:500		ProteinTech	11554-1-AP	Rabbit / IgG	Human	/
N cadherin	1:1000		CST	#13116	Rabbit / IgG	Human	/
E cadherin	1:1000		CST	#3195	Rabbit / IgG	Human	/
Vimentin	1:1000		CST	#5741	Rabbit / IgG	Human	/
Snail	1:1000		CST	#3879	Rabbit / IgG	Human	/
mTOR	1:5000		ProteinTech	66888-1-Ig	Mouse / IgG2b	Human	/
p-mTOR (S2448)	1:1000		Servicebio	GB114686	Rabbit / IgG	Human	/
PI3K	1:200		ProteinTech	20584-1-AP	Rabbit / IgG	Human	/
AKT	1:2000		ProteinTech	10176-2-AP	Rabbit / IgG	Human	/
p-AKT (T308)	1:1000		ProteinTech	29163-1-AP	Rabbit / IgG	Human	/
p-AKT (S473)	1:2000		ProteinTech	66444-1-Ig	Mouse / IgG1	Human	/
PDK1	1:1000		ProteinTech	18262-1-AP	Rabbit / IgG	Human	/
PDK2	1:500		ProteinTech	15647-1-AP	Rabbit / IgG	Human	/
ENO1	1:2000		ProteinTech	11204-1-AP	Rabbit / IgG	Human	/
USP7	1:5000		ProteinTech	66514-1-Ig	Mouse / IgG2a	Human	/
Ribbit IgG Control	1:200		ProteinTech	30000-0-AP	Rabbit / IgG	N/A	/
Mouse IgG Control	1:200		ProteinTech	B900620	Mouse	N/A	/
ubiquitin	1:1000		ProteinTech	10201-2-AP	Rabbit / IgG	Human	/
B-MYB	1:500		ProteinTech	18896-1-AP	Rabbit / IgG	Human	/
