# Supplementary material for: EMC2 promotes breast cancer progression and enhances sensitivity to PDK1/AKT inhibition by deubiquitinating ENO1
Source: Int J Biol Sci. 2025 Mar 24;21(6):2629–46. doi: 10.7150/ijbs.109192 (PMC12035906; doi:10.7150/ijbs.109192)
Supplement: Supplementary file 5 — Supplementary Table 4 (anti EMC2 IP-MS results) & Supplementary Table 5 (anti ENO1 RIP-seq results). [file ijbsv21p2629s5.zip]

Archive with 2 entries (2 files):
- Table S4 anti-EMC2 IP-MS results.xlsx
- Table S5 anti-ENO1 RIP-seq results.xls
