# Supplementary material for: EMC2 promotes breast cancer progression and enhances sensitivity to PDK1/AKT inhibition by deubiquitinating ENO1
Source: Int J Biol Sci. 2025 Mar 24;21(6):2629–46. doi: 10.7150/ijbs.109192 (PMC12035906; doi:10.7150/ijbs.109192)
Supplement: Supplementary file 5 — Supplementary Table 4 (anti EMC2 IP-MS results) & Supplementary Table 5 (anti ENO1 RIP-seq results). [file ijbsv21p2629s5.zip › Table S4 anti-EMC2 IP-MS results.xlsx]

## Sheet: EMC2 VS IgG显著性差异分析
Protein IDs	Gene Name	Fasta headers	Number of proteins	Peptides	Razor + unique peptides	Unique peptides	Sequence coverage [%]	Mol. weight [kDa]	LFQ intensity EMC2	LFQ intensity IgG	Average EMC2	Average IgG	EMC2/IgG	Regulation	P value (significanceA)
Q15006	EMC2	sp|Q15006|EMC2_HUMAN ER membrane protein complex subunit 2 OS=Homo sapiens OX=9606 GN=EMC2 PE=1 SV=1	1	8	8	8	34.7	34.833	962550000	31086000	962550000	31086000	30.9641	UP	3.1644e-44
Q03135	CAV1	sp|Q03135|CAV1_HUMAN Caveolin-1 OS=Homo sapiens OX=9606 GN=CAV1 PE=1 SV=4	1	5	5	5	32	20.471	669450000	121460000	669450000	121460000	5.51169	UP	5.10934e-12
P09493	TPM1	sp|P09493|TPM1_HUMAN Tropomyosin alpha-1 chain OS=Homo sapiens OX=9606 GN=TPM1 PE=1 SV=2	1	17	17	6	45.4	32.708	3690000000	720540000	3690000000	720540000	5.12116	UP	4.04438e-11
P20962	PTMS	sp|P20962|PTMS_HUMAN Parathymosin OS=Homo sapiens OX=9606 GN=PTMS PE=1 SV=2	1	1	1	1	11.8	11.53	135760000	28247000	135760000	28247000	4.80617	UP	2.24959e-10
P63313	TMSB10	sp|P63313|TYB10_HUMAN Thymosin beta-10 OS=Homo sapiens OX=9606 GN=TMSB10 PE=1 SV=2	1	1	1	1	31.8	5.0256	116630000	29635000	116630000	29635000	3.93555	UP	3.25261e-08
Q9NYL9	TMOD3	sp|Q9NYL9|TMOD3_HUMAN Tropomodulin-3 OS=Homo sapiens OX=9606 GN=TMOD3 PE=1 SV=1	1	15	15	15	49.4	39.594	778300000	199860000	778300000	199860000	3.89423	UP	4.15422e-08
Q15691	MAPRE1	sp|Q15691|MARE1_HUMAN Microtubule-associated protein RP/EB family member 1 OS=Homo sapiens OX=9606 GN=MAPRE1 PE=1 SV=3	1	2	2	2	6.7	29.999	122870000	33172000	122870000	33172000	3.70403	UP	1.29386e-07
P60174	TPI1	sp|P60174|TPIS_HUMAN Triosephosphate isomerase OS=Homo sapiens OX=9606 GN=TPI1 PE=1 SV=4	1	8	8	8	30.9	26.669	424290000	125880000	424290000	125880000	3.37059	UP	9.85289e-07
O60942	RNGTT	sp|O60942|MCE1_HUMAN mRNA-capping enzyme OS=Homo sapiens OX=9606 GN=RNGTT PE=1 SV=1	1	2	2	2	3.7	68.556	119070000	35637000	119070000	35637000	3.34119	UP	1.1811e-06
P07951	TPM2	sp|P07951|TPM2_HUMAN Tropomyosin beta chain OS=Homo sapiens OX=9606 GN=TPM2 PE=1 SV=1	1	14	6	3	39.8	32.85	440030000	140530000	440030000	140530000	3.13122	UP	4.35299e-06
P06396	GSN	sp|P06396|GELS_HUMAN Gelsolin OS=Homo sapiens OX=9606 GN=GSN PE=1 SV=1	1	9	9	2	14.6	85.696	188360000	62911000	188360000	62911000	2.99407	UP	1.02939e-05
P62857	RPS28	sp|P62857|RS28_HUMAN Small ribosomal subunit protein eS28 OS=Homo sapiens OX=9606 GN=RPS28 PE=1 SV=1	1	2	2	2	30.4	7.8409	195060000	67935000	195060000	67935000	2.87127	UP	2.23602e-05
P29401	TKT	sp|P29401|TKT_HUMAN Transketolase OS=Homo sapiens OX=9606 GN=TKT PE=1 SV=3	1	9	9	9	18.5	67.877	126000000	44793000	126000000	44793000	2.81294	UP	3.23711e-05
P15531	NME1	sp|P15531|NDKA_HUMAN Nucleoside diphosphate kinase A OS=Homo sapiens OX=9606 GN=NME1 PE=1 SV=1	1	7	7	3	52.6	17.149	372800000	138350000	372800000	138350000	2.69462	UP	6.87285e-05
P18206	VCL	sp|P18206|VINC_HUMAN Vinculin OS=Homo sapiens OX=9606 GN=VCL PE=1 SV=4	1	9	9	9	10.9	123.8	30833000	12024000	30833000	12024000	2.56429	UP	0.000157945
P06733;P13929;P09104	ENO1	sp|P06733|ENOA_HUMAN Alpha-enolase OS=Homo sapiens OX=9606 GN=ENO1 PE=1 SV=2	3	12	12	12	40.3	47.168	497820000	198230000	497820000	198230000	2.51133	UP	0.000221607
Q15154	PCM1	sp|Q15154|PCM1_HUMAN Pericentriolar material 1 protein OS=Homo sapiens OX=9606 GN=PCM1 PE=1 SV=5	1	14	14	14	8.4	228.54	69741000	28157000	69741000	28157000	2.47686	UP	0.000276261
Q04837	SSBP1	sp|Q04837|SSBP_HUMAN Single-stranded DNA-binding protein, mitochondrial OS=Homo sapiens OX=9606 GN=SSBP1 PE=1 SV=1	1	4	4	4	36.5	17.259	2031600000	820720000	2031600000	820720000	2.47539	UP	0.000278879
P18669;P15259;Q8N0Y7	PGAM1; PGAM2	sp|P18669|PGAM1_HUMAN Phosphoglycerate mutase 1 OS=Homo sapiens OX=9606 GN=PGAM1 PE=1 SV=2;sp|P15259|PGAM2_HUMAN Phosphoglycerate mutase 2 OS=Homo sapiens OX=9606 GN=PGAM2 PE=1 SV=3;sp|Q8N0Y7|PGAM4_HUMAN Probable phosphoglycerate mutase 4 OS=Homo sapiens O	3	4	4	4	20.5	28.804	74284000	30195000	74284000	30195000	2.46014	UP	0.000307445
P67936;Q2TAC2	TPM4	sp|P67936|TPM4_HUMAN Tropomyosin alpha-4 chain OS=Homo sapiens OX=9606 GN=TPM4 PE=1 SV=3	2	16	11	9	48.4	28.521	716470000	293150000	716470000	293150000	2.44404	UP	0.000340803
P08758	ANXA5	sp|P08758|ANXA5_HUMAN Annexin A5 OS=Homo sapiens OX=9606 GN=ANXA5 PE=1 SV=2	1	4	4	4	12.5	35.936	55244000	22812000	55244000	22812000	2.42171	UP	0.00039313
P04075	ALDOA	sp|P04075|ALDOA_HUMAN Fructose-bisphosphate aldolase A OS=Homo sapiens OX=9606 GN=ALDOA PE=1 SV=2	1	5	5	5	17.3	39.42	115140000	48576000	115140000	48576000	2.37031	UP	0.000546109
P55769	SNU13	sp|P55769|NH2L1_HUMAN NHP2-like protein 1 OS=Homo sapiens OX=9606 GN=SNU13 PE=1 SV=3	1	2	2	2	18	14.173	54805000	23714000	54805000	23714000	2.31108	UP	0.000797262
P17096	HMGA1	sp|P17096|HMGA1_HUMAN High mobility group protein HMG-I/HMG-Y OS=Homo sapiens OX=9606 GN=HMGA1 PE=1 SV=3	1	5	5	5	30.8	11.676	2830400000	1259800000	2830400000	1259800000	2.24671	UP	0.00120204
Q9Y5B9	SUPT16H	sp|Q9Y5B9|SP16H_HUMAN FACT complex subunit SPT16 OS=Homo sapiens OX=9606 GN=SUPT16H PE=1 SV=1	1	19	19	19	19.3	119.91	189050000	85810000	189050000	85810000	2.20312	UP	0.0015863
O43920	NDUFS5	sp|O43920|NDUS5_HUMAN NADH dehydrogenase [ubiquinone] iron-sulfur protein 5 OS=Homo sapiens OX=9606 GN=NDUFS5 PE=1 SV=3	1	3	3	3	22.6	12.517	94407000	43033000	94407000	43033000	2.19383	UP	0.00168286
Q15287	RNPS1	sp|Q15287|RNPS1_HUMAN RNA-binding protein with serine-rich domain 1 OS=Homo sapiens OX=9606 GN=RNPS1 PE=1 SV=1	1	5	5	5	23.3	34.208	207120000	97014000	207120000	97014000	2.13495	UP	0.00244495
O43660	PLRG1	sp|O43660|PLRG1_HUMAN Pleiotropic regulator 1 OS=Homo sapiens OX=9606 GN=PLRG1 PE=1 SV=1	1	10	10	10	21.6	57.193	108410000	50871000	108410000	50871000	2.13108	UP	0.00250564
P06753	TPM3	sp|P06753|TPM3_HUMAN Tropomyosin alpha-3 chain OS=Homo sapiens OX=9606 GN=TPM3 PE=1 SV=2	1	17	8	7	47.4	32.95	1085600000	511930000	1085600000	511930000	2.1206	UP	0.00267735
Q8NFH3	NUP43	sp|Q8NFH3|NUP43_HUMAN Nucleoporin Nup43 OS=Homo sapiens OX=9606 GN=NUP43 PE=1 SV=1	1	2	2	2	8.2	42.15	47806000	22756000	47806000	22756000	2.10081	UP	0.0030342
P51608	MECP2	sp|P51608|MECP2_HUMAN Methyl-CpG-binding protein 2 OS=Homo sapiens OX=9606 GN=MECP2 PE=1 SV=1	1	6	6	6	18.7	52.44	78093000	37780000	78093000	37780000	2.06705	UP	0.00375431
Q06265	EXOSC9	sp|Q06265|EXOS9_HUMAN Exosome complex component RRP45 OS=Homo sapiens OX=9606 GN=EXOSC9 PE=1 SV=3	1	3	3	3	7.3	48.948	44058000	21442000	44058000	21442000	2.05475	UP	0.00405638
P06703	S100A6	sp|P06703|S10A6_HUMAN Protein S100-A6 OS=Homo sapiens OX=9606 GN=S100A6 PE=1 SV=1	1	3	3	3	24.4	10.18	633560000	313360000	633560000	313360000	2.02183	UP	0.00498827
Q9NQ50	MRPL40	sp|Q9NQ50|RM40_HUMAN Large ribosomal subunit protein mL40 OS=Homo sapiens OX=9606 GN=MRPL40 PE=1 SV=1	1	2	2	2	13.1	24.49	50299000	24883000	50299000	24883000	2.02142	UP	0.00500104
P51858	HDGF	sp|P51858|HDGF_HUMAN Hepatoma-derived growth factor OS=Homo sapiens OX=9606 GN=HDGF PE=1 SV=1	1	2	2	2	11.7	26.788	116240000	57654000	116240000	57654000	2.01617	UP	0.00516852
O75367;Q9P0M6	MACROH2A1	sp|O75367|H2AY_HUMAN Core histone macro-H2A.1 OS=Homo sapiens OX=9606 GN=MACROH2A1 PE=1 SV=5	2	12	12	12	45.5	39.183	639000000	317970000	639000000	317970000	2.00962	UP	0.00538473
P40926	MDH2	sp|P40926|MDHM_HUMAN Malate dehydrogenase, mitochondrial OS=Homo sapiens OX=9606 GN=MDH2 PE=1 SV=3	1	6	6	6	20.1	35.503	97671000	48637000	97671000	48637000	2.00816	UP	0.00543422
P05387	RPLP2	sp|P05387|RLA2_HUMAN Large ribosomal subunit protein P2 OS=Homo sapiens OX=9606 GN=RPLP2 PE=1 SV=1	1	8	8	8	77.4	11.665	664520000	333180000	664520000	333180000	1.99448	UP	0.00592
O15347	HMGB3	sp|O15347|HMGB3_HUMAN High mobility group protein B3 OS=Homo sapiens OX=9606 GN=HMGB3 PE=1 SV=4	1	4	4	4	20	22.98	88354000	44300000	88354000	44300000	1.99445	UP	0.00592113
P13010	XRCC5	sp|P13010|XRCC5_HUMAN X-ray repair cross-complementing protein 5 OS=Homo sapiens OX=9606 GN=XRCC5 PE=1 SV=3	1	25	25	25	46.2	82.704	585610000	296810000	585610000	296810000	1.97301	UP	0.00676899
Q7Z406	MYH14	sp|Q7Z406|MYH14_HUMAN Myosin-14 OS=Homo sapiens OX=9606 GN=MYH14 PE=1 SV=2	1	8	3	3	3.3	227.87	5306000000	2722600000	5306000000	2722600000	1.94887	UP	0.00786676
Q15269	PWP2	sp|Q15269|PWP2_HUMAN Periodic tryptophan protein 2 homolog OS=Homo sapiens OX=9606 GN=PWP2 PE=1 SV=2	1	9	9	9	11.2	102.45	82966000	42699000	82966000	42699000	1.94304	UP	0.00815692
Q9H4L5	OSBPL3	sp|Q9H4L5|OSBL3_HUMAN Oxysterol-binding protein-related protein 3 OS=Homo sapiens OX=9606 GN=OSBPL3 PE=1 SV=1	1	5	5	5	7.6	101.22	64477000	33561000	64477000	33561000	1.92119	UP	0.00934087
O94826	TOMM70	sp|O94826|TOM70_HUMAN Mitochondrial import receptor subunit TOM70 OS=Homo sapiens OX=9606 GN=TOMM70 PE=1 SV=1	1	3	3	3	4.3	67.454	35870000	18849000	35870000	18849000	1.90302	UP	0.0104515
Q08945	SSRP1	sp|Q08945|SSRP1_HUMAN FACT complex subunit SSRP1 OS=Homo sapiens OX=9606 GN=SSRP1 PE=1 SV=1	1	11	11	11	17.2	81.074	141590000	74509000	141590000	74509000	1.90031	UP	0.0106279
Q00059	TFAM	sp|Q00059|TFAM_HUMAN Transcription factor A, mitochondrial OS=Homo sapiens OX=9606 GN=TFAM PE=1 SV=1	1	11	11	11	32.9	29.096	545800000	287500000	545800000	287500000	1.89843	UP	0.0107515
P09429;B2RPK0	HMGB1	sp|P09429|HMGB1_HUMAN High mobility group protein B1 OS=Homo sapiens OX=9606 GN=HMGB1 PE=1 SV=3	2	4	4	4	22.3	24.893	248260000	131440000	248260000	131440000	1.88877	UP	0.0114116
P26038	MSN	sp|P26038|MOES_HUMAN Moesin OS=Homo sapiens OX=9606 GN=MSN PE=1 SV=3	1	10	10	7	14.9	67.819	103790000	55149000	103790000	55149000	1.88199	UP	0.0118979
P12956	XRCC6	sp|P12956|XRCC6_HUMAN X-ray repair cross-complementing protein 6 OS=Homo sapiens OX=9606 GN=XRCC6 PE=1 SV=2	1	28	28	28	47.9	69.842	840350000	447170000	840350000	447170000	1.87926	UP	0.0120994
P14649	MYL6B	sp|P14649|MYL6B_HUMAN Myosin light chain 6B OS=Homo sapiens OX=9606 GN=MYL6B PE=1 SV=1	1	6	4	4	32.7	22.764	86201000	45956000	86201000	45956000	1.87573	UP	0.0123652
P53999	SUB1	sp|P53999|TCP4_HUMAN Activated RNA polymerase II transcriptional coactivator p15 OS=Homo sapiens OX=9606 GN=SUB1 PE=1 SV=3	1	3	3	3	29.9	14.395	142030000	75877000	142030000	75877000	1.87185	UP	0.0126639
P20908	COL5A1	sp|P20908|CO5A1_HUMAN Collagen alpha-1(V) chain OS=Homo sapiens OX=9606 GN=COL5A1 PE=1 SV=3	1	4	4	4	1.8	183.56	21071000	11306000	21071000	11306000	1.8637	UP	0.0133132
Q53EP0	FNDC3B	sp|Q53EP0|FND3B_HUMAN Fibronectin type III domain-containing protein 3B OS=Homo sapiens OX=9606 GN=FNDC3B PE=1 SV=2	1	4	4	4	4.7	132.89	24964000	13398000	24964000	13398000	1.86326	UP	0.013349
O14950;P19105	MYL12B; MYL12A	sp|O14950|ML12B_HUMAN Myosin regulatory light chain 12B OS=Homo sapiens OX=9606 GN=MYL12B PE=1 SV=2;sp|P19105|ML12A_HUMAN Myosin regulatory light chain 12A OS=Homo sapiens OX=9606 GN=MYL12A PE=1 SV=2	2	12	12	6	80.2	19.779	9873300000	5331800000	9873300000	5331800000	1.85178	UP	0.0143225
Q9UHI6	DDX20	sp|Q9UHI6|DDX20_HUMAN Probable ATP-dependent RNA helicase DDX20 OS=Homo sapiens OX=9606 GN=DDX20 PE=1 SV=2	1	4	4	4	6.2	92.239	41026000	22269000	41026000	22269000	1.84229	UP	0.0151779
P14174	MIF	sp|P14174|MIF_HUMAN Macrophage migration inhibitory factor OS=Homo sapiens OX=9606 GN=MIF PE=1 SV=4	1	2	2	2	17.4	12.476	104990000	57045000	104990000	57045000	1.84048	UP	0.0153472
P11387;Q969P6	TOP1	sp|P11387|TOP1_HUMAN DNA topoisomerase 1 OS=Homo sapiens OX=9606 GN=TOP1 PE=1 SV=2	2	22	22	22	29.7	90.725	307200000	167220000	307200000	167220000	1.8371	UP	0.0156669
P00390	GSR	sp|P00390|GSHR_HUMAN Glutathione reductase, mitochondrial OS=Homo sapiens OX=9606 GN=GSR PE=1 SV=2	1	3	3	3	9.2	56.256	43853000	23917000	43853000	23917000	1.83355	UP	0.0160102
P37802	TAGLN2	sp|P37802|TAGL2_HUMAN Transgelin-2 OS=Homo sapiens OX=9606 GN=TAGLN2 PE=1 SV=3	1	5	5	5	28.1	22.391	229330000	125310000	229330000	125310000	1.8301	UP	0.0163504
P27348	YWHAQ	sp|P27348|1433T_HUMAN 14-3-3 protein theta OS=Homo sapiens OX=9606 GN=YWHAQ PE=1 SV=1	1	10	6	6	40.8	27.764	442540000	242120000	442540000	242120000	1.82777	UP	0.0165843
Q99733	NAP1L4	sp|Q99733|NP1L4_HUMAN Nucleosome assembly protein 1-like 4 OS=Homo sapiens OX=9606 GN=NAP1L4 PE=1 SV=1	1	3	2	2	9.9	42.823	51747000	28315000	51747000	28315000	1.82755	UP	0.016607
P06744;CON__Q3ZBD7	GPI	sp|P06744|G6PI_HUMAN Glucose-6-phosphate isomerase OS=Homo sapiens OX=9606 GN=GPI PE=1 SV=4	2	3	3	3	5.9	63.146	81156000	44450000	81156000	44450000	1.82578	UP	0.0167866
Q9BZZ5	API5	sp|Q9BZZ5|API5_HUMAN Apoptosis inhibitor 5 OS=Homo sapiens OX=9606 GN=API5 PE=1 SV=3	1	7	7	7	14.1	59.004	112910000	62318000	112910000	62318000	1.81184	UP	0.0182728
P27694	RPA1	sp|P27694|RFA1_HUMAN Replication protein A 70 kDa DNA-binding subunit OS=Homo sapiens OX=9606 GN=RPA1 PE=1 SV=2	1	12	12	12	25.5	68.137	120680000	67088000	120680000	67088000	1.79883	UP	0.0197728
Q9Y3D9	MRPS23	sp|Q9Y3D9|RT23_HUMAN Small ribosomal subunit protein mS23 OS=Homo sapiens OX=9606 GN=MRPS23 PE=1 SV=2	1	5	5	5	26.3	21.77	67829000	37829000	67829000	37829000	1.79304	UP	0.0204781
Q9UPN4	CEP131	sp|Q9UPN4|CP131_HUMAN Centrosomal protein of 131 kDa OS=Homo sapiens OX=9606 GN=CEP131 PE=1 SV=3	1	11	11	11	11.2	122.15	80347000	45124000	80347000	45124000	1.78058	UP	0.0220795
Q09028	RBBP4	sp|Q09028|RBBP4_HUMAN Histone-binding protein RBBP4 OS=Homo sapiens OX=9606 GN=RBBP4 PE=1 SV=3	1	8	4	4	21.9	47.655	119420000	67299000	119420000	67299000	1.77447	UP	0.0229086
P00558;P07205	PGK1; PGK2	sp|P00558|PGK1_HUMAN Phosphoglycerate kinase 1 OS=Homo sapiens OX=9606 GN=PGK1 PE=1 SV=3;sp|P07205|PGK2_HUMAN Phosphoglycerate kinase 2 OS=Homo sapiens OX=9606 GN=PGK2 PE=1 SV=3	2	7	7	7	23.5	44.614	242200000	136850000	242200000	136850000	1.76982	UP	0.023559
Q7L1Q6	BZW1	sp|Q7L1Q6|5MP2_HUMAN eIF5-mimic protein 2 OS=Homo sapiens OX=9606 GN=BZW1 PE=1 SV=1	1	6	6	5	12.6	48.043	39852000	22523000	39852000	22523000	1.76939	UP	0.02362
P52209	PGD	sp|P52209|6PGD_HUMAN 6-phosphogluconate dehydrogenase, decarboxylating OS=Homo sapiens OX=9606 GN=PGD PE=1 SV=3	1	5	5	5	13	53.139	40956000	23241000	40956000	23241000	1.76223	UP	0.0246594
P23284	PPIB	sp|P23284|PPIB_HUMAN Peptidyl-prolyl cis-trans isomerase B OS=Homo sapiens OX=9606 GN=PPIB PE=1 SV=2	1	9	9	9	41.2	23.742	244120000	138650000	244120000	138650000	1.76069	UP	0.0248883
Q9UIG0	BAZ1B	sp|Q9UIG0|BAZ1B_HUMAN Tyrosine-protein kinase BAZ1B OS=Homo sapiens OX=9606 GN=BAZ1B PE=1 SV=2	1	2	2	2	1.2	170.9	24735000	14083000	24735000	14083000	1.75637	UP	0.0255421
P18754	RCC1	sp|P18754|RCC1_HUMAN Regulator of chromosome condensation OS=Homo sapiens OX=9606 GN=RCC1 PE=1 SV=1	1	2	2	2	8.1	44.969	87744000	49996000	87744000	49996000	1.75502	UP	0.0257502
P09211	GSTP1	sp|P09211|GSTP1_HUMAN Glutathione S-transferase P OS=Homo sapiens OX=9606 GN=GSTP1 PE=1 SV=2	1	6	6	6	38.1	23.356	714050000	407150000	714050000	407150000	1.75378	UP	0.0259431
Q9Y608	LRRFIP2	sp|Q9Y608|LRRF2_HUMAN Leucine-rich repeat flightless-interacting protein 2 OS=Homo sapiens OX=9606 GN=LRRFIP2 PE=1 SV=1	1	16	16	15	23.3	82.17	251800000	143720000	251800000	143720000	1.75202	UP	0.0262181
P55072	VCP	sp|P55072|TERA_HUMAN Transitional endoplasmic reticulum ATPase OS=Homo sapiens OX=9606 GN=VCP PE=1 SV=4	1	4	4	4	7.3	89.321	34993000	19978000	34993000	19978000	1.75158	UP	0.0262875
O60825	PFKFB2	sp|O60825|F262_HUMAN 6-phosphofructo-2-kinase/fructose-2,6-bisphosphatase 2 OS=Homo sapiens OX=9606 GN=PFKFB2 PE=1 SV=2	1	5	5	4	10.1	58.476	31582000	18054000	31582000	18054000	1.74931	UP	0.0266473
P05388;Q8NHW5	RPLP0; RPLP0P6	sp|P05388|RLA0_HUMAN Large ribosomal subunit protein uL10 OS=Homo sapiens OX=9606 GN=RPLP0 PE=1 SV=1;sp|Q8NHW5|RLA0L_HUMAN Putative ribosomal protein uL10-like OS=Homo sapiens OX=9606 GN=RPLP0P6 PE=5 SV=1	2	8	8	8	33.1	34.273	936410000	537520000	936410000	537520000	1.74209	UP	0.0278231
Q15181	PPA1	sp|Q15181|IPYR_HUMAN Inorganic pyrophosphatase OS=Homo sapiens OX=9606 GN=PPA1 PE=1 SV=2	1	4	4	4	19	32.66	56754000	33121000	56754000	33121000	1.71354	UP	0.0329834
Q16401	PSMD5	sp|Q16401|PSMD5_HUMAN 26S proteasome non-ATPase regulatory subunit 5 OS=Homo sapiens OX=9606 GN=PSMD5 PE=1 SV=3	1	2	2	2	4	56.195	30279000	17832000	30279000	17832000	1.69801	UP	0.036159
P19338	NCL	sp|P19338|NUCL_HUMAN Nucleolin OS=Homo sapiens OX=9606 GN=NCL PE=1 SV=3	1	21	21	21	28.2	76.613	2712200000	1598100000	2712200000	1598100000	1.69714	UP	0.0363464
P20839	IMPDH1	sp|P20839|IMDH1_HUMAN Inosine-5-monophosphate dehydrogenase 1 OS=Homo sapiens OX=9606 GN=IMPDH1 PE=1 SV=2	1	3	2	2	7.6	55.405	26958000	15940000	26958000	15940000	1.69122	UP	0.0376398
P30101	PDIA3	sp|P30101|PDIA3_HUMAN Protein disulfide-isomerase A3 OS=Homo sapiens OX=9606 GN=PDIA3 PE=1 SV=4	1	9	9	9	22.6	56.782	100230000	59318000	100230000	59318000	1.68971	UP	0.0379766
P07737;CON__P02584	PFN1	sp|P07737|PROF1_HUMAN Profilin-1 OS=Homo sapiens OX=9606 GN=PFN1 PE=1 SV=2	2	5	5	5	36.4	15.054	233390000	138140000	233390000	138140000	1.68952	UP	0.0380188
Q9UBR2	CTSZ	sp|Q9UBR2|CATZ_HUMAN Cathepsin Z OS=Homo sapiens OX=9606 GN=CTSZ PE=1 SV=1	1	2	2	2	6.6	33.868	69374000	41107000	69374000	41107000	1.68764	UP	0.038441
Q9Y266	NUDC	sp|Q9Y266|NUDC_HUMAN Nuclear migration protein nudC OS=Homo sapiens OX=9606 GN=NUDC PE=1 SV=1	1	5	5	5	18.7	38.242	80922000	48370000	80922000	48370000	1.67298	UP	0.0419026
P17480	UBTF	sp|P17480|UBF1_HUMAN Nucleolar transcription factor 1 OS=Homo sapiens OX=9606 GN=UBTF PE=1 SV=1	1	13	13	13	19	89.405	211520000	127420000	211520000	127420000	1.66002	UP	0.0452052
Q9Y617	PSAT1	sp|Q9Y617|SERC_HUMAN Phosphoserine aminotransferase OS=Homo sapiens OX=9606 GN=PSAT1 PE=1 SV=2	1	4	4	4	13	40.422	30650000	18514000	30650000	18514000	1.6555	UP	0.0464136
Q96T88	UHRF1	sp|Q96T88|UHRF1_HUMAN E3 ubiquitin-protein ligase UHRF1 OS=Homo sapiens OX=9606 GN=UHRF1 PE=1 SV=1	1	5	5	5	6.9	89.813	23000000	34745000	23000000	34745000	0.661966	DOWN	0.049723
Q7Z417	NUFIP2	sp|Q7Z417|NUFP2_HUMAN FMR1-interacting protein NUFIP2 OS=Homo sapiens OX=9606 GN=NUFIP2 PE=1 SV=1	1	20	20	20	37.6	76.12	2429600000	3676100000	2429600000	3676100000	0.660918	DOWN	0.0488855
O43896;Q12756	KIF1C	sp|O43896|KIF1C_HUMAN Kinesin-like protein KIF1C OS=Homo sapiens OX=9606 GN=KIF1C PE=1 SV=3	2	5	5	4	5.4	122.95	37510000	56780000	37510000	56780000	0.66062	DOWN	0.0486494
Q8NB90	AFG2A	sp|Q8NB90|AFG2A_HUMAN ATPase family gene 2 protein homolog A OS=Homo sapiens OX=9606 GN=AFG2A PE=1 SV=3	1	5	4	4	8	97.903	30123000	45999000	30123000	45999000	0.654862	DOWN	0.0442508
Q8IV48	ERI1	sp|Q8IV48|ERI1_HUMAN 3-5 exoribonuclease 1 OS=Homo sapiens OX=9606 GN=ERI1 PE=1 SV=3	1	2	2	2	6.3	40.063	35158000	53924000	35158000	53924000	0.651992	DOWN	0.0421732
P68400;Q8NEV1	CSNK2A1; CSNK2A3	sp|P68400|CSK21_HUMAN Casein kinase II subunit alpha OS=Homo sapiens OX=9606 GN=CSNK2A1 PE=1 SV=1;sp|Q8NEV1|CSK23_HUMAN Casein kinase II subunit alpha 3 OS=Homo sapiens OX=9606 GN=CSNK2A3 PE=1 SV=2	2	7	7	7	25.8	45.143	62871000	96671000	62871000	96671000	0.650361	DOWN	0.0410258
P08621	SNRNP70	sp|P08621|RU17_HUMAN U1 small nuclear ribonucleoprotein 70 kDa OS=Homo sapiens OX=9606 GN=SNRNP70 PE=1 SV=2	1	6	6	6	15.3	51.556	85842000	132230000	85842000	132230000	0.649187	DOWN	0.0402151
Q02543	RPL18A	sp|Q02543|RL18A_HUMAN Large ribosomal subunit protein eL20 OS=Homo sapiens OX=9606 GN=RPL18A PE=1 SV=2	1	7	7	7	39.2	20.762	1327300000	2047200000	1327300000	2047200000	0.648349	DOWN	0.0396436
Q96E39;Q8N7X1	RBMXL1	sp|Q96E39|RMXL1_HUMAN RNA binding motif protein, X-linked-like-1 OS=Homo sapiens OX=9606 GN=RBMXL1 PE=1 SV=1	2	16	3	3	39.5	42.141	90092000	139700000	90092000	139700000	0.644896	DOWN	0.0373538
P35251	RFC1	sp|P35251|RFC1_HUMAN Replication factor C subunit 1 OS=Homo sapiens OX=9606 GN=RFC1 PE=1 SV=4	1	6	6	6	6.4	128.25	30709000	47682000	30709000	47682000	0.644038	DOWN	0.0368003
P62306	SNRPF	sp|P62306|RUXF_HUMAN Small nuclear ribonucleoprotein F OS=Homo sapiens OX=9606 GN=SNRPF PE=1 SV=1	1	1	1	1	15.1	9.7251	84844000	131750000	84844000	131750000	0.643977	DOWN	0.0367617
Q7Z6E9	RBBP6	sp|Q7Z6E9|RBBP6_HUMAN E3 ubiquitin-protein ligase RBBP6 OS=Homo sapiens OX=9606 GN=RBBP6 PE=1 SV=1	1	4	4	4	2.6	201.56	55610000	86495000	55610000	86495000	0.642927	DOWN	0.036094
Q07666;Q5VWX1;O75525	KHDRBS1	sp|Q07666|KHDR1_HUMAN KH domain-containing, RNA-binding, signal transduction-associated protein 1 OS=Homo sapiens OX=9606 GN=KHDRBS1 PE=1 SV=1	3	12	12	12	31.4	48.227	6715400000	10465000000	6715400000	10465000000	0.641701	DOWN	0.0353258
O15145	ARPC3	sp|O15145|ARPC3_HUMAN Actin-related protein 2/3 complex subunit 3 OS=Homo sapiens OX=9606 GN=ARPC3 PE=1 SV=3	1	4	4	4	25.8	20.546	127320000	198760000	127320000	198760000	0.640572	DOWN	0.0346296
P62829	RPL23	sp|P62829|RL23_HUMAN Large ribosomal subunit protein uL14 OS=Homo sapiens OX=9606 GN=RPL23 PE=1 SV=1	1	7	7	7	57.9	14.865	2476200000	3866600000	2476200000	3866600000	0.640408	DOWN	0.0345294
Q96P70	IPO9	sp|Q96P70|IPO9_HUMAN Importin-9 OS=Homo sapiens OX=9606 GN=IPO9 PE=1 SV=3	1	7	7	7	8.8	115.96	45934000	71961000	45934000	71961000	0.638318	DOWN	0.0332717
O76041	NEBL	sp|O76041|NEBL_HUMAN Nebulette OS=Homo sapiens OX=9606 GN=NEBL PE=1 SV=1	1	3	3	3	2.3	116.45	22780000	35920000	22780000	35920000	0.634187	DOWN	0.0308892
Q5T3I0	GPATCH4	sp|Q5T3I0|GPTC4_HUMAN G patch domain-containing protein 4 OS=Homo sapiens OX=9606 GN=GPATCH4 PE=1 SV=2	1	8	8	8	25.3	50.381	114740000	182000000	114740000	182000000	0.63044	DOWN	0.0288437
Q32MZ4	LRRFIP1	sp|Q32MZ4|LRRF1_HUMAN Leucine-rich repeat flightless-interacting protein 1 OS=Homo sapiens OX=9606 GN=LRRFIP1 PE=1 SV=2	1	5	4	4	8.7	89.252	24997000	39690000	24997000	39690000	0.629806	DOWN	0.0285085
Q9NRG9	AAAS	sp|Q9NRG9|AAAS_HUMAN Aladin OS=Homo sapiens OX=9606 GN=AAAS PE=1 SV=1	1	3	3	3	6.4	59.573	26566000	42193000	26566000	42193000	0.629631	DOWN	0.0284162
Q96A33	CCDC47	sp|Q96A33|CCD47_HUMAN PAT complex subunit CCDC47 OS=Homo sapiens OX=9606 GN=CCDC47 PE=1 SV=1	1	3	3	3	5.8	55.873	11795000	19072000	11795000	19072000	0.618446	DOWN	0.0229959
Q9H501	ESF1	sp|Q9H501|ESF1_HUMAN ESF1 homolog OS=Homo sapiens OX=9606 GN=ESF1 PE=1 SV=1	1	2	2	2	2.4	98.795	17661000	28671000	17661000	28671000	0.615988	DOWN	0.0219217
P62847	RPS24	sp|P62847|RS24_HUMAN Small ribosomal subunit protein eS24 OS=Homo sapiens OX=9606 GN=RPS24 PE=1 SV=1	1	4	4	4	35.3	15.423	1554800000	2545200000	1554800000	2545200000	0.610875	DOWN	0.0198135
P50914	RPL14	sp|P50914|RL14_HUMAN Large ribosomal subunit protein eL14 OS=Homo sapiens OX=9606 GN=RPL14 PE=1 SV=4	1	4	4	4	20.9	23.432	1530800000	2514400000	1530800000	2514400000	0.608813	DOWN	0.0190101
Q6ZUT1	NKAPD1	sp|Q6ZUT1|NKAP1_HUMAN Uncharacterized protein NKAPD1 OS=Homo sapiens OX=9606 GN=NKAPD1 PE=1 SV=2	1	2	2	2	7.2	34.109	44899000	74175000	44899000	74175000	0.605312	DOWN	0.0177053
Q71RC2	LARP4	sp|Q71RC2|LARP4_HUMAN La-related protein 4 OS=Homo sapiens OX=9606 GN=LARP4 PE=1 SV=3	1	5	5	5	11.3	80.595	158050000	263470000	158050000	263470000	0.599879	DOWN	0.0158227
Q05048	CSTF1	sp|Q05048|CSTF1_HUMAN Cleavage stimulation factor subunit 1 OS=Homo sapiens OX=9606 GN=CSTF1 PE=1 SV=1	1	2	2	2	7.2	48.357	30849000	51792000	30849000	51792000	0.595633	DOWN	0.0144658
Q8TAE8	GADD45GIP1	sp|Q8TAE8|G45IP_HUMAN Large ribosomal subunit protein mL64 OS=Homo sapiens OX=9606 GN=GADD45GIP1 PE=1 SV=1	1	3	3	3	18.5	25.384	22868000	38889000	22868000	38889000	0.588033	DOWN	0.0122714
P51153	RAB13	sp|P51153|RAB13_HUMAN Ras-related protein Rab-13 OS=Homo sapiens OX=9606 GN=RAB13 PE=1 SV=1	1	7	6	5	33.5	22.774	135250000	230150000	135250000	230150000	0.58766	DOWN	0.0121713
Q9NQW6	ANLN	sp|Q9NQW6|ANLN_HUMAN Anillin OS=Homo sapiens OX=9606 GN=ANLN PE=1 SV=2	1	6	6	6	5.4	124.2	23968000	41003000	23968000	41003000	0.584543	DOWN	0.0113583
Q9NRK6;Q9NUT2;Q03519	ABCB10	sp|Q9NRK6|ABCBA_HUMAN ATP-binding cassette sub-family B member 10, mitochondrial OS=Homo sapiens OX=9606 GN=ABCB10 PE=1 SV=2	3	6	6	6	8.8	79.147	24832000	42595000	24832000	42595000	0.582979	DOWN	0.0109675
P19387	POLR2C	sp|P19387|RPB3_HUMAN DNA-directed RNA polymerase II subunit RPB3 OS=Homo sapiens OX=9606 GN=POLR2C PE=1 SV=2	1	2	2	2	8.4	31.441	52636000	90505000	52636000	90505000	0.581581	DOWN	0.0106273
P22061	PCMT1	sp|P22061|PIMT_HUMAN Protein-L-isoaspartate(D-aspartate) O-methyltransferase OS=Homo sapiens OX=9606 GN=PCMT1 PE=1 SV=4	1	3	3	3	21.1	24.636	59069000	102430000	59069000	102430000	0.576677	DOWN	0.00950131
Q15061	WDR43	sp|Q15061|WDR43_HUMAN WD repeat-containing protein 43 OS=Homo sapiens OX=9606 GN=WDR43 PE=1 SV=3	1	9	9	9	16.5	74.89	105350000	182940000	105350000	182940000	0.575872	DOWN	0.00932619
Q9HC36	MRM3	sp|Q9HC36|MRM3_HUMAN rRNA methyltransferase 3, mitochondrial OS=Homo sapiens OX=9606 GN=MRM3 PE=1 SV=2	1	2	2	2	5.2	47.019	9228600	16362000	9228600	16362000	0.564026	DOWN	0.00703969
Q13214	SEMA3B	sp|Q13214|SEM3B_HUMAN Semaphorin-3B OS=Homo sapiens OX=9606 GN=SEMA3B PE=1 SV=1	1	4	4	4	6.9	83.121	21201000	38672000	21201000	38672000	0.548226	DOWN	0.0047285
Q71DI3	H3C15	sp|Q71DI3|H32_HUMAN Histone H3.2 OS=Homo sapiens OX=9606 GN=H3C15 PE=1 SV=3	1	4	4	1	43.4	15.388	5381000000	9865600000	5381000000	9865600000	0.545431	DOWN	0.00439449
P16070	CD44	sp|P16070|CD44_HUMAN CD44 antigen OS=Homo sapiens OX=9606 GN=CD44 PE=1 SV=3	1	2	2	2	2.7	81.537	34033000	64167000	34033000	64167000	0.530382	DOWN	0.0029167
P11047	LAMC1	sp|P11047|LAMC1_HUMAN Laminin subunit gamma-1 OS=Homo sapiens OX=9606 GN=LAMC1 PE=1 SV=3	1	3	3	3	2.3	177.6	23476000	44735000	23476000	44735000	0.524779	DOWN	0.00248656
Q8WXX7	AUTS2	sp|Q8WXX7|AUTS2_HUMAN Autism susceptibility gene 2 protein OS=Homo sapiens OX=9606 GN=AUTS2 PE=1 SV=1	1	3	3	3	2.4	138.98	25067000	49781000	25067000	49781000	0.503546	DOWN	0.00130916
Q96TC7	RMDN3	sp|Q96TC7|RMD3_HUMAN Regulator of microtubule dynamics protein 3 OS=Homo sapiens OX=9606 GN=RMDN3 PE=1 SV=2	1	3	3	3	9.4	52.118	16246000	33184000	16246000	33184000	0.489573	DOWN	0.000829609
O95140	MFN2	sp|O95140|MFN2_HUMAN Mitofusin-2 OS=Homo sapiens OX=9606 GN=MFN2 PE=1 SV=3	1	7	7	7	9.5	86.401	50647000	104150000	50647000	104150000	0.486289	DOWN	0.000742133
Q14676	MDC1	sp|Q14676|MDC1_HUMAN Mediator of DNA damage checkpoint protein 1 OS=Homo sapiens OX=9606 GN=MDC1 PE=1 SV=3	1	5	5	5	3.5	226.66	13026000	27991000	13026000	27991000	0.465364	DOWN	0.000350529
P81605	DCD	sp|P81605|DCD_HUMAN Dermcidin OS=Homo sapiens OX=9606 GN=DCD PE=1 SV=2	1	2	2	2	20	11.284	300490000	647600000	300490000	647600000	0.464006	DOWN	0.000333033
O00629	KPNA4	sp|O00629|IMA3_HUMAN Importin subunit alpha-3 OS=Homo sapiens OX=9606 GN=KPNA4 PE=1 SV=1	1	2	2	2	6	57.886	22004000	48995000	22004000	48995000	0.449107	DOWN	0.000185876
Q9UGU0	TCF20	sp|Q9UGU0|TCF20_HUMAN Transcription factor 20 OS=Homo sapiens OX=9606 GN=TCF20 PE=1 SV=3	1	5	5	5	3.5	211.77	61804000	139030000	61804000	139030000	0.444537	DOWN	0.000154157
Q8IXB1	DNAJC10	sp|Q8IXB1|DJC10_HUMAN DnaJ homolog subfamily C member 10 OS=Homo sapiens OX=9606 GN=DNAJC10 PE=1 SV=2	1	1	1	1	2.3	91.079	34843000	78844000	34843000	78844000	0.441923	DOWN	0.00013826
P84243	H3-3A	sp|P84243|H33_HUMAN Histone H3.3 OS=Homo sapiens OX=9606 GN=H3-3A PE=1 SV=2	1	3	1	1	36.8	15.328	19559000	44270000	19559000	44270000	0.441812	DOWN	0.000137615
O43474;Q13887;Q99612;Q9Y5W3;O75840;Q13351	KLF4	sp|O43474|KLF4_HUMAN Krueppel-like factor 4 OS=Homo sapiens OX=9606 GN=KLF4 PE=1 SV=3	6	4	4	4	13.5	54.67	53081000	122420000	53081000	122420000	0.433597	DOWN	9.68753e-05
O14757	CHEK1	sp|O14757|CHK1_HUMAN Serine/threonine-protein kinase Chk1 OS=Homo sapiens OX=9606 GN=CHEK1 PE=1 SV=2	1	2	2	2	5	54.433	29810000	71056000	29810000	71056000	0.419528	DOWN	5.13889e-05
Q9C005	DPY30	sp|Q9C005|DPY30_HUMAN Protein dpy-30 homolog OS=Homo sapiens OX=9606 GN=DPY30 PE=1 SV=1	1	2	2	2	29.3	11.25	4118900	9916700	4118900	9916700	0.41535	DOWN	4.22133e-05
Q13303	KCNAB2	sp|Q13303|KCAB2_HUMAN Voltage-gated potassium channel subunit beta-2 OS=Homo sapiens OX=9606 GN=KCNAB2 PE=1 SV=2	1	5	5	5	19.9	41	19509000	68285000	19509000	68285000	0.2857	DOWN	6.35491e-09
P51398	DAP3	sp|P51398|RT29_HUMAN Small ribosomal subunit protein mS29 OS=Homo sapiens OX=9606 GN=DAP3 PE=1 SV=1	1	10	10	10	28.4	45.566	128390000	78178000	128390000	78178000	1.64228	-	0.050129
O43818	RRP9	sp|O43818|U3IP2_HUMAN U3 small nucleolar RNA-interacting protein 2 OS=Homo sapiens OX=9606 GN=RRP9 PE=1 SV=1	1	2	2	2	6.1	51.84	53993000	32939000	53993000	32939000	1.63918	-	0.0510384
Q8TBC3	SHKBP1	sp|Q8TBC3|SHKB1_HUMAN SH3KBP1-binding protein 1 OS=Homo sapiens OX=9606 GN=SHKBP1 PE=1 SV=2	1	3	3	3	5.4	76.343	21105000	12914000	21105000	12914000	1.63427	-	0.0525121
P0DP25;P0DP24;P0DP23;P27482	CALM3; CALM2; CALM1	sp|P0DP25|CALM3_HUMAN Calmodulin-3 OS=Homo sapiens OX=9606 GN=CALM3 PE=1 SV=1;sp|P0DP24|CALM2_HUMAN Calmodulin-2 OS=Homo sapiens OX=9606 GN=CALM2 PE=1 SV=1;sp|P0DP23|CALM1_HUMAN Calmodulin-1 OS=Homo sapiens OX=9606 GN=CALM1 PE=1 SV=1	4	6	6	6	32.2	16.837	198060000	121680000	198060000	121680000	1.62771	-	0.0545445
Q96G21	IMP4	sp|Q96G21|IMP4_HUMAN U3 small nucleolar ribonucleoprotein protein IMP4 OS=Homo sapiens OX=9606 GN=IMP4 PE=1 SV=1	1	3	3	3	9.3	33.756	43343000	26775000	43343000	26775000	1.61879	-	0.0574284
Q9H6F5	CCDC86	sp|Q9H6F5|CCD86_HUMAN Coiled-coil domain-containing protein 86 OS=Homo sapiens OX=9606 GN=CCDC86 PE=1 SV=1	1	5	5	5	17.2	40.235	149320000	92352000	149320000	92352000	1.61686	-	0.0580702
Q8WWQ0	PHIP	sp|Q8WWQ0|PHIP_HUMAN PH-interacting protein OS=Homo sapiens OX=9606 GN=PHIP PE=1 SV=2	1	5	5	5	3.3	206.69	53316000	33146000	53316000	33146000	1.60852	-	0.0609223
Q9UQ80	PA2G4	sp|Q9UQ80|PA2G4_HUMAN Proliferation-associated protein 2G4 OS=Homo sapiens OX=9606 GN=PA2G4 PE=1 SV=3	1	10	10	10	29.9	43.786	129600000	80798000	129600000	80798000	1.604	-	0.0625228
Q9H8H0	NOL11	sp|Q9H8H0|NOL11_HUMAN Nucleolar protein 11 OS=Homo sapiens OX=9606 GN=NOL11 PE=1 SV=1	1	5	5	5	7.4	81.123	112950000	70919000	112950000	70919000	1.59266	-	0.0667125
P51665	PSMD7	sp|P51665|PSMD7_HUMAN 26S proteasome non-ATPase regulatory subunit 7 OS=Homo sapiens OX=9606 GN=PSMD7 PE=1 SV=2	1	3	3	3	9.9	37.025	31092000	19590000	31092000	19590000	1.58714	-	0.068848
P35613	BSG	sp|P35613|BASI_HUMAN Basigin OS=Homo sapiens OX=9606 GN=BSG PE=1 SV=2	1	3	3	3	10.6	42.2	120840000	76386000	120840000	76386000	1.58197	-	0.0709041
Q15393	SF3B3	sp|Q15393|SF3B3_HUMAN Splicing factor 3B subunit 3 OS=Homo sapiens OX=9606 GN=SF3B3 PE=1 SV=4	1	15	15	15	16.2	135.58	55426000	35118000	55426000	35118000	1.57828	-	0.0724046
Q9H444	CHMP4B	sp|Q9H444|CHM4B_HUMAN Charged multivesicular body protein 4b OS=Homo sapiens OX=9606 GN=CHMP4B PE=1 SV=1	1	2	2	2	10.7	24.95	56853000	36026000	56853000	36026000	1.57811	-	0.0724739
Q12769	NUP160	sp|Q12769|NU160_HUMAN Nuclear pore complex protein Nup160 OS=Homo sapiens OX=9606 GN=NUP160 PE=1 SV=3	1	7	7	7	6.1	162.12	39926000	25318000	39926000	25318000	1.57698	-	0.07294
P78344	EIF4G2	sp|P78344|IF4G2_HUMAN Eukaryotic translation initiation factor 4 gamma 2 OS=Homo sapiens OX=9606 GN=EIF4G2 PE=1 SV=1	1	7	7	7	8	102.36	59282000	37621000	59282000	37621000	1.57577	-	0.0734431
Q8NBX0	SCCPDH	sp|Q8NBX0|SCPDL_HUMAN Saccharopine dehydrogenase-like oxidoreductase OS=Homo sapiens OX=9606 GN=SCCPDH PE=1 SV=1	1	3	3	3	9.3	47.151	101670000	64571000	101670000	64571000	1.57455	-	0.0739542
Q99471	PFDN5	sp|Q99471|PFD5_HUMAN Prefoldin subunit 5 OS=Homo sapiens OX=9606 GN=PFDN5 PE=1 SV=2	1	2	2	2	19.5	17.328	19343000	12287000	19343000	12287000	1.57427	-	0.0740718
P68133;P68032;P62736;P63267	ACTA1; ACTC1	sp|P68133|ACTS_HUMAN Actin, alpha skeletal muscle OS=Homo sapiens OX=9606 GN=ACTA1 PE=1 SV=1;sp|P68032|ACTC_HUMAN Actin, alpha cardiac muscle 1 OS=Homo sapiens OX=9606 GN=ACTC1 PE=1 SV=1;sp|P62736|ACTA_HUMAN Actin, aortic smooth muscle OS=Homo sapiens OX=9	4	12	1	1	29.7	42.051	8440500000	5370400000	8440500000	5370400000	1.57167	-	0.0751686
Q6DKI1	RPL7L1	sp|Q6DKI1|RL7L_HUMAN Ribosomal protein uL30-like OS=Homo sapiens OX=9606 GN=RPL7L1 PE=1 SV=2	1	6	6	6	25.5	29.669	144160000	91751000	144160000	91751000	1.57121	-	0.0753653
P31947	SFN	sp|P31947|1433S_HUMAN 14-3-3 protein sigma OS=Homo sapiens OX=9606 GN=SFN PE=1 SV=1	1	8	6	6	35.9	27.774	565950000	360370000	565950000	360370000	1.57047	-	0.0756815
Q99873;Q9NR22	PRMT1	sp|Q99873|ANM1_HUMAN Protein arginine N-methyltransferase 1 OS=Homo sapiens OX=9606 GN=PRMT1 PE=1 SV=3	2	5	5	5	15.6	42.461	137690000	87731000	137690000	87731000	1.56946	-	0.0761163
Q16531	DDB1	sp|Q16531|DDB1_HUMAN DNA damage-binding protein 1 OS=Homo sapiens OX=9606 GN=DDB1 PE=1 SV=1	1	11	11	11	11.5	126.97	83521000	53399000	83521000	53399000	1.56409	-	0.0784585
Q92522	H1-10	sp|Q92522|H1X_HUMAN Histone H1.10 OS=Homo sapiens OX=9606 GN=H1-10 PE=1 SV=1	1	5	5	5	28.2	22.487	440550000	281800000	440550000	281800000	1.56334	-	0.0787914
P11182	DBT	sp|P11182|ODB2_HUMAN Lipoamide acyltransferase component of branched-chain alpha-keto acid dehydrogenase complex, mitochondrial OS=Homo sapiens OX=9606 GN=DBT PE=1 SV=3	1	9	9	9	22.2	53.486	119530000	76636000	119530000	76636000	1.55971	-	0.0804215
Q12792	TWF1	sp|Q12792|TWF1_HUMAN Twinfilin-1 OS=Homo sapiens OX=9606 GN=TWF1 PE=1 SV=3	1	3	3	3	9.7	40.282	55477000	35697000	55477000	35697000	1.55411	-	0.0829975
P13073	COX4I1	sp|P13073|COX41_HUMAN Cytochrome c oxidase subunit 4 isoform 1, mitochondrial OS=Homo sapiens OX=9606 GN=COX4I1 PE=1 SV=1	1	3	3	3	19.5	19.576	73044000	47068000	73044000	47068000	1.55188	-	0.0840419
P09923	ALPI	sp|P09923|PPBI_HUMAN Intestinal-type alkaline phosphatase OS=Homo sapiens OX=9606 GN=ALPI PE=1 SV=2	1	4	4	2	10.4	56.811	95899000	61803000	95899000	61803000	1.55169	-	0.0841335
P60709;Q6S8J3;A5A3E0;P0CG38;P0CG39;Q9BYX7	ACTB	sp|P60709|ACTB_HUMAN Actin, cytoplasmic 1 OS=Homo sapiens OX=9606 GN=ACTB PE=1 SV=1	6	21	21	1	65.9	41.736	19911000000	12839000000	19911000000	12839000000	1.55082	-	0.0845439
P27797	CALR	sp|P27797|CALR_HUMAN Calreticulin OS=Homo sapiens OX=9606 GN=CALR PE=1 SV=1	1	9	9	9	23	48.141	260790000	168330000	260790000	168330000	1.54928	-	0.0852793
P35221	CTNNA1	sp|P35221|CTNA1_HUMAN Catenin alpha-1 OS=Homo sapiens OX=9606 GN=CTNNA1 PE=1 SV=1	1	3	3	3	4.5	100.07	64810000	41871000	64810000	41871000	1.54785	-	0.0859653
Q86V81	ALYREF	sp|Q86V81|THOC4_HUMAN THO complex subunit 4 OS=Homo sapiens OX=9606 GN=ALYREF PE=1 SV=3	1	12	12	12	49.4	26.888	1107900000	716400000	1107900000	716400000	1.54648	-	0.0866264
Q7KZN9	COX15	sp|Q7KZN9|COX15_HUMAN Cytochrome c oxidase assembly protein COX15 homolog OS=Homo sapiens OX=9606 GN=COX15 PE=1 SV=1	1	2	2	2	5.4	46.03	32589000	21126000	32589000	21126000	1.5426	-	0.0885289
P22314	UBA1	sp|P22314|UBA1_HUMAN Ubiquitin-like modifier-activating enzyme 1 OS=Homo sapiens OX=9606 GN=UBA1 PE=1 SV=3	1	8	8	8	9.9	117.85	129600000	84090000	129600000	84090000	1.54121	-	0.0892225
Q92552	MRPS27	sp|Q92552|RT27_HUMAN Small ribosomal subunit protein mS27 OS=Homo sapiens OX=9606 GN=MRPS27 PE=1 SV=3	1	6	6	6	17.4	47.611	132720000	86163000	132720000	86163000	1.54034	-	0.0896571
P47756	CAPZB	sp|P47756|CAPZB_HUMAN F-actin-capping protein subunit beta OS=Homo sapiens OX=9606 GN=CAPZB PE=1 SV=5	1	17	17	17	62.9	30.628	887280000	576510000	887280000	576510000	1.53905	-	0.0903016
Q16576	RBBP7	sp|Q16576|RBBP7_HUMAN Histone-binding protein RBBP7 OS=Homo sapiens OX=9606 GN=RBBP7 PE=1 SV=1	1	9	9	5	29.4	47.82	376620000	245650000	376620000	245650000	1.53316	-	0.0933209
P55209	NAP1L1	sp|P55209|NP1L1_HUMAN Nucleosome assembly protein 1-like 1 OS=Homo sapiens OX=9606 GN=NAP1L1 PE=1 SV=1	1	4	4	3	14.6	45.374	122580000	80080000	122580000	80080000	1.53072	-	0.0945959
P52907	CAPZA1	sp|P52907|CAZA1_HUMAN F-actin-capping protein subunit alpha-1 OS=Homo sapiens OX=9606 GN=CAPZA1 PE=1 SV=3	1	13	13	11	67.8	32.922	1314600000	861190000	1314600000	861190000	1.52649	-	0.0968446
Q9P0J0	NDUFA13	sp|Q9P0J0|NDUAD_HUMAN NADH dehydrogenase [ubiquinone] 1 alpha subcomplex subunit 13 OS=Homo sapiens OX=9606 GN=NDUFA13 PE=1 SV=3	1	2	2	2	13.2	16.698	62230000	40870000	62230000	40870000	1.52263	-	0.0989408
Q9H0G5	NSRP1	sp|Q9H0G5|NSRP1_HUMAN Nuclear speckle splicing regulatory protein 1 OS=Homo sapiens OX=9606 GN=NSRP1 PE=1 SV=1	1	3	3	3	7.2	66.389	65092000	42794000	65092000	42794000	1.52105	-	0.09981
P24534	EEF1B2	sp|P24534|EF1B_HUMAN Elongation factor 1-beta OS=Homo sapiens OX=9606 GN=EEF1B2 PE=1 SV=3	1	2	2	2	14.7	24.763	187620000	123770000	187620000	123770000	1.51588	-	0.102711
P35579;P35580;P35749;REV__Q9UKV3	MYH9	sp|P35579|MYH9_HUMAN Myosin-9 OS=Homo sapiens OX=9606 GN=MYH9 PE=1 SV=4	4	158	158	153	65.4	226.53	22600000000	14929000000	22600000000	14929000000	1.51383	-	0.103877
P09874	PARP1	sp|P09874|PARP1_HUMAN Poly [ADP-ribose] polymerase 1 OS=Homo sapiens OX=9606 GN=PARP1 PE=1 SV=4	1	52	52	52	52.9	113.08	1131400000	747940000	1131400000	747940000	1.51269	-	0.104535
Q9NPJ3	ACOT13	sp|Q9NPJ3|ACO13_HUMAN Acyl-coenzyme A thioesterase 13 OS=Homo sapiens OX=9606 GN=ACOT13 PE=1 SV=1	1	3	3	3	25	14.96	114000000	75432000	114000000	75432000	1.51129	-	0.105341
P07305	H1-0	sp|P07305|H10_HUMAN Histone H1.0 OS=Homo sapiens OX=9606 GN=H1-0 PE=1 SV=3	1	5	5	5	21.1	20.863	291240000	192990000	291240000	192990000	1.50909	-	0.106627
P09012	SNRPA	sp|P09012|SNRPA_HUMAN U1 small nuclear ribonucleoprotein A OS=Homo sapiens OX=9606 GN=SNRPA PE=1 SV=3	1	5	4	4	23.8	31.279	60451000	40156000	60451000	40156000	1.5054	-	0.108814
O75521	ECI2	sp|O75521|ECI2_HUMAN Enoyl-CoA delta isomerase 2 OS=Homo sapiens OX=9606 GN=ECI2 PE=1 SV=4	1	2	2	2	4.8	43.585	21858000	14541000	21858000	14541000	1.5032	-	0.110141
P00492	HPRT1	sp|P00492|HPRT_HUMAN Hypoxanthine-guanine phosphoribosyltransferase OS=Homo sapiens OX=9606 GN=HPRT1 PE=1 SV=2	1	3	3	3	15.6	24.579	31145000	20763000	31145000	20763000	1.50002	-	0.112076
Q9NRR4	DROSHA	sp|Q9NRR4|RNC_HUMAN Ribonuclease 3 OS=Homo sapiens OX=9606 GN=DROSHA PE=1 SV=2	1	2	2	2	2.2	159.31	46443000	30993000	46443000	30993000	1.4985	-	0.113017
Q9Y4W2	LAS1L	sp|Q9Y4W2|LAS1L_HUMAN Ribosomal biogenesis protein LAS1L OS=Homo sapiens OX=9606 GN=LAS1L PE=1 SV=2	1	4	4	4	9.1	83.064	29254000	19658000	29254000	19658000	1.48815	-	0.119596
P50990	CCT8	sp|P50990|TCPQ_HUMAN T-complex protein 1 subunit theta OS=Homo sapiens OX=9606 GN=CCT8 PE=1 SV=4	1	19	19	19	35.6	59.62	172710000	116110000	172710000	116110000	1.48747	-	0.120039
Q8IZP0;Q9NYB9	ABI1	sp|Q8IZP0|ABI1_HUMAN Abl interactor 1 OS=Homo sapiens OX=9606 GN=ABI1 PE=1 SV=4	2	4	4	4	11	55.08	41029000	27630000	41029000	27630000	1.48494	-	0.121701
P41208	CETN2	sp|P41208|CETN2_HUMAN Centrin-2 OS=Homo sapiens OX=9606 GN=CETN2 PE=1 SV=1	1	2	2	2	11	19.738	161470000	108780000	161470000	108780000	1.48437	-	0.12208
O96019;O94805	ACTL6A	sp|O96019|ACL6A_HUMAN Actin-like protein 6A OS=Homo sapiens OX=9606 GN=ACTL6A PE=1 SV=1	2	4	4	4	16.3	47.46	87540000	58981000	87540000	58981000	1.48421	-	0.12219
Q9UGN5	PARP2	sp|Q9UGN5|PARP2_HUMAN Poly [ADP-ribose] polymerase 2 OS=Homo sapiens OX=9606 GN=PARP2 PE=1 SV=2	1	2	2	2	4.6	66.205	66149000	44657000	66149000	44657000	1.48127	-	0.124157
P47813;O14602	EIF1AX; EIF1AY	sp|P47813|IF1AX_HUMAN Eukaryotic translation initiation factor 1A, X-chromosomal OS=Homo sapiens OX=9606 GN=EIF1AX PE=1 SV=2;sp|O14602|IF1AY_HUMAN Eukaryotic translation initiation factor 1A, Y-chromosomal OS=Homo sapiens OX=9606 GN=EIF1AY PE=1 SV=4	2	3	3	3	18.1	16.46	65749000	44427000	65749000	44427000	1.47993	-	0.125061
P39019	RPS19	sp|P39019|RS19_HUMAN Small ribosomal subunit protein eS19 OS=Homo sapiens OX=9606 GN=RPS19 PE=1 SV=2	1	11	11	11	56.6	16.06	3023900000	2046200000	3023900000	2046200000	1.47781	-	0.126508
Q0ZGT2	NEXN	sp|Q0ZGT2|NEXN_HUMAN Nexilin OS=Homo sapiens OX=9606 GN=NEXN PE=1 SV=1	1	8	8	8	11.6	80.657	122130000	82672000	122130000	82672000	1.47728	-	0.126871
Q9UJV9	DDX41	sp|Q9UJV9|DDX41_HUMAN Probable ATP-dependent RNA helicase DDX41 OS=Homo sapiens OX=9606 GN=DDX41 PE=1 SV=2	1	4	4	4	7.4	69.837	36287000	24575000	36287000	24575000	1.47658	-	0.127355
P82664	MRPS10	sp|P82664|RT10_HUMAN Small ribosomal subunit protein uS10m OS=Homo sapiens OX=9606 GN=MRPS10 PE=1 SV=2	1	2	2	2	14.9	22.999	57161000	38731000	57161000	38731000	1.47585	-	0.127863
Q9BYD2	MRPL9	sp|Q9BYD2|RM09_HUMAN Large ribosomal subunit protein bL9m OS=Homo sapiens OX=9606 GN=MRPL9 PE=1 SV=2	1	4	4	4	15	30.243	102490000	69477000	102490000	69477000	1.47516	-	0.128336
Q9NR31	SAR1A	sp|Q9NR31|SAR1A_HUMAN GTP-binding protein SAR1a OS=Homo sapiens OX=9606 GN=SAR1A PE=1 SV=1	1	4	4	2	27.3	22.367	88258000	59901000	88258000	59901000	1.4734	-	0.129569
Q96GC5	MRPL48	sp|Q96GC5|RM48_HUMAN Large ribosomal subunit protein mL48 OS=Homo sapiens OX=9606 GN=MRPL48 PE=1 SV=2	1	3	3	3	16.5	23.934	56915000	38861000	56915000	38861000	1.46458	-	0.135885
Q9HBD1	RC3H2	sp|Q9HBD1|RC3H2_HUMAN Roquin-2 OS=Homo sapiens OX=9606 GN=RC3H2 PE=1 SV=2	1	2	2	1	2.2	131.67	32029000	21882000	32029000	21882000	1.46371	-	0.136519
Q8NI36	WDR36	sp|Q8NI36|WDR36_HUMAN WD repeat-containing protein 36 OS=Homo sapiens OX=9606 GN=WDR36 PE=1 SV=1	1	15	15	15	19.7	105.32	61748000	42242000	61748000	42242000	1.46177	-	0.137956
P62330	ARF6	sp|P62330|ARF6_HUMAN ADP-ribosylation factor 6 OS=Homo sapiens OX=9606 GN=ARF6 PE=1 SV=2	1	3	3	3	26.9	20.082	44558000	30501000	44558000	30501000	1.46087	-	0.138623
P32119	PRDX2	sp|P32119|PRDX2_HUMAN Peroxiredoxin-2 OS=Homo sapiens OX=9606 GN=PRDX2 PE=1 SV=5	1	7	6	6	32.8	21.892	227170000	155520000	227170000	155520000	1.46071	-	0.13874
Q9UN37;O75351;Q6PIW4	VPS4A	sp|Q9UN37|VPS4A_HUMAN Vacuolar protein sorting-associated protein 4A OS=Homo sapiens OX=9606 GN=VPS4A PE=1 SV=1	3	5	5	5	15.6	48.897	42237000	28977000	42237000	28977000	1.4576	-	0.141075
Q9H6S3	EPS8L2	sp|Q9H6S3|ES8L2_HUMAN Epidermal growth factor receptor kinase substrate 8-like protein 2 OS=Homo sapiens OX=9606 GN=EPS8L2 PE=1 SV=2	1	4	4	4	5.6	80.62	26155000	17965000	26155000	17965000	1.45589	-	0.14238
Q9H3U1	UNC45A	sp|Q9H3U1|UN45A_HUMAN Protein unc-45 homolog A OS=Homo sapiens OX=9606 GN=UNC45A PE=1 SV=1	1	10	10	10	12.6	103.08	70547000	48518000	70547000	48518000	1.45404	-	0.143797
Q8IWZ3	ANKHD1	sp|Q8IWZ3|ANKH1_HUMAN Ankyrin repeat and KH domain-containing protein 1 OS=Homo sapiens OX=9606 GN=ANKHD1 PE=1 SV=1	1	2	2	2	0.8	269.45	32712000	22541000	32712000	22541000	1.45122	-	0.145978
O00422	SAP18	sp|O00422|SAP18_HUMAN Histone deacetylase complex subunit SAP18 OS=Homo sapiens OX=9606 GN=SAP18 PE=1 SV=1	1	6	6	6	35.3	17.561	562960000	389170000	562960000	389170000	1.44657	-	0.149652
Q03701	CEBPZ	sp|Q03701|CEBPZ_HUMAN CCAAT/enhancer-binding protein zeta OS=Homo sapiens OX=9606 GN=CEBPZ PE=1 SV=3	1	7	7	7	8.7	120.97	63114000	43720000	63114000	43720000	1.4436	-	0.152038
P07099	EPHX1	sp|P07099|HYEP_HUMAN Epoxide hydrolase 1 OS=Homo sapiens OX=9606 GN=EPHX1 PE=1 SV=1	1	2	2	2	6.6	52.948	33169000	23009000	33169000	23009000	1.44157	-	0.153687
Q5M775	SPECC1	sp|Q5M775|CYTSB_HUMAN Cytospin-B OS=Homo sapiens OX=9606 GN=SPECC1 PE=1 SV=1	1	4	4	4	3.7	118.58	46508000	32337000	46508000	32337000	1.43823	-	0.156435
Q14573	ITPR3	sp|Q14573|ITPR3_HUMAN Inositol 1,4,5-trisphosphate receptor type 3 OS=Homo sapiens OX=9606 GN=ITPR3 PE=1 SV=2	1	21	21	20	8.7	304.1	74313000	51784000	74313000	51784000	1.43506	-	0.159087
P08195	SLC3A2	sp|P08195|4F2_HUMAN Amino acid transporter heavy chain SLC3A2 OS=Homo sapiens OX=9606 GN=SLC3A2 PE=1 SV=3	1	12	12	12	25.4	67.993	146820000	102310000	146820000	102310000	1.43505	-	0.159093
Q15785	TOMM34	sp|Q15785|TOM34_HUMAN Mitochondrial import receptor subunit TOM34 OS=Homo sapiens OX=9606 GN=TOMM34 PE=1 SV=2	1	3	3	3	12.9	34.559	27042000	18853000	27042000	18853000	1.43436	-	0.159675
P12814;P35609;Q08043	ACTN1	sp|P12814|ACTN1_HUMAN Alpha-actinin-1 OS=Homo sapiens OX=9606 GN=ACTN1 PE=1 SV=2	3	35	22	22	43.8	103.06	1038200000	724660000	1038200000	724660000	1.43267	-	0.161107
Q96DI7	SNRNP40	sp|Q96DI7|SNR40_HUMAN U5 small nuclear ribonucleoprotein 40 kDa protein OS=Homo sapiens OX=9606 GN=SNRNP40 PE=1 SV=1	1	3	3	3	14	39.31	104630000	73351000	104630000	73351000	1.42643	-	0.166504
P61586;P08134	RHOA	sp|P61586|RHOA_HUMAN Transforming protein RhoA OS=Homo sapiens OX=9606 GN=RHOA PE=1 SV=1	2	3	3	3	10.4	21.768	430410000	302130000	430410000	302130000	1.42459	-	0.168127
P16401	H1-5	sp|P16401|H15_HUMAN Histone H1.5 OS=Homo sapiens OX=9606 GN=H1-5 PE=1 SV=3	1	8	6	6	29.2	22.58	1839100000	1291600000	1839100000	1291600000	1.42389	-	0.168741
Q13190	STX5	sp|Q13190|STX5_HUMAN Syntaxin-5 OS=Homo sapiens OX=9606 GN=STX5 PE=1 SV=2	1	5	5	5	20.3	39.672	135600000	95352000	135600000	95352000	1.4221	-	0.17034
P07237	P4HB	sp|P07237|PDIA1_HUMAN Protein disulfide-isomerase OS=Homo sapiens OX=9606 GN=P4HB PE=1 SV=3	1	10	10	10	22	57.116	109140000	76746000	109140000	76746000	1.42209	-	0.170344
P46060	RANGAP1	sp|P46060|RAGP1_HUMAN Ran GTPase-activating protein 1 OS=Homo sapiens OX=9606 GN=RANGAP1 PE=1 SV=1	1	10	10	10	19.9	63.541	114300000	80478000	114300000	80478000	1.42026	-	0.171989
P21281;P15313	ATP6V1B2; ATP6V1B1	sp|P21281|VATB2_HUMAN V-type proton ATPase subunit B, brain isoform OS=Homo sapiens OX=9606 GN=ATP6V1B2 PE=1 SV=3;sp|P15313|VATB1_HUMAN V-type proton ATPase subunit B, kidney isoform OS=Homo sapiens OX=9606 GN=ATP6V1B1 PE=1 SV=3	2	2	2	2	4.1	56.5	41256000	29082000	41256000	29082000	1.41861	-	0.173488
O15260	SURF4	sp|O15260|SURF4_HUMAN Surfeit locus protein 4 OS=Homo sapiens OX=9606 GN=SURF4 PE=1 SV=3	1	2	2	2	7.1	30.394	151810000	107100000	151810000	107100000	1.41746	-	0.174536
Q00610;P53675	CLTC	sp|Q00610|CLH1_HUMAN Clathrin heavy chain 1 OS=Homo sapiens OX=9606 GN=CLTC PE=1 SV=5	2	31	31	31	22.8	191.61	268760000	189810000	268760000	189810000	1.41594	-	0.175928
Q9BV38	WDR18	sp|Q9BV38|WDR18_HUMAN WD repeat-containing protein 18 OS=Homo sapiens OX=9606 GN=WDR18 PE=1 SV=2	1	4	4	4	10.2	47.405	104800000	74082000	104800000	74082000	1.41465	-	0.177123
Q15645	TRIP13	sp|Q15645|PCH2_HUMAN Pachytene checkpoint protein 2 homolog OS=Homo sapiens OX=9606 GN=TRIP13 PE=1 SV=2	1	8	8	8	22	48.55	177390000	125500000	177390000	125500000	1.41347	-	0.178221
Q9HB71	CACYBP	sp|Q9HB71|CYBP_HUMAN Calcyclin-binding protein OS=Homo sapiens OX=9606 GN=CACYBP PE=1 SV=2	1	2	2	2	15.4	26.21	33996000	24054000	33996000	24054000	1.41332	-	0.178357
P16403	H1-2	sp|P16403|H12_HUMAN Histone H1.2 OS=Homo sapiens OX=9606 GN=H1-2 PE=1 SV=2	1	8	8	1	31	21.364	3321100000	2351200000	3321100000	2351200000	1.41251	-	0.179111
P27448;Q96L34	MARK3	sp|P27448|MARK3_HUMAN MAP/microtubule affinity-regulating kinase 3 OS=Homo sapiens OX=9606 GN=MARK3 PE=1 SV=5	2	5	5	3	7.8	84.428	41590000	29475000	41590000	29475000	1.41103	-	0.180506
P63167;Q96FJ2	DYNLL1; DYNLL2	sp|P63167|DYL1_HUMAN Dynein light chain 1, cytoplasmic OS=Homo sapiens OX=9606 GN=DYNLL1 PE=1 SV=1;sp|Q96FJ2|DYL2_HUMAN Dynein light chain 2, cytoplasmic OS=Homo sapiens OX=9606 GN=DYNLL2 PE=1 SV=1	2	3	3	3	49.4	10.366	443530000	314490000	443530000	314490000	1.41032	-	0.181177
P27824	CANX	sp|P27824|CALX_HUMAN Calnexin OS=Homo sapiens OX=9606 GN=CANX PE=1 SV=2	1	11	11	11	19.3	67.567	492790000	349590000	492790000	349590000	1.40962	-	0.181832
P20339	RAB5A	sp|P20339|RAB5A_HUMAN Ras-related protein Rab-5A OS=Homo sapiens OX=9606 GN=RAB5A PE=1 SV=2	1	6	3	3	35.8	23.658	40526000	28771000	40526000	28771000	1.40857	-	0.182832
O15294	OGT	sp|O15294|OGT1_HUMAN UDP-N-acetylglucosamine--peptide N-acetylglucosaminyltransferase 110 kDa subunit OS=Homo sapiens OX=9606 GN=OGT PE=1 SV=3	1	3	3	3	3.6	116.92	22071000	15670000	22071000	15670000	1.40849	-	0.182911
P62906	RPL10A	sp|P62906|RL10A_HUMAN Large ribosomal subunit protein uL1 OS=Homo sapiens OX=9606 GN=RPL10A PE=1 SV=2	1	9	9	9	35.5	24.831	863740000	613570000	863740000	613570000	1.40773	-	0.183636
P21266	GSTM3	sp|P21266|GSTM3_HUMAN Glutathione S-transferase Mu 3 OS=Homo sapiens OX=9606 GN=GSTM3 PE=1 SV=3	1	6	6	6	28	26.559	208550000	148220000	208550000	148220000	1.40703	-	0.184304
Q15024	EXOSC7	sp|Q15024|EXOS7_HUMAN Exosome complex component RRP42 OS=Homo sapiens OX=9606 GN=EXOSC7 PE=1 SV=3	1	2	2	2	7.9	31.821	24539000	17442000	24539000	17442000	1.40689	-	0.184437
Q9Y2T3	GDA	sp|Q9Y2T3|GUAD_HUMAN Guanine deaminase OS=Homo sapiens OX=9606 GN=GDA PE=1 SV=1	1	6	6	6	15.9	51.002	112200000	79767000	112200000	79767000	1.4066	-	0.18472
Q86VP6;O75155	CAND1	sp|Q86VP6|CAND1_HUMAN Cullin-associated NEDD8-dissociated protein 1 OS=Homo sapiens OX=9606 GN=CAND1 PE=1 SV=2	2	11	11	11	12.9	136.37	115560000	82181000	115560000	82181000	1.40616	-	0.185136
P11413	G6PD	sp|P11413|G6PD_HUMAN Glucose-6-phosphate 1-dehydrogenase OS=Homo sapiens OX=9606 GN=G6PD PE=1 SV=4	1	7	7	7	16.5	59.256	89048000	63426000	89048000	63426000	1.40397	-	0.187263
Q9HCN8	SDF2L1	sp|Q9HCN8|SDF2L_HUMAN Stromal cell-derived factor 2-like protein 1 OS=Homo sapiens OX=9606 GN=SDF2L1 PE=1 SV=2	1	2	2	2	11.8	23.598	42533000	30297000	42533000	30297000	1.40387	-	0.187359
P24844	MYL9	sp|P24844|MYL9_HUMAN Myosin regulatory light polypeptide 9 OS=Homo sapiens OX=9606 GN=MYL9 PE=1 SV=4	1	8	2	2	56.4	19.827	214800000	153030000	214800000	153030000	1.40365	-	0.187575
P08590;P05976	MYL3; MYL1	sp|P08590|MYL3_HUMAN Myosin light chain 3 OS=Homo sapiens OX=9606 GN=MYL3 PE=1 SV=3;sp|P05976|MYL1_HUMAN Myosin light chain 1/3, skeletal muscle isoform OS=Homo sapiens OX=9606 GN=MYL1 PE=1 SV=3	2	2	2	2	8.2	21.932	2678000000	1910400000	2678000000	1910400000	1.4018	-	0.18938
Q9UBB9	TFIP11	sp|Q9UBB9|TFP11_HUMAN Tuftelin-interacting protein 11 OS=Homo sapiens OX=9606 GN=TFIP11 PE=1 SV=1	1	5	5	5	9.3	96.819	19910000	14220000	19910000	14220000	1.40014	-	0.191017
Q9NZ45	CISD1	sp|Q9NZ45|CISD1_HUMAN CDGSH iron-sulfur domain-containing protein 1 OS=Homo sapiens OX=9606 GN=CISD1 PE=1 SV=1	1	2	2	2	25.9	12.199	155950000	111450000	155950000	111450000	1.39928	-	0.191868
Q6WCQ1	MPRIP	sp|Q6WCQ1|MPRIP_HUMAN Myosin phosphatase Rho-interacting protein OS=Homo sapiens OX=9606 GN=MPRIP PE=1 SV=3	1	23	23	22	29	116.53	148850000	106410000	148850000	106410000	1.39883	-	0.192313
Q9Y3A4	RRP7A	sp|Q9Y3A4|RRP7A_HUMAN Ribosomal RNA-processing protein 7 homolog A OS=Homo sapiens OX=9606 GN=RRP7A PE=1 SV=2	1	2	2	2	9.3	32.334	44129000	31562000	44129000	31562000	1.39817	-	0.192977
Q13418	ILK	sp|Q13418|ILK_HUMAN Integrin-linked protein kinase OS=Homo sapiens OX=9606 GN=ILK PE=1 SV=2	1	4	4	4	9.7	51.419	83216000	59669000	83216000	59669000	1.39463	-	0.196542
P49792	RANBP2	sp|P49792|RBP2_HUMAN E3 SUMO-protein ligase RanBP2 OS=Homo sapiens OX=9606 GN=RANBP2 PE=1 SV=2	1	35	35	25	12.7	358.2	125500000	90040000	125500000	90040000	1.39382	-	0.197357
Q6NUK1	SLC25A24	sp|Q6NUK1|SCMC1_HUMAN Mitochondrial adenyl nucleotide antiporter SLC25A24 OS=Homo sapiens OX=9606 GN=SLC25A24 PE=1 SV=2	1	11	11	11	22.6	53.354	100920000	72542000	100920000	72542000	1.39119	-	0.200052
Q9NTK5	OLA1	sp|Q9NTK5|OLA1_HUMAN Obg-like ATPase 1 OS=Homo sapiens OX=9606 GN=OLA1 PE=1 SV=2	1	2	2	2	6.3	44.743	25650000	18456000	25650000	18456000	1.38979	-	0.201501
P13797;Q14651;P13796	PLS3	sp|P13797|PLST_HUMAN Plastin-3 OS=Homo sapiens OX=9606 GN=PLS3 PE=1 SV=4	3	11	11	11	22.2	70.81	67170000	48499000	67170000	48499000	1.38498	-	0.206547
Q8WUM0	NUP133	sp|Q8WUM0|NU133_HUMAN Nuclear pore complex protein Nup133 OS=Homo sapiens OX=9606 GN=NUP133 PE=1 SV=2	1	8	8	8	9	128.98	65487000	47304000	65487000	47304000	1.38439	-	0.207174
O43324	EEF1E1	sp|O43324|MCA3_HUMAN Eukaryotic translation elongation factor 1 epsilon-1 OS=Homo sapiens OX=9606 GN=EEF1E1 PE=1 SV=1	1	3	3	3	18.4	19.81	111410000	80504000	111410000	80504000	1.38391	-	0.207684
O96008	TOMM40	sp|O96008|TOM40_HUMAN Mitochondrial import receptor subunit TOM40 homolog OS=Homo sapiens OX=9606 GN=TOMM40 PE=1 SV=1	1	4	4	4	14.4	37.893	82382000	59557000	82382000	59557000	1.38325	-	0.208388
O43172	PRPF4	sp|O43172|PRP4_HUMAN U4/U6 small nuclear ribonucleoprotein Prp4 OS=Homo sapiens OX=9606 GN=PRPF4 PE=1 SV=2	1	6	6	6	14.2	58.449	73981000	53498000	73981000	53498000	1.38287	-	0.208785
Q15654	TRIP6	sp|Q15654|TRIP6_HUMAN Thyroid receptor-interacting protein 6 OS=Homo sapiens OX=9606 GN=TRIP6 PE=1 SV=3	1	5	5	5	22.7	50.287	97348000	70396000	97348000	70396000	1.38286	-	0.208798
P20585	MSH3	sp|P20585|MSH3_HUMAN DNA mismatch repair protein Msh3 OS=Homo sapiens OX=9606 GN=MSH3 PE=1 SV=4	1	5	5	5	5.3	127.41	35046000	25355000	35046000	25355000	1.38221	-	0.209494
P21127;Q9UQ88	CDK11B; CDK11A	sp|P21127|CD11B_HUMAN Cyclin-dependent kinase 11B OS=Homo sapiens OX=9606 GN=CDK11B PE=1 SV=4;sp|Q9UQ88|CD11A_HUMAN Cyclin-dependent kinase 11A OS=Homo sapiens OX=9606 GN=CDK11A PE=1 SV=4	2	4	4	4	5.3	92.619	20864000	15095000	20864000	15095000	1.38218	-	0.209529
P83111	LACTB	sp|P83111|LACTB_HUMAN Serine beta-lactamase-like protein LACTB, mitochondrial OS=Homo sapiens OX=9606 GN=LACTB PE=1 SV=2	1	9	9	9	19.7	60.693	79238000	57402000	79238000	57402000	1.3804	-	0.21144
Q14643	ITPR1	sp|Q14643|ITPR1_HUMAN Inositol 1,4,5-trisphosphate receptor type 1 OS=Homo sapiens OX=9606 GN=ITPR1 PE=1 SV=3	1	8	7	7	3.4	313.93	30403000	22058000	30403000	22058000	1.37832	-	0.213704
P50579	METAP2	sp|P50579|MAP2_HUMAN Methionine aminopeptidase 2 OS=Homo sapiens OX=9606 GN=METAP2 PE=1 SV=1	1	4	4	4	11.9	52.891	521970000	379480000	521970000	379480000	1.37549	-	0.216814
Q9UI12	ATP6V1H	sp|Q9UI12|VATH_HUMAN V-type proton ATPase subunit H OS=Homo sapiens OX=9606 GN=ATP6V1H PE=1 SV=1	1	3	3	3	10.1	55.882	45738000	33296000	45738000	33296000	1.37368	-	0.21882
Q15007	WTAP	sp|Q15007|FL2D_HUMAN Pre-mRNA-splicing regulator WTAP OS=Homo sapiens OX=9606 GN=WTAP PE=1 SV=2	1	7	7	7	18.9	44.243	55968000	40925000	55968000	40925000	1.36757	-	0.225708
O15269	SPTLC1	sp|O15269|SPTC1_HUMAN Serine palmitoyltransferase 1 OS=Homo sapiens OX=9606 GN=SPTLC1 PE=1 SV=1	1	4	4	4	11.6	52.743	54753000	40051000	54753000	40051000	1.36708	-	0.226272
Q9H2M9	RAB3GAP2	sp|Q9H2M9|RBGPR_HUMAN Rab3 GTPase-activating protein non-catalytic subunit OS=Homo sapiens OX=9606 GN=RAB3GAP2 PE=1 SV=1	1	5	5	5	3.8	155.98	70250000	51437000	70250000	51437000	1.36575	-	0.227805
P05186;REV__Q86WI3	ALPL	sp|P05186|PPBT_HUMAN Alkaline phosphatase, tissue-nonspecific isozyme OS=Homo sapiens OX=9606 GN=ALPL PE=1 SV=4	2	7	7	7	14.9	57.304	111480000	81820000	111480000	81820000	1.3625	-	0.231572
P19388	POLR2E	sp|P19388|RPAB1_HUMAN DNA-directed RNA polymerases I, II, and III subunit RPABC1 OS=Homo sapiens OX=9606 GN=POLR2E PE=1 SV=4	1	2	2	2	11	24.551	107340000	78802000	107340000	78802000	1.36215	-	0.231988
Q01664	TFAP4	sp|Q01664|TFAP4_HUMAN Transcription factor AP-4 OS=Homo sapiens OX=9606 GN=TFAP4 PE=1 SV=2	1	4	4	4	13.9	38.725	359610000	264810000	359610000	264810000	1.35799	-	0.236897
Q9UBM7	DHCR7	sp|Q9UBM7|DHCR7_HUMAN 7-dehydrocholesterol reductase OS=Homo sapiens OX=9606 GN=DHCR7 PE=1 SV=1	1	2	2	2	4	54.489	110600000	81511000	110600000	81511000	1.35687	-	0.238235
Q9P265;Q14689	DIP2B	sp|Q9P265|DIP2B_HUMAN Disco-interacting protein 2 homolog B OS=Homo sapiens OX=9606 GN=DIP2B PE=1 SV=3	2	6	6	6	4.6	171.49	35003000	25825000	35003000	25825000	1.35539	-	0.240014
P39059	COL15A1	sp|P39059|COFA1_HUMAN Collagen alpha-1(XV) chain OS=Homo sapiens OX=9606 GN=COL15A1 PE=1 SV=2	1	9	9	9	8.1	141.72	256760000	189650000	256760000	189650000	1.35386	-	0.241863
P63104	YWHAZ	sp|P63104|1433Z_HUMAN 14-3-3 protein zeta/delta OS=Homo sapiens OX=9606 GN=YWHAZ PE=1 SV=1	1	11	11	7	49	27.745	762880000	563580000	762880000	563580000	1.35363	-	0.242143
Q93009	USP7	sp|Q93009|UBP7_HUMAN Ubiquitin carboxyl-terminal hydrolase 7 OS=Homo sapiens OX=9606 GN=USP7 PE=1 SV=2	1	9	9	9	9.6	128.3	44236000	32683000	44236000	32683000	1.35349	-	0.24232
O00410	IPO5	sp|O00410|IPO5_HUMAN Importin-5 OS=Homo sapiens OX=9606 GN=IPO5 PE=1 SV=4	1	3	3	3	4.6	123.63	88025000	65106000	88025000	65106000	1.35203	-	0.2441
Q9UPQ0	LIMCH1	sp|Q9UPQ0|LIMC1_HUMAN LIM and calponin homology domains-containing protein 1 OS=Homo sapiens OX=9606 GN=LIMCH1 PE=1 SV=4	1	33	33	33	36.2	121.87	177350000	131180000	177350000	131180000	1.35196	-	0.244182
Q9NV31	IMP3	sp|Q9NV31|IMP3_HUMAN U3 small nucleolar ribonucleoprotein protein IMP3 OS=Homo sapiens OX=9606 GN=IMP3 PE=1 SV=1	1	2	2	2	15.2	21.85	84409000	62465000	84409000	62465000	1.3513	-	0.244988
P54577	YARS1	sp|P54577|SYYC_HUMAN Tyrosine--tRNA ligase, cytoplasmic OS=Homo sapiens OX=9606 GN=YARS1 PE=1 SV=4	1	13	13	13	26.1	59.143	72510000	53662000	72510000	53662000	1.35124	-	0.245068
Q13045	FLII	sp|Q13045|FLII_HUMAN Protein flightless-1 homolog OS=Homo sapiens OX=9606 GN=FLII PE=1 SV=2	1	18	18	18	17	144.75	247530000	183260000	247530000	183260000	1.3507	-	0.245721
Q8TF68	ZNF384	sp|Q8TF68|ZN384_HUMAN Zinc finger protein 384 OS=Homo sapiens OX=9606 GN=ZNF384 PE=1 SV=2	1	2	2	2	5.4	63.218	33389000	24749000	33389000	24749000	1.34911	-	0.247694
O95870	ABHD16A	sp|O95870|ABHGA_HUMAN Phosphatidylserine lipase ABHD16A OS=Homo sapiens OX=9606 GN=ABHD16A PE=1 SV=3	1	3	3	3	5.9	63.243	57995000	43026000	57995000	43026000	1.34791	-	0.249182
P28290	ITPRID2	sp|P28290|ITPI2_HUMAN Protein ITPRID2 OS=Homo sapiens OX=9606 GN=ITPRID2 PE=1 SV=3	1	10	10	10	9.5	138.38	41583000	30868000	41583000	30868000	1.34712	-	0.250157
Q9GZL7	WDR12	sp|Q9GZL7|WDR12_HUMAN Ribosome biogenesis protein WDR12 OS=Homo sapiens OX=9606 GN=WDR12 PE=1 SV=2	1	9	9	9	29.3	47.707	145350000	108020000	145350000	108020000	1.34558	-	0.252085
Q6XQN6	NAPRT	sp|Q6XQN6|PNCB_HUMAN Nicotinate phosphoribosyltransferase OS=Homo sapiens OX=9606 GN=NAPRT PE=1 SV=2	1	2	2	2	4.3	57.578	51115000	38000000	51115000	38000000	1.34513	-	0.252654
P31948	STIP1	sp|P31948|STIP1_HUMAN Stress-induced-phosphoprotein 1 OS=Homo sapiens OX=9606 GN=STIP1 PE=1 SV=1	1	5	5	5	9.4	62.639	74841000	55652000	74841000	55652000	1.3448	-	0.253068
P38117	ETFB	sp|P38117|ETFB_HUMAN Electron transfer flavoprotein subunit beta OS=Homo sapiens OX=9606 GN=ETFB PE=1 SV=3	1	7	7	7	25.9	27.843	166040000	123500000	166040000	123500000	1.34445	-	0.253509
Q9BWD1	ACAT2	sp|Q9BWD1|THIC_HUMAN Acetyl-CoA acetyltransferase, cytosolic OS=Homo sapiens OX=9606 GN=ACAT2 PE=1 SV=2	1	1	1	1	2.5	41.35	49113000	36625000	49113000	36625000	1.34097	-	0.25794
P07900;Q14568;Q58FG0	HSP90AA1	sp|P07900|HS90A_HUMAN Heat shock protein HSP 90-alpha OS=Homo sapiens OX=9606 GN=HSP90AA1 PE=1 SV=5	3	27	13	13	35.9	84.659	278480000	207900000	278480000	207900000	1.33949	-	0.259841
P49915	GMPS	sp|P49915|GUAA_HUMAN GMP synthase [glutamine-hydrolyzing] OS=Homo sapiens OX=9606 GN=GMPS PE=1 SV=1	1	10	10	10	20.5	76.715	100740000	75217000	100740000	75217000	1.33932	-	0.260054
P55060	CSE1L	sp|P55060|XPO2_HUMAN Exportin-2 OS=Homo sapiens OX=9606 GN=CSE1L PE=1 SV=3	1	12	12	12	13.6	110.42	68103000	50929000	68103000	50929000	1.33721	-	0.262789
O43707	ACTN4	sp|O43707|ACTN4_HUMAN Alpha-actinin-4 OS=Homo sapiens OX=9606 GN=ACTN4 PE=1 SV=2	1	44	44	31	57.7	104.85	2093900000	1568500000	2093900000	1568500000	1.33497	-	0.265724
O75475	PSIP1	sp|O75475|PSIP1_HUMAN PC4 and SFRS1-interacting protein OS=Homo sapiens OX=9606 GN=PSIP1 PE=1 SV=1	1	8	8	8	17.7	60.103	142330000	106770000	142330000	106770000	1.33305	-	0.268253
Q69YQ0	SPECC1L	sp|Q69YQ0|CYTSA_HUMAN Cytospin-A OS=Homo sapiens OX=9606 GN=SPECC1L PE=1 SV=3	1	14	14	14	17.1	124.54	82888000	62213000	82888000	62213000	1.33233	-	0.269216
P16104;Q96QV6;Q8IUE6	H2AX; H2AC1; H2AC21	sp|P16104|H2AX_HUMAN Histone H2AX OS=Homo sapiens OX=9606 GN=H2AX PE=1 SV=2;sp|Q96QV6|H2A1A_HUMAN Histone H2A type 1-A OS=Homo sapiens OX=9606 GN=H2AC1 PE=1 SV=3;sp|Q8IUE6|H2A2B_HUMAN Histone H2A type 2-B OS=Homo sapiens OX=9606 GN=H2AC21 PE=1 SV=3	3	4	4	2	33.6	15.144	12901000000	9693100000	12901000000	9693100000	1.33095	-	0.271053
P62937;F5H284;P0DN37;Q9Y536;P0DN26;A0A0B4J2A2;A0A075B767;A0A075B759	PPIA	sp|P62937|PPIA_HUMAN Peptidyl-prolyl cis-trans isomerase A OS=Homo sapiens OX=9606 GN=PPIA PE=1 SV=2	8	8	8	8	44.8	18.012	441370000	331870000	441370000	331870000	1.32995	-	0.272389
P12277;P06732	CKB	sp|P12277|KCRB_HUMAN Creatine kinase B-type OS=Homo sapiens OX=9606 GN=CKB PE=1 SV=1	2	6	6	6	20.5	42.644	172850000	130260000	172850000	130260000	1.32696	-	0.27642
P36957	DLST	sp|P36957|ODO2_HUMAN Dihydrolipoyllysine-residue succinyltransferase component of 2-oxoglutarate dehydrogenase complex, mitochondrial OS=Homo sapiens OX=9606 GN=DLST PE=1 SV=4	1	3	3	3	7.5	48.755	462110000	348430000	462110000	348430000	1.32626	-	0.277369
P22102	GART	sp|P22102|PUR2_HUMAN Trifunctional purine biosynthetic protein adenosine-3 OS=Homo sapiens OX=9606 GN=GART PE=1 SV=1	1	8	8	8	9	107.77	64055000	48323000	64055000	48323000	1.32556	-	0.278329
O75683	SURF6	sp|O75683|SURF6_HUMAN Surfeit locus protein 6 OS=Homo sapiens OX=9606 GN=SURF6 PE=1 SV=3	1	2	2	2	5	41.45	53675000	40574000	53675000	40574000	1.32289	-	0.281992
P62805	H4C1	sp|P62805|H4_HUMAN Histone H4 OS=Homo sapiens OX=9606 GN=H4C1 PE=1 SV=2	1	11	11	11	53.4	11.367	21609000000	16342000000	21609000000	16342000000	1.3223	-	0.282812
A1L390	PLEKHG3	sp|A1L390|PKHG3_HUMAN Pleckstrin homology domain-containing family G member 3 OS=Homo sapiens OX=9606 GN=PLEKHG3 PE=1 SV=1	1	6	6	6	7.4	134.41	68698000	52108000	68698000	52108000	1.31838	-	0.288282
Q53EL6	PDCD4	sp|Q53EL6|PDCD4_HUMAN Programmed cell death protein 4 OS=Homo sapiens OX=9606 GN=PDCD4 PE=1 SV=2	1	5	5	5	13.4	51.735	231380000	175540000	231380000	175540000	1.3181	-	0.288666
Q9UKD2	MRTO4	sp|Q9UKD2|MRT4_HUMAN mRNA turnover protein 4 homolog OS=Homo sapiens OX=9606 GN=MRTO4 PE=1 SV=2	1	9	9	9	38.5	27.56	225120000	170900000	225120000	170900000	1.31726	-	0.289854
Q9UK59	DBR1	sp|Q9UK59|DBR1_HUMAN Lariat debranching enzyme OS=Homo sapiens OX=9606 GN=DBR1 PE=1 SV=2	1	2	2	2	3.7	61.554	44839000	34060000	44839000	34060000	1.31647	-	0.290973
P63208	SKP1	sp|P63208|SKP1_HUMAN S-phase kinase-associated protein 1 OS=Homo sapiens OX=9606 GN=SKP1 PE=1 SV=2	1	4	4	4	28.8	18.658	114670000	87264000	114670000	87264000	1.31406	-	0.294408
Q15366	PCBP2	sp|Q15366|PCBP2_HUMAN Poly(rC)-binding protein 2 OS=Homo sapiens OX=9606 GN=PCBP2 PE=1 SV=1	1	7	5	5	34.5	38.58	663960000	505450000	663960000	505450000	1.3136	-	0.295062
Q9H2W6	MRPL46	sp|Q9H2W6|RM46_HUMAN Large ribosomal subunit protein mL46 OS=Homo sapiens OX=9606 GN=MRPL46 PE=1 SV=1	1	3	3	3	12.9	31.705	69879000	53214000	69879000	53214000	1.31317	-	0.295682
P28288	ABCD3	sp|P28288|ABCD3_HUMAN ATP-binding cassette sub-family D member 3 OS=Homo sapiens OX=9606 GN=ABCD3 PE=1 SV=1	1	14	14	14	26.1	75.475	415430000	316470000	415430000	316470000	1.3127	-	0.296358
O00303	EIF3F	sp|O00303|EIF3F_HUMAN Eukaryotic translation initiation factor 3 subunit F OS=Homo sapiens OX=9606 GN=EIF3F PE=1 SV=1	1	9	9	9	33.9	37.563	192880000	147020000	192880000	147020000	1.31193	-	0.297466
Q9H0U6	MRPL18	sp|Q9H0U6|RM18_HUMAN Large ribosomal subunit protein uL18m OS=Homo sapiens OX=9606 GN=MRPL18 PE=1 SV=1	1	2	2	2	15.6	20.576	33886000	25845000	33886000	25845000	1.31112	-	0.298631
O15212	PFDN6	sp|O15212|PFD6_HUMAN Prefoldin subunit 6 OS=Homo sapiens OX=9606 GN=PFDN6 PE=1 SV=1	1	2	2	2	17.1	14.582	15290000	11664000	15290000	11664000	1.31087	-	0.298998
O75844	ZMPSTE24	sp|O75844|FACE1_HUMAN CAAX prenyl protease 1 homolog OS=Homo sapiens OX=9606 GN=ZMPSTE24 PE=1 SV=2	1	5	5	5	13.7	54.812	28498000	21771000	28498000	21771000	1.30899	-	0.301735
P18031	PTPN1	sp|P18031|PTN1_HUMAN Tyrosine-protein phosphatase non-receptor type 1 OS=Homo sapiens OX=9606 GN=PTPN1 PE=1 SV=1	1	3	3	3	9.9	49.966	35813000	27414000	35813000	27414000	1.30638	-	0.30557
Q9Y490	TLN1	sp|Q9Y490|TLN1_HUMAN Talin-1 OS=Homo sapiens OX=9606 GN=TLN1 PE=1 SV=3	1	5	5	5	2.5	269.76	39805000	30472000	39805000	30472000	1.30628	-	0.305711
P13804	ETFA	sp|P13804|ETFA_HUMAN Electron transfer flavoprotein subunit alpha, mitochondrial OS=Homo sapiens OX=9606 GN=ETFA PE=1 SV=1	1	5	5	5	23.4	35.079	65416000	50099000	65416000	50099000	1.30573	-	0.306518
P17931	LGALS3	sp|P17931|LEG3_HUMAN Galectin-3 OS=Homo sapiens OX=9606 GN=LGALS3 PE=1 SV=5	1	2	2	2	8.8	26.152	48802000	37395000	48802000	37395000	1.30504	-	0.307546
Q12802	AKAP13	sp|Q12802|AKP13_HUMAN A-kinase anchor protein 13 OS=Homo sapiens OX=9606 GN=AKAP13 PE=1 SV=2	1	4	4	4	2	307.55	26529000	20349000	26529000	20349000	1.3037	-	0.309539
Q92621	NUP205	sp|Q92621|NU205_HUMAN Nuclear pore complex protein Nup205 OS=Homo sapiens OX=9606 GN=NUP205 PE=1 SV=3	1	11	11	11	6	227.92	76850000	59017000	76850000	59017000	1.30217	-	0.311832
P49755	TMED10	sp|P49755|TMEDA_HUMAN Transmembrane emp24 domain-containing protein 10 OS=Homo sapiens OX=9606 GN=TMED10 PE=1 SV=2	1	3	3	3	18.3	24.976	194370000	149370000	194370000	149370000	1.30127	-	0.313188
O60488	ACSL4	sp|O60488|ACSL4_HUMAN Long-chain-fatty-acid--CoA ligase 4 OS=Homo sapiens OX=9606 GN=ACSL4 PE=1 SV=2	1	7	7	7	13.5	79.187	67167000	51674000	67167000	51674000	1.29982	-	0.315367
P35232	PHB1	sp|P35232|PHB1_HUMAN Prohibitin 1 OS=Homo sapiens OX=9606 GN=PHB1 PE=1 SV=1	1	6	6	6	22.8	29.804	131040000	100870000	131040000	100870000	1.2991	-	0.316465
P01116;P01112	KRAS; HRAS	sp|P01116|RASK_HUMAN GTPase KRas OS=Homo sapiens OX=9606 GN=KRAS PE=1 SV=1;sp|P01112|RASH_HUMAN GTPase HRas OS=Homo sapiens OX=9606 GN=HRAS PE=1 SV=1	2	2	1	1	10.6	21.656	85495000	65821000	85495000	65821000	1.2989	-	0.316763
O94808	GFPT2	sp|O94808|GFPT2_HUMAN Glutamine--fructose-6-phosphate aminotransferase [isomerizing] 2 OS=Homo sapiens OX=9606 GN=GFPT2 PE=1 SV=3	1	7	5	5	11.7	76.93	31864000	24537000	31864000	24537000	1.29861	-	0.317206
Q9BRQ8	AIFM2	sp|Q9BRQ8|FSP1_HUMAN Ferroptosis suppressor protein 1 OS=Homo sapiens OX=9606 GN=AIFM2 PE=1 SV=1	1	4	4	4	11.8	40.526	121070000	93248000	121070000	93248000	1.29837	-	0.317578
P11166	SLC2A1	sp|P11166|GTR1_HUMAN Solute carrier family 2, facilitated glucose transporter member 1 OS=Homo sapiens OX=9606 GN=SLC2A1 PE=1 SV=2	1	2	2	2	4.7	54.083	30505000	23506000	30505000	23506000	1.29775	-	0.318511
Q13185	CBX3	sp|Q13185|CBX3_HUMAN Chromobox protein homolog 3 OS=Homo sapiens OX=9606 GN=CBX3 PE=1 SV=4	1	6	6	5	36.1	20.811	296750000	228670000	296750000	228670000	1.29772	-	0.31856
Q92614	MYO18A	sp|Q92614|MY18A_HUMAN Unconventional myosin-XVIIIa OS=Homo sapiens OX=9606 GN=MYO18A PE=1 SV=3	1	74	74	74	39.9	233.11	630600000	486160000	630600000	486160000	1.2971	-	0.319504
P46782	RPS5	sp|P46782|RS5_HUMAN Small ribosomal subunit protein uS7 OS=Homo sapiens OX=9606 GN=RPS5 PE=1 SV=4	1	8	8	8	46.1	22.876	1325100000	1023400000	1325100000	1023400000	1.2948	-	0.323043
Q9Y4I1;Q9NQX4;Q9ULV0	MYO5A	sp|Q9Y4I1|MYO5A_HUMAN Unconventional myosin-Va OS=Homo sapiens OX=9606 GN=MYO5A PE=1 SV=2	3	25	25	25	12.9	215.4	150900000	116880000	150900000	116880000	1.29107	-	0.32885
Q9NX24	NHP2	sp|Q9NX24|NHP2_HUMAN H/ACA ribonucleoprotein complex subunit 2 OS=Homo sapiens OX=9606 GN=NHP2 PE=1 SV=1	1	2	2	2	19	17.201	107120000	83093000	107120000	83093000	1.28916	-	0.331853
O75955	FLOT1	sp|O75955|FLOT1_HUMAN Flotillin-1 OS=Homo sapiens OX=9606 GN=FLOT1 PE=1 SV=3	1	4	4	4	10.8	47.355	31267000	24270000	31267000	24270000	1.2883	-	0.333212
Q53GS9	USP39	sp|Q53GS9|UBP39_HUMAN Ubiquitin carboxyl-terminal hydrolase 39 OS=Homo sapiens OX=9606 GN=USP39 PE=1 SV=2	1	3	3	3	6.7	65.38	36894000	28638000	36894000	28638000	1.28829	-	0.333228
Q02880	TOP2B	sp|Q02880|TOP2B_HUMAN DNA topoisomerase 2-beta OS=Homo sapiens OX=9606 GN=TOP2B PE=1 SV=3	1	11	5	5	7.2	183.26	39041000	30310000	39041000	30310000	1.28806	-	0.333594
Q86W92;Q8ND30	PPFIBP1	sp|Q86W92|LIPB1_HUMAN Liprin-beta-1 OS=Homo sapiens OX=9606 GN=PPFIBP1 PE=1 SV=2	2	4	4	4	4.5	114.02	32112000	24940000	32112000	24940000	1.28757	-	0.334366
Q9UMS4	PRPF19	sp|Q9UMS4|PRP19_HUMAN Pre-mRNA-processing factor 19 OS=Homo sapiens OX=9606 GN=PRPF19 PE=1 SV=1	1	9	9	9	31.2	55.18	300010000	233260000	300010000	233260000	1.28616	-	0.336609
O00154	ACOT7	sp|O00154|BACH_HUMAN Cytosolic acyl coenzyme A thioester hydrolase OS=Homo sapiens OX=9606 GN=ACOT7 PE=1 SV=3	1	3	3	3	12.6	41.796	49820000	38742000	49820000	38742000	1.28594	-	0.336958
P52292	KPNA2	sp|P52292|IMA1_HUMAN Importin subunit alpha-1 OS=Homo sapiens OX=9606 GN=KPNA2 PE=1 SV=1	1	7	7	7	22.3	57.861	115620000	90029000	115620000	90029000	1.28425	-	0.339667
P40227;Q92526	CCT6A	sp|P40227|TCPZ_HUMAN T-complex protein 1 subunit zeta OS=Homo sapiens OX=9606 GN=CCT6A PE=1 SV=3	2	11	11	11	21.7	58.024	318330000	248430000	318330000	248430000	1.28137	-	0.344333
Q9H307	PNN	sp|Q9H307|PININ_HUMAN Pinin OS=Homo sapiens OX=9606 GN=PNN PE=1 SV=5	1	13	13	13	19.7	81.627	561700000	438580000	561700000	438580000	1.28072	-	0.34538
Q8NBJ5	COLGALT1	sp|Q8NBJ5|GT251_HUMAN Procollagen galactosyltransferase 1 OS=Homo sapiens OX=9606 GN=COLGALT1 PE=1 SV=1	1	5	5	5	9.3	71.635	62262000	48645000	62262000	48645000	1.27993	-	0.346682
P78346	RPP30	sp|P78346|RPP30_HUMAN Ribonuclease P protein subunit p30 OS=Homo sapiens OX=9606 GN=RPP30 PE=1 SV=1	1	2	2	2	7.5	29.321	19478000	15236000	19478000	15236000	1.27842	-	0.349152
Q13813	SPTAN1	sp|Q13813|SPTN1_HUMAN Spectrin alpha chain, non-erythrocytic 1 OS=Homo sapiens OX=9606 GN=SPTAN1 PE=1 SV=3	1	115	115	115	53	284.54	1001900000	784050000	1001900000	784050000	1.27785	-	0.350086
O43791	SPOP	sp|O43791|SPOP_HUMAN Speckle-type POZ protein OS=Homo sapiens OX=9606 GN=SPOP PE=1 SV=1	1	3	3	3	11.5	42.132	29007000	22707000	29007000	22707000	1.27745	-	0.350753
Q7L576;Q96F07	CYFIP1	sp|Q7L576|CYFP1_HUMAN Cytoplasmic FMR1-interacting protein 1 OS=Homo sapiens OX=9606 GN=CYFIP1 PE=1 SV=1	2	10	10	10	9.1	145.18	49729000	38950000	49729000	38950000	1.27674	-	0.351923
Q9Y277	VDAC3	sp|Q9Y277|VDAC3_HUMAN Voltage-dependent anion-selective channel protein 3 OS=Homo sapiens OX=9606 GN=VDAC3 PE=1 SV=1	1	2	2	2	12.7	30.658	46084000	36102000	46084000	36102000	1.27649	-	0.352328
Q8N0X7	SPART	sp|Q8N0X7|SPART_HUMAN Spartin OS=Homo sapiens OX=9606 GN=SPART PE=1 SV=1	1	2	2	2	4.2	72.832	35063000	27469000	35063000	27469000	1.27646	-	0.35239
Q96KG9	SCYL1	sp|Q96KG9|SCYL1_HUMAN N-terminal kinase-like protein OS=Homo sapiens OX=9606 GN=SCYL1 PE=1 SV=1	1	5	5	5	8.7	89.63	48888000	38305000	48888000	38305000	1.27628	-	0.35268
Q8WXX5	DNAJC9	sp|Q8WXX5|DNJC9_HUMAN DnaJ homolog subfamily C member 9 OS=Homo sapiens OX=9606 GN=DNAJC9 PE=1 SV=1	1	6	6	6	21.5	29.909	139240000	109140000	139240000	109140000	1.27579	-	0.353492
Q8WVM0	TFB1M	sp|Q8WVM0|TFB1M_HUMAN Dimethyladenosine transferase 1, mitochondrial OS=Homo sapiens OX=9606 GN=TFB1M PE=1 SV=1	1	3	3	3	9.8	39.542	30332000	23791000	30332000	23791000	1.27494	-	0.354917
P54136	RARS1	sp|P54136|SYRC_HUMAN Arginine--tRNA ligase, cytoplasmic OS=Homo sapiens OX=9606 GN=RARS1 PE=1 SV=2	1	10	10	10	17	75.378	63958000	50185000	63958000	50185000	1.27444	-	0.355736
Q92616	GCN1	sp|Q92616|GCN1_HUMAN Stalled ribosome sensor GCN1 OS=Homo sapiens OX=9606 GN=GCN1 PE=1 SV=7	1	17	17	17	7.4	292.71	93102000	73061000	93102000	73061000	1.27431	-	0.355969
Q15382	RHEB	sp|Q15382|RHEB_HUMAN GTP-binding protein Rheb OS=Homo sapiens OX=9606 GN=RHEB PE=1 SV=1	1	3	3	3	13	20.497	246660000	193860000	246660000	193860000	1.27236	-	0.359226
P30740	SERPINB1	sp|P30740|ILEU_HUMAN Leukocyte elastase inhibitor OS=Homo sapiens OX=9606 GN=SERPINB1 PE=1 SV=1	1	3	3	3	10.3	42.741	23135000	18202000	23135000	18202000	1.27101	-	0.361497
O75153	CLUH	sp|O75153|CLU_HUMAN Clustered mitochondria protein homolog OS=Homo sapiens OX=9606 GN=CLUH PE=1 SV=2	1	2	2	2	1.5	146.67	18169000	14321000	18169000	14321000	1.2687	-	0.365432
Q9Y5K5	UCHL5	sp|Q9Y5K5|UCHL5_HUMAN Ubiquitin carboxyl-terminal hydrolase isozyme L5 OS=Homo sapiens OX=9606 GN=UCHL5 PE=1 SV=3	1	3	3	3	10.9	37.606	30667000	24182000	30667000	24182000	1.26817	-	0.366322
Q13200	PSMD2	sp|Q13200|PSMD2_HUMAN 26S proteasome non-ATPase regulatory subunit 2 OS=Homo sapiens OX=9606 GN=PSMD2 PE=1 SV=3	1	20	20	20	26.4	100.2	329650000	260210000	329650000	260210000	1.26686	-	0.368571
Q13619;Q13620	CUL4A	sp|Q13619|CUL4A_HUMAN Cullin-4A OS=Homo sapiens OX=9606 GN=CUL4A PE=1 SV=3	2	13	13	13	20.2	87.679	139420000	110100000	139420000	110100000	1.2663	-	0.36953
Q9BY32	ITPA	sp|Q9BY32|ITPA_HUMAN Inosine triphosphate pyrophosphatase OS=Homo sapiens OX=9606 GN=ITPA PE=1 SV=2	1	2	2	2	13.9	21.445	31011000	24506000	31011000	24506000	1.26545	-	0.371008
O95168	NDUFB4	sp|O95168|NDUB4_HUMAN NADH dehydrogenase [ubiquinone] 1 beta subcomplex subunit 4 OS=Homo sapiens OX=9606 GN=NDUFB4 PE=1 SV=3	1	3	3	3	31	15.208	88305000	69801000	88305000	69801000	1.2651	-	0.37161
P52815	MRPL12	sp|P52815|RM12_HUMAN Large ribosomal subunit protein bL12m OS=Homo sapiens OX=9606 GN=MRPL12 PE=1 SV=2	1	3	3	3	16.2	21.348	109690000	86886000	109690000	86886000	1.26246	-	0.376189
Q16740	CLPP	sp|Q16740|CLPP_HUMAN ATP-dependent Clp protease proteolytic subunit, mitochondrial OS=Homo sapiens OX=9606 GN=CLPP PE=1 SV=1	1	3	3	3	15.2	30.18	23862000	18903000	23862000	18903000	1.26234	-	0.376398
Q01130;Q9BRL6	SRSF2; SRSF8	sp|Q01130|SRSF2_HUMAN Serine/arginine-rich splicing factor 2 OS=Homo sapiens OX=9606 GN=SRSF2 PE=1 SV=4;sp|Q9BRL6|SRSF8_HUMAN Serine/arginine-rich splicing factor 8 OS=Homo sapiens OX=9606 GN=SRSF8 PE=1 SV=1	2	2	2	2	10.4	25.476	206130000	163310000	206130000	163310000	1.2622	-	0.37664
P08238;Q58FF7;Q58FF6;Q58FG1	HSP90AB1	sp|P08238|HS90B_HUMAN Heat shock protein HSP 90-beta OS=Homo sapiens OX=9606 GN=HSP90AB1 PE=1 SV=4	4	35	35	14	42.3	83.263	1515300000	1200800000	1515300000	1200800000	1.26191	-	0.37715
A5YKK6	CNOT1	sp|A5YKK6|CNOT1_HUMAN CCR4-NOT transcription complex subunit 1 OS=Homo sapiens OX=9606 GN=CNOT1 PE=1 SV=2	1	11	11	11	5.2	266.94	39698000	31540000	39698000	31540000	1.25866	-	0.38287
O14980	XPO1	sp|O14980|XPO1_HUMAN Exportin-1 OS=Homo sapiens OX=9606 GN=XPO1 PE=1 SV=1	1	12	12	12	16.1	123.38	122830000	97620000	122830000	97620000	1.25825	-	0.383594
P02786	TFRC	sp|P02786|TFR1_HUMAN Transferrin receptor protein 1 OS=Homo sapiens OX=9606 GN=TFRC PE=1 SV=2	1	4	4	4	7.4	84.87	42722000	33958000	42722000	33958000	1.25808	-	0.383883
Q15746	MYLK	sp|Q15746|MYLK_HUMAN Myosin light chain kinase, smooth muscle OS=Homo sapiens OX=9606 GN=MYLK PE=1 SV=4	1	7	7	7	4.7	210.71	23894000	18997000	23894000	18997000	1.25778	-	0.384425
P05198	EIF2S1	sp|P05198|IF2A_HUMAN Eukaryotic translation initiation factor 2 subunit 1 OS=Homo sapiens OX=9606 GN=EIF2S1 PE=1 SV=3	1	11	11	11	33.7	36.112	193100000	153530000	193100000	153530000	1.25773	-	0.384501
Q96GK7;Q6P2I3	FAHD2A; FAHD2B	sp|Q96GK7|FAH2A_HUMAN Fumarylacetoacetate hydrolase domain-containing protein 2A OS=Homo sapiens OX=9606 GN=FAHD2A PE=1 SV=1;sp|Q6P2I3|FAH2B_HUMAN Fumarylacetoacetate hydrolase domain-containing protein 2B OS=Homo sapiens OX=9606 GN=FAHD2B PE=1 SV=1	2	2	2	2	9.9	34.596	33815000	26906000	33815000	26906000	1.25678	-	0.386193
Q71UI9;P0C0S5	H2AZ2; H2AZ1	sp|Q71UI9|H2AV_HUMAN Histone H2A.V OS=Homo sapiens OX=9606 GN=H2AZ2 PE=1 SV=3;sp|P0C0S5|H2AZ_HUMAN Histone H2A.Z OS=Homo sapiens OX=9606 GN=H2AZ1 PE=1 SV=2	2	4	2	2	31.2	13.509	723990000	576580000	723990000	576580000	1.25566	-	0.388192
O75376	NCOR1	sp|O75376|NCOR1_HUMAN Nuclear receptor corepressor 1 OS=Homo sapiens OX=9606 GN=NCOR1 PE=1 SV=2	1	11	9	9	5.4	270.21	31056000	24734000	31056000	24734000	1.2556	-	0.388305
P60660	MYL6	sp|P60660|MYL6_HUMAN Myosin light polypeptide 6 OS=Homo sapiens OX=9606 GN=MYL6 PE=1 SV=2	1	10	10	8	78.1	16.93	18772000000	14960000000	18772000000	14960000000	1.25481	-	0.389714
P39880;Q13948;O14529	CUX1; CUX1	sp|P39880|CUX1_HUMAN Homeobox protein cut-like 1 OS=Homo sapiens OX=9606 GN=CUX1 PE=1 SV=3;sp|Q13948|CASP_HUMAN Protein CASP OS=Homo sapiens OX=9606 GN=CUX1 PE=1 SV=2	3	7	7	7	4.7	164.19	62727000	50037000	62727000	50037000	1.25361	-	0.391872
Q9NUQ9	CYRIB	sp|Q9NUQ9|CYRIB_HUMAN CYFIP-related Rac1 interactor B OS=Homo sapiens OX=9606 GN=CYRIB PE=1 SV=1	1	3	3	3	13.6	36.748	16519000	13188000	16519000	13188000	1.25258	-	0.393738
P62888	RPL30	sp|P62888|RL30_HUMAN Large ribosomal subunit protein eL30 OS=Homo sapiens OX=9606 GN=RPL30 PE=1 SV=2	1	7	7	7	67	12.784	1050300000	838660000	1050300000	838660000	1.25235	-	0.394142
P55884	EIF3B	sp|P55884|EIF3B_HUMAN Eukaryotic translation initiation factor 3 subunit B OS=Homo sapiens OX=9606 GN=EIF3B PE=1 SV=3	1	15	15	15	23	92.48	131940000	105360000	131940000	105360000	1.25228	-	0.394281
P52943	CRIP2	sp|P52943|CRIP2_HUMAN Cysteine-rich protein 2 OS=Homo sapiens OX=9606 GN=CRIP2 PE=1 SV=1	1	2	2	2	24.5	22.492	85050000	68026000	85050000	68026000	1.25026	-	0.397951
Q96HA1;A8CG34;A6NF01	POM121; POM121C	sp|Q96HA1|P121A_HUMAN Nuclear envelope pore membrane protein POM 121 OS=Homo sapiens OX=9606 GN=POM121 PE=1 SV=2;sp|A8CG34|P121C_HUMAN Nuclear envelope pore membrane protein POM 121C OS=Homo sapiens OX=9606 GN=POM121C PE=1 SV=3	3	3	3	3	3.1	127.72	31989000	25605000	31989000	25605000	1.24933	-	0.399651
Q9Y295	DRG1	sp|Q9Y295|DRG1_HUMAN Developmentally-regulated GTP-binding protein 1 OS=Homo sapiens OX=9606 GN=DRG1 PE=1 SV=1	1	7	7	7	23.2	40.542	168280000	134850000	168280000	134850000	1.24791	-	0.402257
P78371	CCT2	sp|P78371|TCPB_HUMAN T-complex protein 1 subunit beta OS=Homo sapiens OX=9606 GN=CCT2 PE=1 SV=4	1	16	16	16	39.3	57.488	530570000	425360000	530570000	425360000	1.24734	-	0.403291
P08579	SNRPB2	sp|P08579|RU2B_HUMAN U2 small nuclear ribonucleoprotein B OS=Homo sapiens OX=9606 GN=SNRPB2 PE=1 SV=1	1	6	6	5	30.7	25.486	59294000	47592000	59294000	47592000	1.24588	-	0.40599
Q15084	PDIA6	sp|Q15084|PDIA6_HUMAN Protein disulfide-isomerase A6 OS=Homo sapiens OX=9606 GN=PDIA6 PE=1 SV=1	1	7	7	7	20	48.121	91284000	73270000	91284000	73270000	1.24586	-	0.406034
P30050	RPL12	sp|P30050|RL12_HUMAN Large ribosomal subunit protein uL11 OS=Homo sapiens OX=9606 GN=RPL12 PE=1 SV=1	1	5	5	5	39.4	17.818	1343700000	1079200000	1343700000	1079200000	1.24509	-	0.40746
P42677	RPS27	sp|P42677|RS27_HUMAN Small ribosomal subunit protein eS27 OS=Homo sapiens OX=9606 GN=RPS27 PE=1 SV=3	1	3	1	1	38.1	9.461	1035700000	832340000	1035700000	832340000	1.24432	-	0.408883
Q9H6W3	RIOX1	sp|Q9H6W3|RIOX1_HUMAN Ribosomal oxygenase 1 OS=Homo sapiens OX=9606 GN=RIOX1 PE=1 SV=2	1	2	2	2	3.7	71.085	23242000	18704000	23242000	18704000	1.24262	-	0.41206
P06737;P11217	PYGL	sp|P06737|PYGL_HUMAN Glycogen phosphorylase, liver form OS=Homo sapiens OX=9606 GN=PYGL PE=1 SV=4	2	22	22	19	27.9	97.147	991100000	797890000	991100000	797890000	1.24215	-	0.412942
P00533;P04626;Q15303	EGFR	sp|P00533|EGFR_HUMAN Epidermal growth factor receptor OS=Homo sapiens OX=9606 GN=EGFR PE=1 SV=2	3	11	11	11	10.6	134.28	75361000	60674000	75361000	60674000	1.24206	-	0.413105
Q49A26	GLYR1	sp|Q49A26|GLYR1_HUMAN Cytokine-like nuclear factor N-PAC OS=Homo sapiens OX=9606 GN=GLYR1 PE=1 SV=4	1	5	5	5	13.7	60.547	51673000	41605000	51673000	41605000	1.24199	-	0.413244
Q96QK1	VPS35	sp|Q96QK1|VPS35_HUMAN Vacuolar protein sorting-associated protein 35 OS=Homo sapiens OX=9606 GN=VPS35 PE=1 SV=2	1	5	5	5	7	91.706	38501000	31008000	38501000	31008000	1.24165	-	0.413888
O00178	GTPBP1	sp|O00178|GTPB1_HUMAN GTP-binding protein 1 OS=Homo sapiens OX=9606 GN=GTPBP1 PE=1 SV=3	1	2	2	2	4.2	72.453	23162000	18656000	23162000	18656000	1.24153	-	0.414107
P46977	STT3A	sp|P46977|STT3A_HUMAN Dolichyl-diphosphooligosaccharide--protein glycosyltransferase subunit STT3A OS=Homo sapiens OX=9606 GN=STT3A PE=1 SV=2	1	6	6	6	7.8	80.529	174260000	140430000	174260000	140430000	1.2409	-	0.415289
P00403	MT-CO2	sp|P00403|COX2_HUMAN Cytochrome c oxidase subunit 2 OS=Homo sapiens OX=9606 GN=MT-CO2 PE=1 SV=1	1	3	3	3	20.3	25.565	285320000	229950000	285320000	229950000	1.24079	-	0.415499
P49736	MCM2	sp|P49736|MCM2_HUMAN DNA replication licensing factor MCM2 OS=Homo sapiens OX=9606 GN=MCM2 PE=1 SV=4	1	5	5	5	7	101.89	32609000	26285000	32609000	26285000	1.24059	-	0.415872
P47897	QARS1	sp|P47897|SYQ_HUMAN Glutamine--tRNA ligase OS=Homo sapiens OX=9606 GN=QARS1 PE=1 SV=1	1	8	8	8	11.6	87.798	53669000	43263000	53669000	43263000	1.24053	-	0.415994
Q92769	HDAC2	sp|Q92769|HDAC2_HUMAN Histone deacetylase 2 OS=Homo sapiens OX=9606 GN=HDAC2 PE=1 SV=2	1	7	7	3	18.2	55.364	181100000	146070000	181100000	146070000	1.23982	-	0.417339
Q96AG4	LRRC59	sp|Q96AG4|LRC59_HUMAN Leucine-rich repeat-containing protein 59 OS=Homo sapiens OX=9606 GN=LRRC59 PE=1 SV=1	1	6	6	6	23.5	34.93	230230000	185700000	230230000	185700000	1.2398	-	0.417379
O75128	COBL	sp|O75128|COBL_HUMAN Protein cordon-bleu OS=Homo sapiens OX=9606 GN=COBL PE=1 SV=2	1	6	6	6	6.7	135.62	33048000	26657000	33048000	26657000	1.23975	-	0.417466
Q93008;O00507	USP9X	sp|Q93008|USP9X_HUMAN Probable ubiquitin carboxyl-terminal hydrolase FAF-X OS=Homo sapiens OX=9606 GN=USP9X PE=1 SV=4	2	10	10	10	4.1	290.46	58993000	47590000	58993000	47590000	1.23961	-	0.417732
Q9Y450	HBS1L	sp|Q9Y450|HBS1L_HUMAN HBS1-like protein OS=Homo sapiens OX=9606 GN=HBS1L PE=1 SV=1	1	3	3	3	6.1	75.472	30314000	24494000	30314000	24494000	1.23761	-	0.42153
Q16181	SEPTIN7	sp|Q16181|SEPT7_HUMAN Septin-7 OS=Homo sapiens OX=9606 GN=SEPTIN7 PE=1 SV=2	1	3	3	3	7.1	50.679	60057000	48548000	60057000	48548000	1.23706	-	0.422569
O95347	SMC2	sp|O95347|SMC2_HUMAN Structural maintenance of chromosomes protein 2 OS=Homo sapiens OX=9606 GN=SMC2 PE=1 SV=2	1	14	14	14	14.3	135.65	89703000	72529000	89703000	72529000	1.23679	-	0.423097
Q05639	EEF1A2	sp|Q05639|EF1A2_HUMAN Elongation factor 1-alpha 2 OS=Homo sapiens OX=9606 GN=EEF1A2 PE=1 SV=1	1	11	4	4	32	50.47	680180000	550790000	680180000	550790000	1.23492	-	0.426684
Q14011	CIRBP	sp|Q14011|CIRBP_HUMAN Cold-inducible RNA-binding protein OS=Homo sapiens OX=9606 GN=CIRBP PE=1 SV=1	1	4	4	4	26.2	18.648	407800000	330350000	407800000	330350000	1.23445	-	0.427586
Q8WVM8	SCFD1	sp|Q8WVM8|SCFD1_HUMAN Sec1 family domain-containing protein 1 OS=Homo sapiens OX=9606 GN=SCFD1 PE=1 SV=4	1	3	3	3	6.4	72.379	33309000	26992000	33309000	26992000	1.23403	-	0.428388
Q9BUK6	MSTO1	sp|Q9BUK6|MSTO1_HUMAN Protein misato homolog 1 OS=Homo sapiens OX=9606 GN=MSTO1 PE=1 SV=1	1	3	3	3	5.3	61.835	40732000	33022000	40732000	33022000	1.23348	-	0.429453
Q9UM54	MYO6	sp|Q9UM54|MYO6_HUMAN Unconventional myosin-VI OS=Homo sapiens OX=9606 GN=MYO6 PE=1 SV=4	1	21	21	21	21.1	149.69	60427000	48990000	60427000	48990000	1.23346	-	0.429502
Q86V48	LUZP1	sp|Q86V48|LUZP1_HUMAN Leucine zipper protein 1 OS=Homo sapiens OX=9606 GN=LUZP1 PE=1 SV=2	1	26	26	26	31.9	120.27	101460000	82350000	101460000	82350000	1.23206	-	0.43221
Q12874	SF3A3	sp|Q12874|SF3A3_HUMAN Splicing factor 3A subunit 3 OS=Homo sapiens OX=9606 GN=SF3A3 PE=1 SV=1	1	3	3	3	6.4	58.848	81972000	66633000	81972000	66633000	1.2302	-	0.435828
P29966	MARCKS	sp|P29966|MARCS_HUMAN Myristoylated alanine-rich C-kinase substrate OS=Homo sapiens OX=9606 GN=MARCKS PE=1 SV=4	1	2	2	2	9	31.554	31995000	26018000	31995000	26018000	1.22973	-	0.436759
P37198	NUP62	sp|P37198|NUP62_HUMAN Nuclear pore glycoprotein p62 OS=Homo sapiens OX=9606 GN=NUP62 PE=1 SV=3	1	5	5	5	12.1	53.254	85357000	69425000	85357000	69425000	1.22949	-	0.43723
Q96I25	RBM17	sp|Q96I25|SPF45_HUMAN Splicing factor 45 OS=Homo sapiens OX=9606 GN=RBM17 PE=1 SV=1	1	5	5	5	14.5	44.961	79454000	64725000	79454000	64725000	1.22756	-	0.441009
Q9NWH9	SLTM	sp|Q9NWH9|SLTM_HUMAN SAFB-like transcription modulator OS=Homo sapiens OX=9606 GN=SLTM PE=1 SV=2	1	8	8	8	8.7	117.15	131340000	107220000	131340000	107220000	1.22496	-	0.446169
P05549;Q92481;Q6VUC0	TFAP2A	sp|P05549|AP2A_HUMAN Transcription factor AP-2-alpha OS=Homo sapiens OX=9606 GN=TFAP2A PE=1 SV=1	3	7	7	6	20.1	48.062	270910000	221190000	270910000	221190000	1.22478	-	0.446515
Q9UNX4	WDR3	sp|Q9UNX4|WDR3_HUMAN WD repeat-containing protein 3 OS=Homo sapiens OX=9606 GN=WDR3 PE=1 SV=1	1	7	7	7	7.5	106.1	72304000	59055000	72304000	59055000	1.22435	-	0.447379
Q12905	ILF2	sp|Q12905|ILF2_HUMAN Interleukin enhancer-binding factor 2 OS=Homo sapiens OX=9606 GN=ILF2 PE=1 SV=2	1	12	12	12	45.4	43.062	798850000	652750000	798850000	652750000	1.22382	-	0.448433
Q4G0J3	LARP7	sp|Q4G0J3|LARP7_HUMAN La-related protein 7 OS=Homo sapiens OX=9606 GN=LARP7 PE=1 SV=1	1	2	2	2	4.3	66.898	30838000	25211000	30838000	25211000	1.2232	-	0.449684
Q13347	EIF3I	sp|Q13347|EIF3I_HUMAN Eukaryotic translation initiation factor 3 subunit I OS=Homo sapiens OX=9606 GN=EIF3I PE=1 SV=1	1	6	6	6	21.5	36.501	118280000	96863000	118280000	96863000	1.22111	-	0.453882
Q16555;Q14195;Q14194	DPYSL2	sp|Q16555|DPYL2_HUMAN Dihydropyrimidinase-related protein 2 OS=Homo sapiens OX=9606 GN=DPYSL2 PE=1 SV=1	3	7	7	7	20.8	62.293	46716000	38271000	46716000	38271000	1.22066	-	0.454776
Q9P2I0	CPSF2	sp|Q9P2I0|CPSF2_HUMAN Cleavage and polyadenylation specificity factor subunit 2 OS=Homo sapiens OX=9606 GN=CPSF2 PE=1 SV=2	1	7	7	7	12.9	88.486	64998000	53280000	64998000	53280000	1.21993	-	0.456252
Q96KP1	EXOC2	sp|Q96KP1|EXOC2_HUMAN Exocyst complex component 2 OS=Homo sapiens OX=9606 GN=EXOC2 PE=1 SV=1	1	4	4	4	4.5	104.07	47386000	38853000	47386000	38853000	1.21962	-	0.456879
Q01831	XPC	sp|Q01831|XPC_HUMAN DNA repair protein complementing XP-C cells OS=Homo sapiens OX=9606 GN=XPC PE=1 SV=4	1	4	4	4	4.6	105.95	22046000	18078000	22046000	18078000	1.21949	-	0.457141
Q8N884	CGAS	sp|Q8N884|CGAS_HUMAN Cyclic GMP-AMP synthase OS=Homo sapiens OX=9606 GN=CGAS PE=1 SV=2	1	2	2	2	4.8	58.814	25887000	21268000	25887000	21268000	1.21718	-	0.461845
P60228	EIF3E	sp|P60228|EIF3E_HUMAN Eukaryotic translation initiation factor 3 subunit E OS=Homo sapiens OX=9606 GN=EIF3E PE=1 SV=1	1	6	6	6	13.7	52.22	125900000	103490000	125900000	103490000	1.21654	-	0.463149
Q9P0K7	RAI14	sp|Q9P0K7|RAI14_HUMAN Ankycorbin OS=Homo sapiens OX=9606 GN=RAI14 PE=1 SV=2	1	12	12	12	12.6	110.04	151730000	124730000	151730000	124730000	1.21647	-	0.463303
O14949	UQCRQ	sp|O14949|QCR8_HUMAN Cytochrome b-c1 complex subunit 8 OS=Homo sapiens OX=9606 GN=UQCRQ PE=1 SV=4	1	2	2	2	24.4	9.9062	70762000	58190000	70762000	58190000	1.21605	-	0.464156
O00299	CLIC1	sp|O00299|CLIC1_HUMAN Chloride intracellular channel protein 1 OS=Homo sapiens OX=9606 GN=CLIC1 PE=1 SV=4	1	3	3	3	15.8	26.922	210560000	173380000	210560000	173380000	1.21444	-	0.467461
P42704;Q9NP80	LRPPRC	sp|P42704|LPPRC_HUMAN Leucine-rich PPR motif-containing protein, mitochondrial OS=Homo sapiens OX=9606 GN=LRPPRC PE=1 SV=3	2	28	28	28	22.4	157.9	157770000	129970000	157770000	129970000	1.2139	-	0.468589
Q9P0L0	VAPA	sp|Q9P0L0|VAPA_HUMAN Vesicle-associated membrane protein-associated protein A OS=Homo sapiens OX=9606 GN=VAPA PE=1 SV=3	1	5	5	4	26.1	27.893	44256000	36463000	44256000	36463000	1.21372	-	0.468944
Q86W42	THOC6	sp|Q86W42|THOC6_HUMAN THO complex subunit 6 homolog OS=Homo sapiens OX=9606 GN=THOC6 PE=1 SV=1	1	4	4	4	15.8	37.535	29466000	24303000	29466000	24303000	1.21244	-	0.471594
Q16658	FSCN1	sp|Q16658|FSCN1_HUMAN Fascin OS=Homo sapiens OX=9606 GN=FSCN1 PE=1 SV=3	1	7	7	7	14	54.529	105950000	87424000	105950000	87424000	1.21191	-	0.4727
Q969X6	UTP4	sp|Q969X6|UTP4_HUMAN U3 small nucleolar RNA-associated protein 4 homolog OS=Homo sapiens OX=9606 GN=UTP4 PE=1 SV=1	1	10	10	10	21.6	76.889	117040000	96603000	117040000	96603000	1.21156	-	0.473434
Q9Y6N5	SQOR	sp|Q9Y6N5|SQOR_HUMAN Sulfide:quinone oxidoreductase, mitochondrial OS=Homo sapiens OX=9606 GN=SQOR PE=1 SV=1	1	5	5	5	13.1	49.96	41386000	34166000	41386000	34166000	1.21132	-	0.473924
Q9Y230	RUVBL2	sp|Q9Y230|RUVB2_HUMAN RuvB-like 2 OS=Homo sapiens OX=9606 GN=RUVBL2 PE=1 SV=3	1	14	14	14	38.9	51.156	158270000	130680000	158270000	130680000	1.21113	-	0.474329
P15559	NQO1	sp|P15559|NQO1_HUMAN NAD(P)H dehydrogenase [quinone] 1 OS=Homo sapiens OX=9606 GN=NQO1 PE=1 SV=1	1	5	5	5	21.2	30.867	116290000	96033000	116290000	96033000	1.21094	-	0.474722
P61019;Q8WUD1	RAB2A; RAB2B	sp|P61019|RAB2A_HUMAN Ras-related protein Rab-2A OS=Homo sapiens OX=9606 GN=RAB2A PE=1 SV=1;sp|Q8WUD1|RAB2B_HUMAN Ras-related protein Rab-2B OS=Homo sapiens OX=9606 GN=RAB2B PE=1 SV=1	2	7	7	7	43.9	23.545	92236000	76189000	92236000	76189000	1.21062	-	0.475383
Q5T0N5	FNBP1L	sp|Q5T0N5|FBP1L_HUMAN Formin-binding protein 1-like OS=Homo sapiens OX=9606 GN=FNBP1L PE=1 SV=3	1	3	3	3	4.8	70.065	26949000	22271000	26949000	22271000	1.21005	-	0.476577
P52294	KPNA1	sp|P52294|IMA5_HUMAN Importin subunit alpha-5 OS=Homo sapiens OX=9606 GN=KPNA1 PE=1 SV=3	1	11	11	6	23.4	60.221	202960000	167920000	202960000	167920000	1.20867	-	0.479464
O00411	POLRMT	sp|O00411|RPOM_HUMAN DNA-directed RNA polymerase, mitochondrial OS=Homo sapiens OX=9606 GN=POLRMT PE=1 SV=2	1	9	9	9	10.2	138.62	51007000	42202000	51007000	42202000	1.20864	-	0.479529
P78563	ADARB1	sp|P78563|RED1_HUMAN Double-stranded RNA-specific editase 1 OS=Homo sapiens OX=9606 GN=ADARB1 PE=1 SV=1	1	7	7	7	12.6	80.762	34263000	28357000	34263000	28357000	1.20827	-	0.480299
Q15833	STXBP2	sp|Q15833|STXB2_HUMAN Syntaxin-binding protein 2 OS=Homo sapiens OX=9606 GN=STXBP2 PE=1 SV=2	1	4	4	4	7.9	66.452	37956000	31417000	37956000	31417000	1.20814	-	0.480588
P53680	AP2S1	sp|P53680|AP2S1_HUMAN AP-2 complex subunit sigma OS=Homo sapiens OX=9606 GN=AP2S1 PE=1 SV=2	1	3	3	3	20.4	17.018	65285000	54087000	65285000	54087000	1.20704	-	0.482902
P20042	EIF2S2	sp|P20042|IF2B_HUMAN Eukaryotic translation initiation factor 2 subunit 2 OS=Homo sapiens OX=9606 GN=EIF2S2 PE=1 SV=2	1	10	10	10	38.7	38.388	204220000	169200000	204220000	169200000	1.20697	-	0.483035
Q6FI13;P0C0S8;Q99878;Q9BTM1;Q16777;Q93077;Q7L7L0;P04908;Q96KK5;P20671	H2AC18; H2AC11; H2AC14	sp|Q6FI13|H2A2A_HUMAN Histone H2A type 2-A OS=Homo sapiens OX=9606 GN=H2AC18 PE=1 SV=3;sp|P0C0S8|H2A1_HUMAN Histone H2A type 1 OS=Homo sapiens OX=9606 GN=H2AC11 PE=1 SV=2;sp|Q99878|H2A1J_HUMAN Histone H2A type 1-J OS=Homo sapiens OX=9606 GN=H2AC14 PE=1 SV=	10	3	1	1	26.9	14.095	18249000000	15128000000	18249000000	15128000000	1.20631	-	0.484446
P24941	CDK2	sp|P24941|CDK2_HUMAN Cyclin-dependent kinase 2 OS=Homo sapiens OX=9606 GN=CDK2 PE=1 SV=2	1	5	4	4	20.1	33.929	80761000	66985000	80761000	66985000	1.20566	-	0.485818
P42771;P42772	CDKN2A	sp|P42771|CDN2A_HUMAN Cyclin-dependent kinase inhibitor 2A OS=Homo sapiens OX=9606 GN=CDKN2A PE=1 SV=2	2	3	3	3	26.3	16.532	43943000	36454000	43943000	36454000	1.20544	-	0.486287
O43809	NUDT21	sp|O43809|CPSF5_HUMAN Cleavage and polyadenylation specificity factor subunit 5 OS=Homo sapiens OX=9606 GN=NUDT21 PE=1 SV=1	1	6	6	6	32.2	26.227	558070000	463600000	558070000	463600000	1.20377	-	0.489821
Q14331	FRG1	sp|Q14331|FRG1_HUMAN Protein FRG1 OS=Homo sapiens OX=9606 GN=FRG1 PE=1 SV=1	1	4	4	4	20.5	29.172	46476000	38644000	46476000	38644000	1.20267	-	0.49218
Q9UQ35	SRRM2	sp|Q9UQ35|SRRM2_HUMAN Serine/arginine repetitive matrix protein 2 OS=Homo sapiens OX=9606 GN=SRRM2 PE=1 SV=2	1	24	24	24	12.8	299.61	132600000	110300000	132600000	110300000	1.20218	-	0.493239
P52948	NUP98	sp|P52948|NUP98_HUMAN Nuclear pore complex protein Nup98-Nup96 OS=Homo sapiens OX=9606 GN=NUP98 PE=1 SV=4	1	15	15	15	9.8	197.58	1708800000	1421600000	1708800000	1421600000	1.20203	-	0.493561
P34932	HSPA4	sp|P34932|HSP74_HUMAN Heat shock 70 kDa protein 4 OS=Homo sapiens OX=9606 GN=HSPA4 PE=1 SV=4	1	4	4	4	5.4	94.33	18622000	15507000	18622000	15507000	1.20088	-	0.496028
P43307	SSR1	sp|P43307|SSRA_HUMAN Translocon-associated protein subunit alpha OS=Homo sapiens OX=9606 GN=SSR1 PE=1 SV=3	1	4	4	4	21	32.235	195340000	163100000	195340000	163100000	1.19767	-	0.502963
P78362	SRPK2	sp|P78362|SRPK2_HUMAN SRSF protein kinase 2 OS=Homo sapiens OX=9606 GN=SRPK2 PE=1 SV=3	1	5	4	4	6.7	77.526	95114000	79499000	95114000	79499000	1.19642	-	0.505691
P35268	RPL22	sp|P35268|RL22_HUMAN Large ribosomal subunit protein eL22 OS=Homo sapiens OX=9606 GN=RPL22 PE=1 SV=2	1	4	4	4	50.8	14.787	2314800000	1935700000	2314800000	1935700000	1.19585	-	0.506938
P17980	PSMC3	sp|P17980|PRS6A_HUMAN 26S proteasome regulatory subunit 6A OS=Homo sapiens OX=9606 GN=PSMC3 PE=1 SV=3	1	7	7	7	18.7	49.203	104410000	87320000	104410000	87320000	1.19572	-	0.507222
P23258;Q9NRH3	TUBG1; TUBG2	sp|P23258|TBG1_HUMAN Tubulin gamma-1 chain OS=Homo sapiens OX=9606 GN=TUBG1 PE=1 SV=2;sp|Q9NRH3|TBG2_HUMAN Tubulin gamma-2 chain OS=Homo sapiens OX=9606 GN=TUBG2 PE=2 SV=1	2	12	12	12	31.7	51.169	215400000	180520000	215400000	180520000	1.19322	-	0.512704
Q96TA1	NIBAN2	sp|Q96TA1|NIBA2_HUMAN Protein Niban 2 OS=Homo sapiens OX=9606 GN=NIBAN2 PE=1 SV=3	1	2	2	2	3.1	84.137	23330000	19557000	23330000	19557000	1.19292	-	0.513357
Q9NQW7	XPNPEP1	sp|Q9NQW7|XPP1_HUMAN Xaa-Pro aminopeptidase 1 OS=Homo sapiens OX=9606 GN=XPNPEP1 PE=1 SV=3	1	4	4	4	7.4	69.917	42881000	35953000	42881000	35953000	1.1927	-	0.513858
P61163	ACTR1A	sp|P61163|ACTZ_HUMAN Alpha-centractin OS=Homo sapiens OX=9606 GN=ACTR1A PE=1 SV=1	1	3	3	3	14.1	42.613	82633000	69337000	82633000	69337000	1.19176	-	0.515929
Q6P2E9	EDC4	sp|Q6P2E9|EDC4_HUMAN Enhancer of mRNA-decapping protein 4 OS=Homo sapiens OX=9606 GN=EDC4 PE=1 SV=1	1	6	6	6	4.8	151.66	50112000	42058000	50112000	42058000	1.1915	-	0.516509
Q9NR30	DDX21	sp|Q9NR30|DDX21_HUMAN Nucleolar RNA helicase 2 OS=Homo sapiens OX=9606 GN=DDX21 PE=1 SV=5	1	27	27	26	36.9	87.343	1816600000	1525500000	1816600000	1525500000	1.19082	-	0.518005
O00468	AGRN	sp|O00468|AGRIN_HUMAN Agrin OS=Homo sapiens OX=9606 GN=AGRN PE=1 SV=6	1	8	8	8	4.5	217.32	34431000	28927000	34431000	28927000	1.19027	-	0.519228
O95816	BAG2	sp|O95816|BAG2_HUMAN BAG family molecular chaperone regulator 2 OS=Homo sapiens OX=9606 GN=BAG2 PE=1 SV=1	1	11	11	11	56.4	23.772	911120000	765590000	911120000	765590000	1.19009	-	0.519636
Q8IWA0	WDR75	sp|Q8IWA0|WDR75_HUMAN WD repeat-containing protein 75 OS=Homo sapiens OX=9606 GN=WDR75 PE=1 SV=1	1	7	7	7	13.9	94.498	45776000	38471000	45776000	38471000	1.18988	-	0.520093
Q13769	THOC5	sp|Q13769|THOC5_HUMAN THO complex subunit 5 homolog OS=Homo sapiens OX=9606 GN=THOC5 PE=1 SV=2	1	3	3	3	4	78.507	40256000	33869000	40256000	33869000	1.18858	-	0.523002
P55036	PSMD4	sp|P55036|PSMD4_HUMAN 26S proteasome non-ATPase regulatory subunit 4 OS=Homo sapiens OX=9606 GN=PSMD4 PE=1 SV=1	1	4	4	3	16.4	40.736	69641000	58682000	69641000	58682000	1.18675	-	0.527097
Q9BY89	KIAA1671	sp|Q9BY89|K1671_HUMAN Uncharacterized protein KIAA1671 OS=Homo sapiens OX=9606 GN=KIAA1671 PE=1 SV=2	1	11	11	11	7.1	196.71	36536000	30801000	36536000	30801000	1.1862	-	0.52835
Q5JTV8	TOR1AIP1	sp|Q5JTV8|TOIP1_HUMAN Torsin-1A-interacting protein 1 OS=Homo sapiens OX=9606 GN=TOR1AIP1 PE=1 SV=2	1	5	5	5	10.3	66.248	49596000	41815000	49596000	41815000	1.18608	-	0.528606
Q6P1L8	MRPL14	sp|Q6P1L8|RM14_HUMAN Large ribosomal subunit protein uL14m OS=Homo sapiens OX=9606 GN=MRPL14 PE=1 SV=1	1	3	3	3	22.1	15.947	89923000	75833000	89923000	75833000	1.1858	-	0.529234
Q9Y262	EIF3L	sp|Q9Y262|EIF3L_HUMAN Eukaryotic translation initiation factor 3 subunit L OS=Homo sapiens OX=9606 GN=EIF3L PE=1 SV=1	1	14	14	14	25.9	66.726	144540000	121990000	144540000	121990000	1.18485	-	0.531382
P48729;Q8N752	CSNK1A1; CSNK1A1L	sp|P48729|KC1A_HUMAN Casein kinase I isoform alpha OS=Homo sapiens OX=9606 GN=CSNK1A1 PE=1 SV=2;sp|Q8N752|KC1AL_HUMAN Casein kinase I isoform alpha-like OS=Homo sapiens OX=9606 GN=CSNK1A1L PE=2 SV=2	2	8	8	8	27.6	38.914	144280000	121780000	144280000	121780000	1.18476	-	0.53159
O95782	AP2A1	sp|O95782|AP2A1_HUMAN AP-2 complex subunit alpha-1 OS=Homo sapiens OX=9606 GN=AP2A1 PE=1 SV=3	1	10	10	9	12.3	107.54	49841000	42084000	49841000	42084000	1.18432	-	0.53258
P57740	NUP107	sp|P57740|NU107_HUMAN Nuclear pore complex protein Nup107 OS=Homo sapiens OX=9606 GN=NUP107 PE=1 SV=1	1	12	12	12	16.6	106.37	66314000	56002000	66314000	56002000	1.18414	-	0.533
Q9NRX1	PNO1	sp|Q9NRX1|PNO1_HUMAN RNA-binding protein PNO1 OS=Homo sapiens OX=9606 GN=PNO1 PE=1 SV=1	1	3	3	3	17.5	27.924	128600000	108620000	128600000	108620000	1.18394	-	0.533436
Q6P2H3	CEP85	sp|Q6P2H3|CEP85_HUMAN Centrosomal protein of 85 kDa OS=Homo sapiens OX=9606 GN=CEP85 PE=1 SV=1	1	6	6	6	9.3	85.638	285150000	240960000	285150000	240960000	1.18339	-	0.534689
Q9H9T3	ELP3	sp|Q9H9T3|ELP3_HUMAN Elongator complex protein 3 OS=Homo sapiens OX=9606 GN=ELP3 PE=1 SV=2	1	2	2	2	4.4	62.258	21749000	18382000	21749000	18382000	1.18317	-	0.535196
Q9Y5Q8	GTF3C5	sp|Q9Y5Q8|TF3C5_HUMAN General transcription factor 3C polypeptide 5 OS=Homo sapiens OX=9606 GN=GTF3C5 PE=1 SV=2	1	4	4	4	10.4	59.57	24615000	20856000	24615000	20856000	1.18024	-	0.541887
Q8NFW8	CMAS	sp|Q8NFW8|NEUA_HUMAN N-acylneuraminate cytidylyltransferase OS=Homo sapiens OX=9606 GN=CMAS PE=1 SV=2	1	2	2	2	5.1	48.379	60619000	51364000	60619000	51364000	1.18018	-	0.542005
P23588	EIF4B	sp|P23588|IF4B_HUMAN Eukaryotic translation initiation factor 4B OS=Homo sapiens OX=9606 GN=EIF4B PE=1 SV=2	1	13	13	13	20.6	69.15	311280000	263880000	311280000	263880000	1.17963	-	0.543283
P43304	GPD2	sp|P43304|GPDM_HUMAN Glycerol-3-phosphate dehydrogenase, mitochondrial OS=Homo sapiens OX=9606 GN=GPD2 PE=1 SV=3	1	3	3	3	5.8	80.852	27901000	23672000	27901000	23672000	1.17865	-	0.54553
O95433	AHSA1	sp|O95433|AHSA1_HUMAN Activator of 90 kDa heat shock protein ATPase homolog 1 OS=Homo sapiens OX=9606 GN=AHSA1 PE=1 SV=1	1	8	8	8	30.8	38.274	391150000	332120000	391150000	332120000	1.17774	-	0.547635
Q96ME7	ZNF512	sp|Q96ME7|ZN512_HUMAN Zinc finger protein 512 OS=Homo sapiens OX=9606 GN=ZNF512 PE=1 SV=2	1	4	4	4	10.4	64.681	79446000	67507000	79446000	67507000	1.17686	-	0.549672
P07910;O60812;B7ZW38;B2RXH8;P0DMR1;Q86SE5	HNRNPC	sp|P07910|HNRPC_HUMAN Heterogeneous nuclear ribonucleoproteins C1/C2 OS=Homo sapiens OX=9606 GN=HNRNPC PE=1 SV=4	6	9	9	9	28.8	33.67	2343900000	1993500000	2343900000	1993500000	1.17577	-	0.552186
P02545	LMNA	sp|P02545|LMNA_HUMAN Prelamin-A/C OS=Homo sapiens OX=9606 GN=LMNA PE=1 SV=1	1	35	35	33	50.3	74.139	1771800000	1507100000	1771800000	1507100000	1.17564	-	0.552502
P28331	NDUFS1	sp|P28331|NDUS1_HUMAN NADH-ubiquinone oxidoreductase 75 kDa subunit, mitochondrial OS=Homo sapiens OX=9606 GN=NDUFS1 PE=1 SV=3	1	7	7	7	13.5	79.467	34669000	29504000	34669000	29504000	1.17506	-	0.553837
Q9NY93	DDX56	sp|Q9NY93|DDX56_HUMAN Probable ATP-dependent RNA helicase DDX56 OS=Homo sapiens OX=9606 GN=DDX56 PE=1 SV=1	1	8	8	8	15.2	61.589	114590000	97519000	114590000	97519000	1.17505	-	0.553855
Q8TCY9	URGCP	sp|Q8TCY9|URGCP_HUMAN Up-regulator of cell proliferation OS=Homo sapiens OX=9606 GN=URGCP PE=1 SV=2	1	2	2	2	2.4	104.99	18698000	15930000	18698000	15930000	1.17376	-	0.556869
Q99832	CCT7	sp|Q99832|TCPH_HUMAN T-complex protein 1 subunit eta OS=Homo sapiens OX=9606 GN=CCT7 PE=1 SV=2	1	10	10	10	23	59.366	156610000	133440000	156610000	133440000	1.17364	-	0.557159
Q07955	SRSF1	sp|Q07955|SRSF1_HUMAN Serine/arginine-rich splicing factor 1 OS=Homo sapiens OX=9606 GN=SRSF1 PE=1 SV=2	1	12	12	12	39.9	27.744	917480000	781780000	917480000	781780000	1.17358	-	0.557294
Q9BV20	MRI1	sp|Q9BV20|MTNA_HUMAN Methylthioribose-1-phosphate isomerase OS=Homo sapiens OX=9606 GN=MRI1 PE=1 SV=1	1	4	4	4	15.4	39.149	148520000	126560000	148520000	126560000	1.17351	-	0.557443
Q9ULW0	TPX2	sp|Q9ULW0|TPX2_HUMAN Targeting protein for Xklp2 OS=Homo sapiens OX=9606 GN=TPX2 PE=1 SV=2	1	6	6	6	8.7	85.652	54081000	46087000	54081000	46087000	1.17345	-	0.557584
P56182	RRP1	sp|P56182|RRP1_HUMAN Ribosomal RNA processing protein 1 homolog A OS=Homo sapiens OX=9606 GN=RRP1 PE=1 SV=1	1	7	7	7	17.1	52.839	185230000	157860000	185230000	157860000	1.17338	-	0.557754
P33316	DUT	sp|P33316|DUT_HUMAN Deoxyuridine 5-triphosphate nucleotidohydrolase, mitochondrial OS=Homo sapiens OX=9606 GN=DUT PE=1 SV=4	1	4	4	4	21.4	26.563	53272000	45427000	53272000	45427000	1.17269	-	0.559362
P45880	VDAC2	sp|P45880|VDAC2_HUMAN Voltage-dependent anion-selective channel protein 2 OS=Homo sapiens OX=9606 GN=VDAC2 PE=1 SV=2	1	5	5	5	19.4	31.566	420440000	358650000	420440000	358650000	1.17228	-	0.560322
Q3ZCQ8	TIMM50	sp|Q3ZCQ8|TIM50_HUMAN Mitochondrial import inner membrane translocase subunit TIM50 OS=Homo sapiens OX=9606 GN=TIMM50 PE=1 SV=2	1	6	6	6	26.1	39.646	156780000	133810000	156780000	133810000	1.17166	-	0.561786
P13639	EEF2	sp|P13639|EF2_HUMAN Elongation factor 2 OS=Homo sapiens OX=9606 GN=EEF2 PE=1 SV=4	1	34	34	33	43.4	95.337	763830000	652180000	763830000	652180000	1.1712	-	0.562883
Q53H96	PYCR3	sp|Q53H96|P5CR3_HUMAN Pyrroline-5-carboxylate reductase 3 OS=Homo sapiens OX=9606 GN=PYCR3 PE=1 SV=3	1	6	6	6	26.3	28.663	47924000	40976000	47924000	40976000	1.16956	-	0.566733
O95425	SVIL	sp|O95425|SVIL_HUMAN Supervillin OS=Homo sapiens OX=9606 GN=SVIL PE=1 SV=2	1	43	43	43	25	247.74	479110000	409750000	479110000	409750000	1.16927	-	0.567415
O15446	POLR1G	sp|O15446|RPA34_HUMAN DNA-directed RNA polymerase I subunit RPA34 OS=Homo sapiens OX=9606 GN=POLR1G PE=1 SV=1	1	2	2	2	7.1	54.985	27583000	23600000	27583000	23600000	1.16877	-	0.568606
P35659	DEK	sp|P35659|DEK_HUMAN Protein DEK OS=Homo sapiens OX=9606 GN=DEK PE=1 SV=1	1	5	5	5	14.1	42.674	49450000	42327000	49450000	42327000	1.16829	-	0.569758
Q9HAU5	UPF2	sp|Q9HAU5|RENT2_HUMAN Regulator of nonsense transcripts 2 OS=Homo sapiens OX=9606 GN=UPF2 PE=1 SV=1	1	6	6	6	5.1	147.81	32755000	28045000	32755000	28045000	1.16794	-	0.570567
Q01082;P11277	SPTBN1	sp|Q01082|SPTB2_HUMAN Spectrin beta chain, non-erythrocytic 1 OS=Homo sapiens OX=9606 GN=SPTBN1 PE=1 SV=2	2	100	100	92	54.7	274.61	700070000	599550000	700070000	599550000	1.16766	-	0.571245
P56537	EIF6	sp|P56537|IF6_HUMAN Eukaryotic translation initiation factor 6 OS=Homo sapiens OX=9606 GN=EIF6 PE=1 SV=1	1	5	5	5	36.7	26.599	272650000	233600000	272650000	233600000	1.16717	-	0.572417
O60341	KDM1A	sp|O60341|KDM1A_HUMAN Lysine-specific histone demethylase 1A OS=Homo sapiens OX=9606 GN=KDM1A PE=1 SV=2	1	7	7	7	10.3	92.902	33445000	28658000	33445000	28658000	1.16704	-	0.57272
P62258	YWHAE	sp|P62258|1433E_HUMAN 14-3-3 protein epsilon OS=Homo sapiens OX=9606 GN=YWHAE PE=1 SV=1	1	10	8	8	36.9	29.174	207880000	178210000	207880000	178210000	1.16649	-	0.57403
P26447	S100A4	sp|P26447|S10A4_HUMAN Protein S100-A4 OS=Homo sapiens OX=9606 GN=S100A4 PE=1 SV=1	1	4	4	4	36.6	11.728	485900000	416710000	485900000	416710000	1.16604	-	0.575105
Q9Y2X3	NOP58	sp|Q9Y2X3|NOP58_HUMAN Nucleolar protein 58 OS=Homo sapiens OX=9606 GN=NOP58 PE=1 SV=1	1	13	13	13	32.1	59.578	280050000	240280000	280050000	240280000	1.16552	-	0.576356
Q9Y5J1	UTP18	sp|Q9Y5J1|UTP18_HUMAN U3 small nucleolar RNA-associated protein 18 homolog OS=Homo sapiens OX=9606 GN=UTP18 PE=1 SV=3	1	8	8	8	19.6	62.003	99631000	85594000	99631000	85594000	1.164	-	0.579998
Q99459	CDC5L	sp|Q99459|CDC5L_HUMAN Cell division cycle 5-like protein OS=Homo sapiens OX=9606 GN=CDC5L PE=1 SV=2	1	19	19	19	34.2	92.25	108980000	93626000	108980000	93626000	1.16399	-	0.580004
Q9H9L3	ISG20L2	sp|Q9H9L3|I20L2_HUMAN Interferon-stimulated 20 kDa exonuclease-like 2 OS=Homo sapiens OX=9606 GN=ISG20L2 PE=1 SV=1	1	2	2	2	6.8	39.153	20971000	18022000	20971000	18022000	1.16363	-	0.580867
O75165	DNAJC13	sp|O75165|DJC13_HUMAN DnaJ homolog subfamily C member 13 OS=Homo sapiens OX=9606 GN=DNAJC13 PE=1 SV=5	1	9	9	9	4.7	254.41	28515000	24511000	28515000	24511000	1.16336	-	0.581536
Q99661	KIF2C	sp|Q99661|KIF2C_HUMAN Kinesin-like protein KIF2C OS=Homo sapiens OX=9606 GN=KIF2C PE=1 SV=2	1	2	2	2	3	81.312	34940000	30037000	34940000	30037000	1.16323	-	0.581833
P49674	CSNK1E	sp|P49674|KC1E_HUMAN Casein kinase I isoform epsilon OS=Homo sapiens OX=9606 GN=CSNK1E PE=1 SV=1	1	6	6	2	17.3	47.315	56986000	49023000	56986000	49023000	1.16243	-	0.583755
Q09666	AHNAK	sp|Q09666|AHNK_HUMAN Neuroblast differentiation-associated protein AHNAK OS=Homo sapiens OX=9606 GN=AHNAK PE=1 SV=2	1	48	48	48	18.9	629.09	1176100000	1011800000	1176100000	1011800000	1.16238	-	0.583876
O75874	IDH1	sp|O75874|IDHC_HUMAN Isocitrate dehydrogenase [NADP] cytoplasmic OS=Homo sapiens OX=9606 GN=IDH1 PE=1 SV=2	1	7	7	7	20.5	46.659	76924000	66235000	76924000	66235000	1.16138	-	0.586301
Q6P2Q9	PRPF8	sp|Q6P2Q9|PRP8_HUMAN Pre-mRNA-processing-splicing factor 8 OS=Homo sapiens OX=9606 GN=PRPF8 PE=1 SV=2	1	53	53	53	28.7	273.6	236390000	203780000	236390000	203780000	1.16003	-	0.589584
Q86UE4	MTDH	sp|Q86UE4|LYRIC_HUMAN Protein LYRIC OS=Homo sapiens OX=9606 GN=MTDH PE=1 SV=2	1	11	11	11	22.2	63.836	126250000	108840000	126250000	108840000	1.15996	-	0.589744
P31930	UQCRC1	sp|P31930|QCR1_HUMAN Cytochrome b-c1 complex subunit 1, mitochondrial OS=Homo sapiens OX=9606 GN=UQCRC1 PE=1 SV=3	1	4	4	4	11.5	52.645	52304000	45101000	52304000	45101000	1.15971	-	0.590355
O15372	EIF3H	sp|O15372|EIF3H_HUMAN Eukaryotic translation initiation factor 3 subunit H OS=Homo sapiens OX=9606 GN=EIF3H PE=1 SV=1	1	6	6	6	19.6	39.93	155160000	133880000	155160000	133880000	1.15895	-	0.592203
Q9NZN4	EHD2	sp|Q9NZN4|EHD2_HUMAN EH domain-containing protein 2 OS=Homo sapiens OX=9606 GN=EHD2 PE=1 SV=2	1	9	8	7	15.1	61.161	89486000	77266000	89486000	77266000	1.15815	-	0.594137
Q10570	CPSF1	sp|Q10570|CPSF1_HUMAN Cleavage and polyadenylation specificity factor subunit 1 OS=Homo sapiens OX=9606 GN=CPSF1 PE=1 SV=2	1	17	17	17	13.5	160.88	196300000	169540000	196300000	169540000	1.15784	-	0.594909
Q14697	GANAB	sp|Q14697|GANAB_HUMAN Neutral alpha-glucosidase AB OS=Homo sapiens OX=9606 GN=GANAB PE=1 SV=3	1	13	13	13	17.1	106.87	87175000	75293000	87175000	75293000	1.15781	-	0.594979
O00159	MYO1C	sp|O00159|MYO1C_HUMAN Unconventional myosin-Ic OS=Homo sapiens OX=9606 GN=MYO1C PE=1 SV=4	1	38	38	37	40	121.68	560780000	485020000	560780000	485020000	1.1562	-	0.598922
O60547	GMDS	sp|O60547|GMDS_HUMAN GDP-mannose 4,6 dehydratase OS=Homo sapiens OX=9606 GN=GMDS PE=1 SV=1	1	4	4	4	13.7	41.949	48834000	42238000	48834000	42238000	1.15616	-	0.599013
Q9BZG1	RAB34	sp|Q9BZG1|RAB34_HUMAN Ras-related protein Rab-34 OS=Homo sapiens OX=9606 GN=RAB34 PE=1 SV=1	1	6	6	6	28.6	29.044	60192000	52128000	60192000	52128000	1.1547	-	0.602619
Q9Y4L1	HYOU1	sp|Q9Y4L1|HYOU1_HUMAN Hypoxia up-regulated protein 1 OS=Homo sapiens OX=9606 GN=HYOU1 PE=1 SV=1	1	13	13	13	17.1	111.33	72302000	62649000	72302000	62649000	1.15408	-	0.604137
O76021	RSL1D1	sp|O76021|RL1D1_HUMAN Ribosomal L1 domain-containing protein 1 OS=Homo sapiens OX=9606 GN=RSL1D1 PE=1 SV=3	1	14	14	14	25.1	54.972	279140000	241900000	279140000	241900000	1.15395	-	0.604464
Q9NVP1	DDX18	sp|Q9NVP1|DDX18_HUMAN ATP-dependent RNA helicase DDX18 OS=Homo sapiens OX=9606 GN=DDX18 PE=1 SV=2	1	14	14	14	21.9	75.406	215340000	186650000	215340000	186650000	1.15371	-	0.605052
O75822	EIF3J	sp|O75822|EIF3J_HUMAN Eukaryotic translation initiation factor 3 subunit J OS=Homo sapiens OX=9606 GN=EIF3J PE=1 SV=2	1	3	3	3	12	29.062	66695000	57823000	66695000	57823000	1.15343	-	0.605735
P11142;P54652	HSPA8	sp|P11142|HSP7C_HUMAN Heat shock cognate 71 kDa protein OS=Homo sapiens OX=9606 GN=HSPA8 PE=1 SV=1	2	24	23	20	42.4	70.897	2676600000	2323400000	2676600000	2323400000	1.15202	-	0.60924
Q7Z333	SETX	sp|Q7Z333|SETX_HUMAN Probable helicase senataxin OS=Homo sapiens OX=9606 GN=SETX PE=1 SV=4	1	4	4	4	1.8	302.88	57557000	49963000	57557000	49963000	1.15199	-	0.609304
Q5T6V5	QNG1	sp|Q5T6V5|QNG1_HUMAN Queuosine 5-phosphate N-glycosylase/hydrolase OS=Homo sapiens OX=9606 GN=QNG1 PE=1 SV=1	1	4	4	4	11.7	39.028	53334000	46299000	53334000	46299000	1.15195	-	0.609417
Q9ULV4	CORO1C	sp|Q9ULV4|COR1C_HUMAN Coronin-1C OS=Homo sapiens OX=9606 GN=CORO1C PE=1 SV=1	1	6	6	6	11.8	53.248	137760000	119630000	137760000	119630000	1.15155	-	0.610402
O75694	NUP155	sp|O75694|NU155_HUMAN Nuclear pore complex protein Nup155 OS=Homo sapiens OX=9606 GN=NUP155 PE=1 SV=1	1	14	14	14	13.4	155.2	67056000	58242000	67056000	58242000	1.15133	-	0.61094
P29692	EEF1D	sp|P29692|EF1D_HUMAN Elongation factor 1-delta OS=Homo sapiens OX=9606 GN=EEF1D PE=1 SV=5	1	6	6	6	29.5	31.121	303300000	263490000	303300000	263490000	1.15109	-	0.611554
P04899;P63096;P09471;P19087;A8MTJ3;P11488;P38405	GNAI2; GNAI1	sp|P04899|GNAI2_HUMAN Guanine nucleotide-binding protein G(i) subunit alpha-2 OS=Homo sapiens OX=9606 GN=GNAI2 PE=1 SV=3;sp|P63096|GNAI1_HUMAN Guanine nucleotide-binding protein G(i) subunit alpha-1 OS=Homo sapiens OX=9606 GN=GNAI1 PE=1 SV=2	7	5	4	2	16.9	40.45	86862000	75479000	86862000	75479000	1.15081	-	0.612243
Q9Y2R9	MRPS7	sp|Q9Y2R9|RT07_HUMAN Small ribosomal subunit protein uS7m OS=Homo sapiens OX=9606 GN=MRPS7 PE=1 SV=2	1	8	8	8	36.4	28.134	232080000	201720000	232080000	201720000	1.15051	-	0.613002
O00541	PES1	sp|O00541|PESC_HUMAN Pescadillo homolog OS=Homo sapiens OX=9606 GN=PES1 PE=1 SV=1	1	9	9	9	17	68.002	212180000	184660000	212180000	184660000	1.14903	-	0.616684
P52701	MSH6	sp|P52701|MSH6_HUMAN DNA mismatch repair protein Msh6 OS=Homo sapiens OX=9606 GN=MSH6 PE=1 SV=2	1	11	11	11	9.8	152.78	75859000	66031000	75859000	66031000	1.14884	-	0.617163
O43175	PHGDH	sp|O43175|SERA_HUMAN D-3-phosphoglycerate dehydrogenase OS=Homo sapiens OX=9606 GN=PHGDH PE=1 SV=4	1	7	7	7	15.9	56.65	293870000	255920000	293870000	255920000	1.14829	-	0.618542
O95292	VAPB	sp|O95292|VAPB_HUMAN Vesicle-associated membrane protein-associated protein B/C OS=Homo sapiens OX=9606 GN=VAPB PE=1 SV=3	1	3	2	2	14	27.228	31795000	27714000	31795000	27714000	1.14725	-	0.621138
P62899	RPL31	sp|P62899|RL31_HUMAN Large ribosomal subunit protein eL31 OS=Homo sapiens OX=9606 GN=RPL31 PE=1 SV=1	1	4	4	4	25.6	14.463	2904600000	2531800000	2904600000	2531800000	1.14725	-	0.621156
O43447	PPIH	sp|O43447|PPIH_HUMAN Peptidyl-prolyl cis-trans isomerase H OS=Homo sapiens OX=9606 GN=PPIH PE=1 SV=1	1	2	2	2	13	19.208	40188000	35030000	40188000	35030000	1.14725	-	0.621161
Q4KMQ1	TPRN	sp|Q4KMQ1|TPRN_HUMAN Taperin OS=Homo sapiens OX=9606 GN=TPRN PE=1 SV=2	1	3	3	3	4.9	75.555	45691000	39838000	45691000	39838000	1.14692	-	0.621978
Q96SI9	STRBP	sp|Q96SI9|STRBP_HUMAN Spermatid perinuclear RNA-binding protein OS=Homo sapiens OX=9606 GN=STRBP PE=1 SV=1	1	10	8	8	16.8	73.652	47619000	41520000	47619000	41520000	1.14689	-	0.622046
O00767	SCD	sp|O00767|SCD_HUMAN Stearoyl-CoA desaturase OS=Homo sapiens OX=9606 GN=SCD PE=1 SV=2	1	3	3	3	13.9	41.522	324490000	282930000	324490000	282930000	1.14689	-	0.62205
O60313	OPA1	sp|O60313|OPA1_HUMAN Dynamin-like 120 kDa protein, mitochondrial OS=Homo sapiens OX=9606 GN=OPA1 PE=1 SV=3	1	5	5	5	5.2	111.63	62797000	54762000	62797000	54762000	1.14673	-	0.622467
Q8WUA2	PPIL4	sp|Q8WUA2|PPIL4_HUMAN Peptidyl-prolyl cis-trans isomerase-like 4 OS=Homo sapiens OX=9606 GN=PPIL4 PE=1 SV=1	1	4	4	4	11	57.224	60560000	52869000	60560000	52869000	1.14547	-	0.625626
P35250	RFC2	sp|P35250|RFC2_HUMAN Replication factor C subunit 2 OS=Homo sapiens OX=9606 GN=RFC2 PE=1 SV=3	1	3	3	3	12.7	39.157	80715000	70480000	80715000	70480000	1.14522	-	0.626268
Q9UKX7	NUP50	sp|Q9UKX7|NUP50_HUMAN Nuclear pore complex protein Nup50 OS=Homo sapiens OX=9606 GN=NUP50 PE=1 SV=2	1	4	4	4	12.6	50.144	32992000	28812000	32992000	28812000	1.14508	-	0.626622
Q07021	C1QBP	sp|Q07021|C1QBP_HUMAN Complement component 1 Q subcomponent-binding protein, mitochondrial OS=Homo sapiens OX=9606 GN=C1QBP PE=1 SV=1	1	6	6	6	31.6	31.362	167730000	146520000	167730000	146520000	1.14476	-	0.627431
Q8WWC4	MAIP1	sp|Q8WWC4|MAIP1_HUMAN m-AAA protease-interacting protein 1, mitochondrial OS=Homo sapiens OX=9606 GN=MAIP1 PE=1 SV=1	1	4	4	4	13.7	32.544	79247000	69278000	79247000	69278000	1.1439	-	0.629609
Q9H6S0	YTHDC2	sp|Q9H6S0|YTDC2_HUMAN 3-5 RNA helicase YTHDC2 OS=Homo sapiens OX=9606 GN=YTHDC2 PE=1 SV=2	1	10	10	10	8.3	160.25	75360000	65909000	75360000	65909000	1.14339	-	0.630887
P57678	GEMIN4	sp|P57678|GEMI4_HUMAN Gem-associated protein 4 OS=Homo sapiens OX=9606 GN=GEMIN4 PE=1 SV=2	1	3	3	3	3.7	120.04	28009000	24501000	28009000	24501000	1.14318	-	0.631437
Q9BYG3	NIFK	sp|Q9BYG3|MK67I_HUMAN MKI67 FHA domain-interacting nucleolar phosphoprotein OS=Homo sapiens OX=9606 GN=NIFK PE=1 SV=1	1	12	12	12	38.6	34.222	294200000	257500000	294200000	257500000	1.14252	-	0.633099
P21912	SDHB	sp|P21912|SDHB_HUMAN Succinate dehydrogenase [ubiquinone] iron-sulfur subunit, mitochondrial OS=Homo sapiens OX=9606 GN=SDHB PE=1 SV=3	1	5	5	5	19.6	31.629	112470000	98442000	112470000	98442000	1.1425	-	0.63316
P62750	RPL23A	sp|P62750|RL23A_HUMAN Large ribosomal subunit protein uL23 OS=Homo sapiens OX=9606 GN=RPL23A PE=1 SV=1	1	10	10	10	44.2	17.695	1695100000	1484000000	1695100000	1484000000	1.14225	-	0.633795
O95573	ACSL3	sp|O95573|ACSL3_HUMAN Fatty acid CoA ligase Acsl3 OS=Homo sapiens OX=9606 GN=ACSL3 PE=1 SV=3	1	8	8	8	15.7	80.419	112480000	98518000	112480000	98518000	1.14172	-	0.635147
Q99567	NUP88	sp|Q99567|NUP88_HUMAN Nuclear pore complex protein Nup88 OS=Homo sapiens OX=9606 GN=NUP88 PE=1 SV=2	1	10	10	10	17.1	83.541	104370000	91422000	104370000	91422000	1.14163	-	0.63538
P78347	GTF2I	sp|P78347|GTF2I_HUMAN General transcription factor II-I OS=Homo sapiens OX=9606 GN=GTF2I PE=1 SV=2	1	15	15	15	17.9	112.42	111650000	97825000	111650000	97825000	1.14132	-	0.636158
Q15029	EFTUD2	sp|Q15029|U5S1_HUMAN 116 kDa U5 small nuclear ribonucleoprotein component OS=Homo sapiens OX=9606 GN=EFTUD2 PE=1 SV=1	1	20	19	19	24.2	109.43	306970000	269000000	306970000	269000000	1.14115	-	0.636595
Q14152	EIF3A	sp|Q14152|EIF3A_HUMAN Eukaryotic translation initiation factor 3 subunit A OS=Homo sapiens OX=9606 GN=EIF3A PE=1 SV=1	1	18	18	18	13.8	166.57	104000000	91243000	104000000	91243000	1.13981	-	0.64002
P30043	BLVRB	sp|P30043|BLVRB_HUMAN Flavin reductase (NADPH) OS=Homo sapiens OX=9606 GN=BLVRB PE=1 SV=3	1	4	4	4	20.9	22.119	80676000	70789000	80676000	70789000	1.13967	-	0.640391
Q9UI30	TRMT112	sp|Q9UI30|TR112_HUMAN Multifunctional methyltransferase subunit TRM112-like protein OS=Homo sapiens OX=9606 GN=TRMT112 PE=1 SV=1	1	2	2	2	20.8	14.199	97063000	85188000	97063000	85188000	1.1394	-	0.641086
Q9UQE7	SMC3	sp|Q9UQE7|SMC3_HUMAN Structural maintenance of chromosomes protein 3 OS=Homo sapiens OX=9606 GN=SMC3 PE=1 SV=2	1	27	27	27	27.1	141.54	135570000	118990000	135570000	118990000	1.13934	-	0.641235
P49748	ACADVL	sp|P49748|ACADV_HUMAN Very long-chain specific acyl-CoA dehydrogenase, mitochondrial OS=Homo sapiens OX=9606 GN=ACADVL PE=1 SV=1	1	4	4	4	7.6	70.389	139420000	122400000	139420000	122400000	1.13905	-	0.641972
P10155	RO60	sp|P10155|RO60_HUMAN RNA-binding protein RO60 OS=Homo sapiens OX=9606 GN=RO60 PE=1 SV=2	1	4	4	4	9.1	60.67	47065000	41331000	47065000	41331000	1.13873	-	0.64279
P16152	CBR1	sp|P16152|CBR1_HUMAN Carbonyl reductase [NADPH] 1 OS=Homo sapiens OX=9606 GN=CBR1 PE=1 SV=3	1	4	4	2	20.9	30.375	80998000	71135000	80998000	71135000	1.13865	-	0.643001
P40939	HADHA	sp|P40939|ECHA_HUMAN Trifunctional enzyme subunit alpha, mitochondrial OS=Homo sapiens OX=9606 GN=HADHA PE=1 SV=2	1	17	17	17	26.7	82.999	562370000	493910000	562370000	493910000	1.13861	-	0.643113
Q14974	KPNB1	sp|Q14974|IMB1_HUMAN Importin subunit beta-1 OS=Homo sapiens OX=9606 GN=KPNB1 PE=1 SV=2	1	14	14	14	20.1	97.169	126670000	111260000	126670000	111260000	1.1385	-	0.64338
O43795	MYO1B	sp|O43795|MYO1B_HUMAN Unconventional myosin-Ib OS=Homo sapiens OX=9606 GN=MYO1B PE=1 SV=3	1	8	8	7	9	131.98	53386000	46892000	53386000	46892000	1.13849	-	0.643421
Q06210	GFPT1	sp|Q06210|GFPT1_HUMAN Glutamine--fructose-6-phosphate aminotransferase [isomerizing] 1 OS=Homo sapiens OX=9606 GN=GFPT1 PE=1 SV=3	1	18	18	16	34	78.806	223040000	196040000	223040000	196040000	1.13773	-	0.64538
P21796	VDAC1	sp|P21796|VDAC1_HUMAN Voltage-dependent anion-selective channel protein 1 OS=Homo sapiens OX=9606 GN=VDAC1 PE=1 SV=2	1	4	4	4	25.8	30.772	69507000	61115000	69507000	61115000	1.13731	-	0.646442
P32322	PYCR1	sp|P32322|P5CR1_HUMAN Pyrroline-5-carboxylate reductase 1, mitochondrial OS=Homo sapiens OX=9606 GN=PYCR1 PE=1 SV=2	1	7	7	7	27.9	33.36	149490000	131490000	149490000	131490000	1.13689	-	0.647532
Q13162	PRDX4	sp|Q13162|PRDX4_HUMAN Peroxiredoxin-4 OS=Homo sapiens OX=9606 GN=PRDX4 PE=1 SV=1	1	9	7	7	37.6	30.54	262480000	230990000	262480000	230990000	1.13633	-	0.648994
Q15185	PTGES3	sp|Q15185|TEBP_HUMAN Prostaglandin E synthase 3 OS=Homo sapiens OX=9606 GN=PTGES3 PE=1 SV=1	1	5	5	5	30	18.697	184860000	162800000	184860000	162800000	1.1355	-	0.651123
P12270	TPR	sp|P12270|TPR_HUMAN Nucleoprotein TPR OS=Homo sapiens OX=9606 GN=TPR PE=1 SV=3	1	22	22	22	11.3	267.29	67508000	59473000	67508000	59473000	1.1351	-	0.65216
E9PAV3;Q13765;Q9BZK3	NACA; NACA	sp|E9PAV3|NACAM_HUMAN Nascent polypeptide-associated complex subunit alpha, muscle-specific form OS=Homo sapiens OX=9606 GN=NACA PE=1 SV=1;sp|Q13765|NACA_HUMAN Nascent polypeptide-associated complex subunit alpha OS=Homo sapiens OX=9606 GN=NACA PE=1 SV=1	3	4	4	4	2.7	205.42	62268000	54898000	62268000	54898000	1.13425	-	0.654378
P10599	TXN	sp|P10599|THIO_HUMAN Thioredoxin OS=Homo sapiens OX=9606 GN=TXN PE=1 SV=3	1	5	5	5	42.9	11.737	314770000	277520000	314770000	277520000	1.13422	-	0.654441
Q12849	GRSF1	sp|Q12849|GRSF1_HUMAN G-rich sequence factor 1 OS=Homo sapiens OX=9606 GN=GRSF1 PE=1 SV=3	1	6	6	6	19.4	53.126	79869000	70428000	79869000	70428000	1.13405	-	0.65489
Q9H0U4	RAB1B	sp|Q9H0U4|RAB1B_HUMAN Ras-related protein Rab-1B OS=Homo sapiens OX=9606 GN=RAB1B PE=1 SV=1	1	6	2	2	40.8	22.171	101910000	89893000	101910000	89893000	1.13368	-	0.655854
P63000;P15153;P60763	RAC1	sp|P63000|RAC1_HUMAN Ras-related C3 botulinum toxin substrate 1 OS=Homo sapiens OX=9606 GN=RAC1 PE=1 SV=1	3	4	4	4	20.3	21.45	132620000	116990000	132620000	116990000	1.1336	-	0.656062
P61769	B2M	sp|P61769|B2MG_HUMAN Beta-2-microglobulin OS=Homo sapiens OX=9606 GN=B2M PE=1 SV=1	1	2	2	2	16.8	13.714	43902000	38733000	43902000	38733000	1.13345	-	0.65645
Q9BUQ8	DDX23	sp|Q9BUQ8|DDX23_HUMAN Probable ATP-dependent RNA helicase DDX23 OS=Homo sapiens OX=9606 GN=DDX23 PE=1 SV=3	1	13	13	13	18.4	95.581	79208000	69893000	79208000	69893000	1.13328	-	0.656911
P40938	RFC3	sp|P40938|RFC3_HUMAN Replication factor C subunit 3 OS=Homo sapiens OX=9606 GN=RFC3 PE=1 SV=2	1	5	5	5	16.9	40.556	68763000	60680000	68763000	60680000	1.13321	-	0.657089
Q14938	NFIX	sp|Q14938|NFIX_HUMAN Nuclear factor 1 X-type OS=Homo sapiens OX=9606 GN=NFIX PE=1 SV=2	1	2	2	2	4.8	55.098	40040000	35342000	40040000	35342000	1.13293	-	0.657811
P35606	COPB2	sp|P35606|COPB2_HUMAN Coatomer subunit beta OS=Homo sapiens OX=9606 GN=COPB2 PE=1 SV=2	1	9	9	9	12.4	102.49	89970000	79459000	89970000	79459000	1.13228	-	0.659501
O00257	CBX4	sp|O00257|CBX4_HUMAN E3 SUMO-protein ligase CBX4 OS=Homo sapiens OX=9606 GN=CBX4 PE=1 SV=3	1	6	6	6	12.7	61.367	119500000	105550000	119500000	105550000	1.13216	-	0.659807
P14625;Q58FF3	HSP90B1	sp|P14625|ENPL_HUMAN Endoplasmin OS=Homo sapiens OX=9606 GN=HSP90B1 PE=1 SV=1	2	21	19	19	27.1	92.468	258860000	228650000	258860000	228650000	1.13212	-	0.659915
Q9Y2S7	POLDIP2	sp|Q9Y2S7|PDIP2_HUMAN Polymerase delta-interacting protein 2 OS=Homo sapiens OX=9606 GN=POLDIP2 PE=1 SV=1	1	4	4	4	13	42.033	17886000	15801000	17886000	15801000	1.13195	-	0.660359
O43290	SART1	sp|O43290|SNUT1_HUMAN U4/U6.U5 tri-snRNP-associated protein 1 OS=Homo sapiens OX=9606 GN=SART1 PE=1 SV=1	1	16	16	16	23.5	90.254	138160000	122070000	138160000	122070000	1.13181	-	0.660735
Q05682	CALD1	sp|Q05682|CALD1_HUMAN Caldesmon OS=Homo sapiens OX=9606 GN=CALD1 PE=1 SV=3	1	13	13	13	18.3	93.23	124210000	109770000	124210000	109770000	1.13155	-	0.66142
Q92888	ARHGEF1	sp|Q92888|ARHG1_HUMAN Rho guanine nucleotide exchange factor 1 OS=Homo sapiens OX=9606 GN=ARHGEF1 PE=1 SV=2	1	8	8	8	11.4	102.43	64707000	57204000	64707000	57204000	1.13116	-	0.662429
Q6R327	RICTOR	sp|Q6R327|RICTR_HUMAN Rapamycin-insensitive companion of mTOR OS=Homo sapiens OX=9606 GN=RICTOR PE=1 SV=1	1	13	13	13	9.8	192.22	88058000	77928000	88058000	77928000	1.12999	-	0.665498
Q9NY61	AATF	sp|Q9NY61|AATF_HUMAN Protein AATF OS=Homo sapiens OX=9606 GN=AATF PE=1 SV=1	1	3	3	3	11.4	63.132	70462000	62366000	70462000	62366000	1.12981	-	0.665964
P61619;Q9H9S3	SEC61A1; SEC61A2	sp|P61619|S61A1_HUMAN Protein transport protein Sec61 subunit alpha isoform 1 OS=Homo sapiens OX=9606 GN=SEC61A1 PE=1 SV=2;sp|Q9H9S3|S61A2_HUMAN Protein transport protein Sec61 subunit alpha isoform 2 OS=Homo sapiens OX=9606 GN=SEC61A2 PE=2 SV=3	2	4	4	4	7.8	52.264	460480000	407770000	460480000	407770000	1.12926	-	0.66741
Q7L014	DDX46	sp|Q7L014|DDX46_HUMAN Probable ATP-dependent RNA helicase DDX46 OS=Homo sapiens OX=9606 GN=DDX46 PE=1 SV=2	1	5	5	5	4.2	117.36	43247000	38323000	43247000	38323000	1.12849	-	0.669457
Q13823	GNL2	sp|Q13823|NOG2_HUMAN Nucleolar GTP-binding protein 2 OS=Homo sapiens OX=9606 GN=GNL2 PE=1 SV=1	1	11	11	11	15.2	83.654	64206000	56919000	64206000	56919000	1.12802	-	0.670677
Q16778;P06899	H2BC21; H2BC11	sp|Q16778|H2B2E_HUMAN Histone H2B type 2-E OS=Homo sapiens OX=9606 GN=H2BC21 PE=1 SV=3;sp|P06899|H2B1J_HUMAN Histone H2B type 1-J OS=Homo sapiens OX=9606 GN=H2BC11 PE=1 SV=3	2	7	7	0	50	13.92	13483000000	11963000000	13483000000	11963000000	1.12706	-	0.673228
P62424	RPL7A	sp|P62424|RL7A_HUMAN Large ribosomal subunit protein eL8 OS=Homo sapiens OX=9606 GN=RPL7A PE=1 SV=2	1	13	13	13	34.6	29.995	1047700000	930340000	1047700000	930340000	1.12615	-	0.675639
O14776	TCERG1	sp|O14776|TCRG1_HUMAN Transcription elongation regulator 1 OS=Homo sapiens OX=9606 GN=TCERG1 PE=1 SV=2	1	4	4	4	3.5	123.9	25279000	22458000	25279000	22458000	1.12561	-	0.677059
O75676;O75582	RPS6KA4	sp|O75676|KS6A4_HUMAN Ribosomal protein S6 kinase alpha-4 OS=Homo sapiens OX=9606 GN=RPS6KA4 PE=1 SV=1	2	3	3	3	4.3	85.605	44879000	39883000	44879000	39883000	1.12527	-	0.677977
P09488;P28161;Q03013;P46439	GSTM1; GSTM2	sp|P09488|GSTM1_HUMAN Glutathione S-transferase Mu 1 OS=Homo sapiens OX=9606 GN=GSTM1 PE=1 SV=3;sp|P28161|GSTM2_HUMAN Glutathione S-transferase Mu 2 OS=Homo sapiens OX=9606 GN=GSTM2 PE=1 SV=2;sp|Q03013|GSTM4_HUMAN Glutathione S-transferase Mu 4 OS=Homo sap	4	3	3	3	15.1	25.712	45738000	40661000	45738000	40661000	1.12486	-	0.679052
O60701	UGDH	sp|O60701|UGDH_HUMAN UDP-glucose 6-dehydrogenase OS=Homo sapiens OX=9606 GN=UGDH PE=1 SV=1	1	16	16	16	43.7	55.023	794310000	706230000	794310000	706230000	1.12472	-	0.679433
Q9Y265	RUVBL1	sp|Q9Y265|RUVB1_HUMAN RuvB-like 1 OS=Homo sapiens OX=9606 GN=RUVBL1 PE=1 SV=1	1	9	9	9	25.7	50.227	80552000	71696000	80552000	71696000	1.12352	-	0.682621
Q5TEC6	H3-7	sp|Q5TEC6|H37_HUMAN Histone H3-7 OS=Homo sapiens OX=9606 GN=H3-7 PE=1 SV=1	1	3	1	1	19.9	15.43	1653000000	1471300000	1653000000	1471300000	1.1235	-	0.682688
P26639	TARS1	sp|P26639|SYTC_HUMAN Threonine--tRNA ligase 1, cytoplasmic OS=Homo sapiens OX=9606 GN=TARS1 PE=1 SV=3	1	15	15	15	23.7	83.434	320900000	285820000	320900000	285820000	1.12273	-	0.684722
P45973	CBX5	sp|P45973|CBX5_HUMAN Chromobox protein homolog 5 OS=Homo sapiens OX=9606 GN=CBX5 PE=1 SV=1	1	5	5	5	26.7	22.225	61943000	55177000	61943000	55177000	1.12262	-	0.685018
P68366	TUBA4A	sp|P68366|TBA4A_HUMAN Tubulin alpha-4A chain OS=Homo sapiens OX=9606 GN=TUBA4A PE=1 SV=1	1	19	3	3	54.7	49.924	389760000	347400000	389760000	347400000	1.12193	-	0.686862
Q9NRX2	MRPL17	sp|Q9NRX2|RM17_HUMAN Large ribosomal subunit protein bL17m OS=Homo sapiens OX=9606 GN=MRPL17 PE=1 SV=1	1	3	3	3	15.4	20.05	33880000	30212000	33880000	30212000	1.12141	-	0.68827
Q8WVV9	HNRNPLL	sp|Q8WVV9|HNRLL_HUMAN Heterogeneous nuclear ribonucleoprotein L-like OS=Homo sapiens OX=9606 GN=HNRNPLL PE=1 SV=1	1	7	7	7	18.1	60.082	60983000	54391000	60983000	54391000	1.1212	-	0.688839
P36405	ARL3	sp|P36405|ARL3_HUMAN ADP-ribosylation factor-like protein 3 OS=Homo sapiens OX=9606 GN=ARL3 PE=1 SV=2	1	3	3	3	28.6	20.455	45494000	40631000	45494000	40631000	1.11969	-	0.692894
P26641	EEF1G	sp|P26641|EF1G_HUMAN Elongation factor 1-gamma OS=Homo sapiens OX=9606 GN=EEF1G PE=1 SV=3	1	10	10	10	24	50.118	194250000	173510000	194250000	173510000	1.11953	-	0.693311
Q9H583	HEATR1	sp|Q9H583|HEAT1_HUMAN HEAT repeat-containing protein 1 OS=Homo sapiens OX=9606 GN=HEATR1 PE=1 SV=3	1	16	16	16	8.1	242.37	86192000	76997000	86192000	76997000	1.11942	-	0.693612
P07741	APRT	sp|P07741|APT_HUMAN Adenine phosphoribosyltransferase OS=Homo sapiens OX=9606 GN=APRT PE=1 SV=2	1	8	8	8	52.2	19.608	235810000	210790000	235810000	210790000	1.1187	-	0.695564
P08240	SRPRA	sp|P08240|SRPRA_HUMAN Signal recognition particle receptor subunit alpha OS=Homo sapiens OX=9606 GN=SRPRA PE=1 SV=2	1	8	8	8	14.6	69.81	101410000	90705000	101410000	90705000	1.11802	-	0.697389
O00165	HAX1	sp|O00165|HAX1_HUMAN HCLS1-associated protein X-1 OS=Homo sapiens OX=9606 GN=HAX1 PE=1 SV=2	1	4	4	4	15.1	31.62	46098000	41247000	46098000	41247000	1.11761	-	0.698501
O00203;Q13367	AP3B1	sp|O00203|AP3B1_HUMAN AP-3 complex subunit beta-1 OS=Homo sapiens OX=9606 GN=AP3B1 PE=1 SV=3	2	10	10	10	10.5	121.32	61988000	55470000	61988000	55470000	1.1175	-	0.698782
P28340	POLD1	sp|P28340|DPOD1_HUMAN DNA polymerase delta catalytic subunit OS=Homo sapiens OX=9606 GN=POLD1 PE=1 SV=2	1	10	10	10	9.3	123.63	56399000	50471000	56399000	50471000	1.11745	-	0.698921
P55786;A6NEC2	NPEPPS	sp|P55786|PSA_HUMAN Puromycin-sensitive aminopeptidase OS=Homo sapiens OX=9606 GN=NPEPPS PE=1 SV=2	2	13	13	13	17.2	103.28	58416000	52310000	58416000	52310000	1.11673	-	0.700887
O00151	PDLIM1	sp|O00151|PDLI1_HUMAN PDZ and LIM domain protein 1 OS=Homo sapiens OX=9606 GN=PDLIM1 PE=1 SV=4	1	4	4	4	15.5	36.071	42657000	38202000	42657000	38202000	1.11662	-	0.701186
Q8WWY3	PRPF31	sp|Q8WWY3|PRP31_HUMAN U4/U6 small nuclear ribonucleoprotein Prp31 OS=Homo sapiens OX=9606 GN=PRPF31 PE=1 SV=2	1	4	4	4	9.4	55.455	84982000	76115000	84982000	76115000	1.11649	-	0.701517
P13861;P31323	PRKAR2A	sp|P13861|KAP2_HUMAN cAMP-dependent protein kinase type II-alpha regulatory subunit OS=Homo sapiens OX=9606 GN=PRKAR2A PE=1 SV=2	2	5	5	5	20.3	45.518	61439000	55062000	61439000	55062000	1.11581	-	0.703362
Q8NE86	MCU	sp|Q8NE86|MCU_HUMAN Calcium uniporter protein, mitochondrial OS=Homo sapiens OX=9606 GN=MCU PE=1 SV=1	1	3	3	3	10.5	39.866	49875000	44710000	49875000	44710000	1.11552	-	0.704157
Q9Y3C6	PPIL1	sp|Q9Y3C6|PPIL1_HUMAN Peptidyl-prolyl cis-trans isomerase-like 1 OS=Homo sapiens OX=9606 GN=PPIL1 PE=1 SV=1	1	3	3	3	25.3	18.237	147890000	132610000	147890000	132610000	1.11523	-	0.704965
Q14204	DYNC1H1	sp|Q14204|DYHC1_HUMAN Cytoplasmic dynein 1 heavy chain 1 OS=Homo sapiens OX=9606 GN=DYNC1H1 PE=1 SV=5	1	78	78	78	19.3	532.4	217050000	194730000	217050000	194730000	1.11462	-	0.70661
Q13405	MRPL49	sp|Q13405|RM49_HUMAN Large ribosomal subunit protein mL49 OS=Homo sapiens OX=9606 GN=MRPL49 PE=1 SV=1	1	3	3	3	22.9	19.198	90123000	80865000	90123000	80865000	1.11449	-	0.706973
P12268	IMPDH2	sp|P12268|IMDH2_HUMAN Inosine-5-monophosphate dehydrogenase 2 OS=Homo sapiens OX=9606 GN=IMPDH2 PE=1 SV=2	1	16	16	15	38.7	55.804	491520000	441040000	491520000	441040000	1.11446	-	0.707056
Q96EE3	SEH1L	sp|Q96EE3|SEH1_HUMAN Nucleoporin SEH1 OS=Homo sapiens OX=9606 GN=SEH1L PE=1 SV=3	1	2	2	2	8.6	39.648	38992000	35017000	38992000	35017000	1.11352	-	0.70962
Q9H4F8	SMOC1	sp|Q9H4F8|SMOC1_HUMAN SPARC-related modular calcium-binding protein 1 OS=Homo sapiens OX=9606 GN=SMOC1 PE=1 SV=1	1	4	4	4	10.1	48.162	77462000	69582000	77462000	69582000	1.11325	-	0.710354
Q9UKF6	CPSF3	sp|Q9UKF6|CPSF3_HUMAN Cleavage and polyadenylation specificity factor subunit 3 OS=Homo sapiens OX=9606 GN=CPSF3 PE=1 SV=1	1	8	8	8	13.3	77.485	78011000	70093000	78011000	70093000	1.11296	-	0.711128
Q9UNE7	STUB1	sp|Q9UNE7|CHIP_HUMAN E3 ubiquitin-protein ligase CHIP OS=Homo sapiens OX=9606 GN=STUB1 PE=1 SV=2	1	5	5	5	17.2	34.856	43443000	39041000	43443000	39041000	1.11275	-	0.711705
Q8N163	CCAR2	sp|Q8N163|CCAR2_HUMAN Cell cycle and apoptosis regulator protein 2 OS=Homo sapiens OX=9606 GN=CCAR2 PE=1 SV=2	1	4	4	4	5.4	102.9	35788000	32166000	35788000	32166000	1.1126	-	0.712115
Q8IWC1	MAP7D3	sp|Q8IWC1|MA7D3_HUMAN MAP7 domain-containing protein 3 OS=Homo sapiens OX=9606 GN=MAP7D3 PE=1 SV=2	1	4	4	4	5.1	98.428	63574000	57268000	63574000	57268000	1.11011	-	0.718943
Q99816	TSG101	sp|Q99816|TS101_HUMAN Tumor susceptibility gene 101 protein OS=Homo sapiens OX=9606 GN=TSG101 PE=1 SV=2	1	6	6	6	18.5	43.944	35102000	31624000	35102000	31624000	1.10998	-	0.719312
Q9Y4K0	LOXL2	sp|Q9Y4K0|LOXL2_HUMAN Lysyl oxidase homolog 2 OS=Homo sapiens OX=9606 GN=LOXL2 PE=1 SV=1	1	4	4	4	5.4	86.724	86023000	77577000	86023000	77577000	1.10887	-	0.722363
Q9Y291	MRPS33	sp|Q9Y291|RT33_HUMAN Small ribosomal subunit protein mS33 OS=Homo sapiens OX=9606 GN=MRPS33 PE=1 SV=1	1	2	2	2	19.8	12.629	113240000	102150000	113240000	102150000	1.10857	-	0.723209
P18085	ARF4	sp|P18085|ARF4_HUMAN ADP-ribosylation factor 4 OS=Homo sapiens OX=9606 GN=ARF4 PE=1 SV=3	1	7	4	4	39.4	20.511	249150000	225050000	249150000	225050000	1.10709	-	0.727296
P46087	NOP2	sp|P46087|NOP2_HUMAN Probable 28S rRNA (cytosine(4447)-C(5))-methyltransferase OS=Homo sapiens OX=9606 GN=NOP2 PE=1 SV=2	1	12	12	12	16.7	89.301	103050000	93105000	103050000	93105000	1.10681	-	0.728051
Q08211	DHX9	sp|Q08211|DHX9_HUMAN ATP-dependent RNA helicase A OS=Homo sapiens OX=9606 GN=DHX9 PE=1 SV=4	1	47	47	47	46.8	140.96	1716300000	1551300000	1716300000	1551300000	1.10636	-	0.729305
Q14160;Q9BTT6	SCRIB	sp|Q14160|SCRIB_HUMAN Protein scribble homolog OS=Homo sapiens OX=9606 GN=SCRIB PE=1 SV=5	2	12	12	12	11	174.91	80040000	72353000	80040000	72353000	1.10624	-	0.729636
P31350	RRM2	sp|P31350|RIR2_HUMAN Ribonucleoside-diphosphate reductase subunit M2 OS=Homo sapiens OX=9606 GN=RRM2 PE=1 SV=1	1	3	3	3	9.5	44.877	28757000	25999000	28757000	25999000	1.10608	-	0.730086
Q53H12	AGK	sp|Q53H12|AGK_HUMAN Acylglycerol kinase, mitochondrial OS=Homo sapiens OX=9606 GN=AGK PE=1 SV=2	1	4	4	4	10.4	47.137	26830000	24260000	26830000	24260000	1.10594	-	0.730489
Q9UHB6	LIMA1	sp|Q9UHB6|LIMA1_HUMAN LIM domain and actin-binding protein 1 OS=Homo sapiens OX=9606 GN=LIMA1 PE=1 SV=1	1	32	32	32	46.9	85.225	416670000	376990000	416670000	376990000	1.10525	-	0.732381
Q96S44	TP53RK	sp|Q96S44|PRPK_HUMAN EKC/KEOPS complex subunit TP53RK OS=Homo sapiens OX=9606 GN=TP53RK PE=1 SV=2	1	3	3	3	15	28.16	26185000	23698000	26185000	23698000	1.10495	-	0.733241
Q15021	NCAPD2	sp|Q15021|CND1_HUMAN Condensin complex subunit 1 OS=Homo sapiens OX=9606 GN=NCAPD2 PE=1 SV=3	1	8	8	8	8.9	157.18	40852000	36983000	40852000	36983000	1.10462	-	0.734159
Q13573	SNW1	sp|Q13573|SNW1_HUMAN SNW domain-containing protein 1 OS=Homo sapiens OX=9606 GN=SNW1 PE=1 SV=1	1	11	11	11	23.1	61.494	123820000	112100000	123820000	112100000	1.10455	-	0.734343
Q96GM8	TOE1	sp|Q96GM8|TOE1_HUMAN Target of EGR1 protein 1 OS=Homo sapiens OX=9606 GN=TOE1 PE=1 SV=1	1	3	3	3	10	56.547	74569000	67525000	74569000	67525000	1.10432	-	0.734991
P33991	MCM4	sp|P33991|MCM4_HUMAN DNA replication licensing factor MCM4 OS=Homo sapiens OX=9606 GN=MCM4 PE=1 SV=5	1	20	20	20	30.8	96.557	248330000	224910000	248330000	224910000	1.10413	-	0.73551
Q9NZ01	TECR	sp|Q9NZ01|TECR_HUMAN Very-long-chain enoyl-CoA reductase OS=Homo sapiens OX=9606 GN=TECR PE=1 SV=1	1	4	4	4	10.1	36.034	161280000	146070000	161280000	146070000	1.10413	-	0.735517
Q99848	EBNA1BP2	sp|Q99848|EBP2_HUMAN Probable rRNA-processing protein EBP2 OS=Homo sapiens OX=9606 GN=EBNA1BP2 PE=1 SV=2	1	10	10	10	38.6	34.852	175640000	159090000	175640000	159090000	1.10403	-	0.735793
P57772	EEFSEC	sp|P57772|SELB_HUMAN Selenocysteine-specific elongation factor OS=Homo sapiens OX=9606 GN=EEFSEC PE=1 SV=4	1	2	2	2	3.7	65.304	46144000	41817000	46144000	41817000	1.10347	-	0.737339
O00186	STXBP3	sp|O00186|STXB3_HUMAN Syntaxin-binding protein 3 OS=Homo sapiens OX=9606 GN=STXBP3 PE=1 SV=2	1	2	2	2	3.4	67.764	11306000	10247000	11306000	10247000	1.10335	-	0.737695
O95391	SLU7	sp|O95391|SLU7_HUMAN Pre-mRNA-splicing factor SLU7 OS=Homo sapiens OX=9606 GN=SLU7 PE=1 SV=2	1	8	8	8	17.6	68.386	53141000	48176000	53141000	48176000	1.10306	-	0.738498
P11234	RALB	sp|P11234|RALB_HUMAN Ras-related protein Ral-B OS=Homo sapiens OX=9606 GN=RALB PE=1 SV=1	1	4	3	3	20.9	23.408	37941000	34404000	37941000	34404000	1.10281	-	0.739202
Q9UNF1;Q9Y5V3	MAGED2	sp|Q9UNF1|MAGD2_HUMAN Melanoma-associated antigen D2 OS=Homo sapiens OX=9606 GN=MAGED2 PE=1 SV=2	2	7	7	7	15.3	64.953	46170000	41892000	46170000	41892000	1.10212	-	0.741126
Q99961;Q99962	SH3GL1; SH3GL2	sp|Q99961|SH3G1_HUMAN Endophilin-A2 OS=Homo sapiens OX=9606 GN=SH3GL1 PE=1 SV=1;sp|Q99962|SH3G2_HUMAN Endophilin-A1 OS=Homo sapiens OX=9606 GN=SH3GL2 PE=1 SV=1	2	4	4	4	10.6	41.489	123560000	112130000	123560000	112130000	1.10194	-	0.741643
Q14257	RCN2	sp|Q14257|RCN2_HUMAN Reticulocalbin-2 OS=Homo sapiens OX=9606 GN=RCN2 PE=1 SV=1	1	10	10	10	42.6	36.876	1867700000	1695300000	1867700000	1695300000	1.10169	-	0.742321
O95478	NSA2	sp|O95478|NSA2_HUMAN Ribosome biogenesis protein NSA2 homolog OS=Homo sapiens OX=9606 GN=NSA2 PE=1 SV=1	1	2	2	2	7.7	30.065	62453000	56704000	62453000	56704000	1.10139	-	0.743181
P28066	PSMA5	sp|P28066|PSA5_HUMAN Proteasome subunit alpha type-5 OS=Homo sapiens OX=9606 GN=PSMA5 PE=1 SV=3	1	8	8	8	40.2	26.411	365770000	332100000	365770000	332100000	1.10139	-	0.743184
O14639	ABLIM1	sp|O14639|ABLM1_HUMAN Actin-binding LIM protein 1 OS=Homo sapiens OX=9606 GN=ABLIM1 PE=1 SV=3	1	15	15	15	24.9	87.687	317300000	288290000	317300000	288290000	1.10063	-	0.745308
Q6P1X5	TAF2	sp|Q6P1X5|TAF2_HUMAN Transcription initiation factor TFIID subunit 2 OS=Homo sapiens OX=9606 GN=TAF2 PE=1 SV=3	1	5	5	5	5	136.97	35292000	32069000	35292000	32069000	1.1005	-	0.745662
P14324	FDPS	sp|P14324|FPPS_HUMAN Farnesyl pyrophosphate synthase OS=Homo sapiens OX=9606 GN=FDPS PE=1 SV=4	1	5	5	5	14.3	48.275	165190000	150180000	165190000	150180000	1.09995	-	0.747222
P35249	RFC4	sp|P35249|RFC4_HUMAN Replication factor C subunit 4 OS=Homo sapiens OX=9606 GN=RFC4 PE=1 SV=2	1	3	3	3	9.1	39.681	39860000	36252000	39860000	36252000	1.09953	-	0.748407
Q8NC56	LEMD2	sp|Q8NC56|LEMD2_HUMAN LEM domain-containing protein 2 OS=Homo sapiens OX=9606 GN=LEMD2 PE=1 SV=1	1	5	5	5	13.3	56.974	24798000	22556000	24798000	22556000	1.0994	-	0.748769
P27695	APEX1	sp|P27695|APEX1_HUMAN DNA-(apurinic or apyrimidinic site) endonuclease OS=Homo sapiens OX=9606 GN=APEX1 PE=1 SV=2	1	2	2	2	6.9	35.554	33684000	30678000	33684000	30678000	1.09799	-	0.752748
P34897;P34896	SHMT2	sp|P34897|GLYM_HUMAN Serine hydroxymethyltransferase, mitochondrial OS=Homo sapiens OX=9606 GN=SHMT2 PE=1 SV=3	2	10	10	10	25.4	55.992	138770000	126420000	138770000	126420000	1.09769	-	0.753582
Q8N1F7	NUP93	sp|Q8N1F7|NUP93_HUMAN Nuclear pore complex protein Nup93 OS=Homo sapiens OX=9606 GN=NUP93 PE=1 SV=2	1	23	23	23	32.1	93.487	137780000	125540000	137780000	125540000	1.0975	-	0.754123
Q8WUM4	PDCD6IP	sp|Q8WUM4|PDC6I_HUMAN Programmed cell death 6-interacting protein OS=Homo sapiens OX=9606 GN=PDCD6IP PE=1 SV=1	1	5	5	5	6.7	96.022	39768000	36252000	39768000	36252000	1.09699	-	0.755568
P15924	DSP	sp|P15924|DESP_HUMAN Desmoplakin OS=Homo sapiens OX=9606 GN=DSP PE=1 SV=3	1	129	129	129	46.8	331.77	1267000000	1155200000	1267000000	1155200000	1.09678	-	0.756157
P08237	PFKM	sp|P08237|PFKAM_HUMAN ATP-dependent 6-phosphofructokinase, muscle type OS=Homo sapiens OX=9606 GN=PFKM PE=1 SV=2	1	12	10	10	18.5	85.182	85282000	77777000	85282000	77777000	1.09649	-	0.756966
P51812;Q9UK32;Q15349;Q6P0Q8;O15021;O60307;Q96GX5;Q9Y2H9	RPS6KA3	sp|P51812|KS6A3_HUMAN Ribosomal protein S6 kinase alpha-3 OS=Homo sapiens OX=9606 GN=RPS6KA3 PE=1 SV=1	8	11	11	6	16.8	83.735	100670000	91815000	100670000	91815000	1.09644	-	0.757108
Q08379	GOLGA2	sp|Q08379|GOGA2_HUMAN Golgin subfamily A member 2 OS=Homo sapiens OX=9606 GN=GOLGA2 PE=1 SV=3	1	20	20	20	24.2	113.08	102900000	93882000	102900000	93882000	1.09606	-	0.758205
O60762	DPM1	sp|O60762|DPM1_HUMAN Dolichol-phosphate mannosyltransferase subunit 1 OS=Homo sapiens OX=9606 GN=DPM1 PE=1 SV=1	1	6	6	6	25.4	29.634	111070000	101350000	111070000	101350000	1.09591	-	0.758634
O15066;O14782;Q9BVG8;Q9P2E2	KIF3B	sp|O15066|KIF3B_HUMAN Kinesin-like protein KIF3B OS=Homo sapiens OX=9606 GN=KIF3B PE=1 SV=1	4	3	3	2	5	85.124	31383000	28643000	31383000	28643000	1.09566	-	0.759329
P10909	CLU	sp|P10909|CLUS_HUMAN Clusterin OS=Homo sapiens OX=9606 GN=CLU PE=1 SV=1	1	5	5	5	15.6	52.494	143580000	131110000	143580000	131110000	1.09511	-	0.760888
P43246	MSH2	sp|P43246|MSH2_HUMAN DNA mismatch repair protein Msh2 OS=Homo sapiens OX=9606 GN=MSH2 PE=1 SV=1	1	7	7	7	6.7	104.74	68932000	62965000	68932000	62965000	1.09477	-	0.761866
O60832	DKC1	sp|O60832|DKC1_HUMAN H/ACA ribonucleoprotein complex subunit DKC1 OS=Homo sapiens OX=9606 GN=DKC1 PE=1 SV=3	1	14	14	14	33.3	57.673	199950000	182700000	199950000	182700000	1.09442	-	0.762861
P49368	CCT3	sp|P49368|TCPG_HUMAN T-complex protein 1 subunit gamma OS=Homo sapiens OX=9606 GN=CCT3 PE=1 SV=4	1	15	15	15	32.8	60.533	180690000	165110000	180690000	165110000	1.09436	-	0.763019
O43663	PRC1	sp|O43663|PRC1_HUMAN Protein regulator of cytokinesis 1 OS=Homo sapiens OX=9606 GN=PRC1 PE=1 SV=2	1	12	12	12	22.1	71.606	89141000	81470000	89141000	81470000	1.09416	-	0.7636
P62851	RPS25	sp|P62851|RS25_HUMAN Small ribosomal subunit protein eS25 OS=Homo sapiens OX=9606 GN=RPS25 PE=1 SV=1	1	5	5	5	29.6	13.742	4907000000	4485100000	4907000000	4485100000	1.09407	-	0.763857
Q9UNQ2	DIMT1	sp|Q9UNQ2|DIM1_HUMAN Probable dimethyladenosine transferase OS=Homo sapiens OX=9606 GN=DIMT1 PE=1 SV=1	1	5	5	5	24.3	35.236	37334000	34127000	37334000	34127000	1.09397	-	0.764126
P82663	MRPS25	sp|P82663|RT25_HUMAN Small ribosomal subunit protein mS25 OS=Homo sapiens OX=9606 GN=MRPS25 PE=1 SV=1	1	3	3	3	22.5	20.116	105660000	96616000	105660000	96616000	1.09361	-	0.765165
P84103	SRSF3	sp|P84103|SRSF3_HUMAN Serine/arginine-rich splicing factor 3 OS=Homo sapiens OX=9606 GN=SRSF3 PE=1 SV=1	1	5	4	4	27.4	19.329	1001500000	916160000	1001500000	916160000	1.09315	-	0.76647
Q9NRZ9	HELLS	sp|Q9NRZ9|HELLS_HUMAN Lymphoid-specific helicase OS=Homo sapiens OX=9606 GN=HELLS PE=1 SV=1	1	8	8	8	11.7	97.073	65296000	59733000	65296000	59733000	1.09313	-	0.766523
P80723	BASP1	sp|P80723|BASP1_HUMAN Brain acid soluble protein 1 OS=Homo sapiens OX=9606 GN=BASP1 PE=1 SV=2	1	9	9	9	62.6	22.693	63351000	58002000	63351000	58002000	1.09222	-	0.769121
O00231	PSMD11	sp|O00231|PSD11_HUMAN 26S proteasome non-ATPase regulatory subunit 11 OS=Homo sapiens OX=9606 GN=PSMD11 PE=1 SV=3	1	7	7	7	18.5	47.463	87630000	80311000	87630000	80311000	1.09113	-	0.772232
Q14980	NUMA1	sp|Q14980|NUMA1_HUMAN Nuclear mitotic apparatus protein 1 OS=Homo sapiens OX=9606 GN=NUMA1 PE=1 SV=2	1	42	42	42	27.3	238.26	889320000	815190000	889320000	815190000	1.09094	-	0.772797
Q03001	DST	sp|Q03001|DYST_HUMAN Dystonin OS=Homo sapiens OX=9606 GN=DST PE=1 SV=4	1	2	2	2	0.3	860.65	10576000	9694700	10576000	9694700	1.09091	-	0.772884
P14868	DARS1	sp|P14868|SYDC_HUMAN Aspartate--tRNA ligase, cytoplasmic OS=Homo sapiens OX=9606 GN=DARS1 PE=1 SV=2	1	10	10	10	20.4	57.136	63519000	58272000	63519000	58272000	1.09004	-	0.775356
O00487	PSMD14	sp|O00487|PSDE_HUMAN 26S proteasome non-ATPase regulatory subunit 14 OS=Homo sapiens OX=9606 GN=PSMD14 PE=1 SV=1	1	3	3	3	11	34.577	48082000	44116000	48082000	44116000	1.0899	-	0.775769
O14744	PRMT5	sp|O14744|ANM5_HUMAN Protein arginine N-methyltransferase 5 OS=Homo sapiens OX=9606 GN=PRMT5 PE=1 SV=4	1	7	7	7	12.4	72.683	73331000	67314000	73331000	67314000	1.08939	-	0.77724
P98179	RBM3	sp|P98179|RBM3_HUMAN RNA-binding protein 3 OS=Homo sapiens OX=9606 GN=RBM3 PE=1 SV=1	1	5	5	5	47.8	17.17	1491700000	1369400000	1491700000	1369400000	1.08931	-	0.777464
Q9BSC4	NOL10	sp|Q9BSC4|NOL10_HUMAN Nucleolar protein 10 OS=Homo sapiens OX=9606 GN=NOL10 PE=1 SV=1	1	4	4	4	6.1	80.301	37836000	34734000	37836000	34734000	1.08931	-	0.777469
Q9H089	LSG1	sp|Q9H089|LSG1_HUMAN Large subunit GTPase 1 homolog OS=Homo sapiens OX=9606 GN=LSG1 PE=1 SV=2	1	11	11	11	19.1	75.225	107410000	98654000	107410000	98654000	1.08875	-	0.779058
Q86VM9	ZC3H18	sp|Q86VM9|ZCH18_HUMAN Zinc finger CCCH domain-containing protein 18 OS=Homo sapiens OX=9606 GN=ZC3H18 PE=1 SV=2	1	4	4	4	6.2	106.38	99744000	91660000	99744000	91660000	1.0882	-	0.780668
P22234	PAICS	sp|P22234|PUR6_HUMAN Bifunctional phosphoribosylaminoimidazole carboxylase/phosphoribosylaminoimidazole succinocarboxamide synthetase OS=Homo sapiens OX=9606 GN=PAICS PE=1 SV=3	1	5	5	5	12	47.079	39987000	36747000	39987000	36747000	1.08817	-	0.78074
P11233	RALA	sp|P11233|RALA_HUMAN Ras-related protein Ral-A OS=Homo sapiens OX=9606 GN=RALA PE=1 SV=1	1	4	4	3	23.8	23.567	101050000	92876000	101050000	92876000	1.08801	-	0.781203
Q00325	SLC25A3	sp|Q00325|S25A3_HUMAN Solute carrier family 25 member 3 OS=Homo sapiens OX=9606 GN=SLC25A3 PE=1 SV=2	1	9	9	9	24	40.094	683760000	628580000	683760000	628580000	1.08779	-	0.78185
Q14137	BOP1	sp|Q14137|BOP1_HUMAN Ribosome biogenesis protein BOP1 OS=Homo sapiens OX=9606 GN=BOP1 PE=1 SV=2	1	12	12	12	19.7	83.629	113380000	104240000	113380000	104240000	1.08768	-	0.782146
O75643	SNRNP200	sp|O75643|U520_HUMAN U5 small nuclear ribonucleoprotein 200 kDa helicase OS=Homo sapiens OX=9606 GN=SNRNP200 PE=1 SV=2	1	43	43	43	25.1	244.5	812870000	747920000	812870000	747920000	1.08684	-	0.784574
P30044	PRDX5	sp|P30044|PRDX5_HUMAN Peroxiredoxin-5, mitochondrial OS=Homo sapiens OX=9606 GN=PRDX5 PE=1 SV=4	1	5	5	5	29	22.086	159060000	146380000	159060000	146380000	1.08662	-	0.785201
P63010	AP2B1	sp|P63010|AP2B1_HUMAN AP-2 complex subunit beta OS=Homo sapiens OX=9606 GN=AP2B1 PE=1 SV=1	1	4	4	1	4.7	104.55	51280000	47212000	51280000	47212000	1.08616	-	0.786528
Q9Y3F4	STRAP	sp|Q9Y3F4|STRAP_HUMAN Serine-threonine kinase receptor-associated protein OS=Homo sapiens OX=9606 GN=STRAP PE=1 SV=1	1	15	15	15	54.9	38.438	146130000	134750000	146130000	134750000	1.08445	-	0.791486
Q9H3F6	KCTD10	sp|Q9H3F6|BACD3_HUMAN BTB/POZ domain-containing adapter for CUL3-mediated RhoA degradation protein 3 OS=Homo sapiens OX=9606 GN=KCTD10 PE=1 SV=1	1	3	3	3	12.5	35.432	40305000	37172000	40305000	37172000	1.08428	-	0.791976
P63092;Q5JWF2	GNAS; GNAS	sp|P63092|GNAS2_HUMAN Guanine nucleotide-binding protein G(s) subunit alpha isoforms short OS=Homo sapiens OX=9606 GN=GNAS PE=1 SV=1;sp|Q5JWF2|GNAS1_HUMAN Guanine nucleotide-binding protein G(s) subunit alpha isoforms XLas OS=Homo sapiens OX=9606 GN=GNAS P	2	5	5	4	17	45.664	193240000	178240000	193240000	178240000	1.08416	-	0.792346
P39656	DDOST	sp|P39656|OST48_HUMAN Dolichyl-diphosphooligosaccharide--protein glycosyltransferase 48 kDa subunit OS=Homo sapiens OX=9606 GN=DDOST PE=1 SV=4	1	8	8	8	24.1	50.8	98069000	90483000	98069000	90483000	1.08384	-	0.793267
Q9HD67	MYO10	sp|Q9HD67|MYO10_HUMAN Unconventional myosin-X OS=Homo sapiens OX=9606 GN=MYO10 PE=1 SV=3	1	13	13	13	6.9	237.34	47967000	44282000	47967000	44282000	1.08322	-	0.795076
P08865;A0A8I5KQE6	RPSA; RPSA2	sp|P08865|RSSA_HUMAN Small ribosomal subunit protein uS2 OS=Homo sapiens OX=9606 GN=RPSA PE=1 SV=4;sp|A0A8I5KQE6|RPSA2_HUMAN Small ribosomal subunit protein uS2B OS=Homo sapiens OX=9606 GN=RPSA2 PE=3 SV=1	2	10	10	10	37.6	32.854	377460000	348620000	377460000	348620000	1.08273	-	0.796503
Q9NV06	DCAF13	sp|Q9NV06|DCA13_HUMAN DDB1- and CUL4-associated factor 13 OS=Homo sapiens OX=9606 GN=DCAF13 PE=1 SV=2	1	8	8	8	20.4	51.402	66103000	61091000	66103000	61091000	1.08204	-	0.798497
P07355;A6NMY6	ANXA2; ANXA2P2	sp|P07355|ANXA2_HUMAN Annexin A2 OS=Homo sapiens OX=9606 GN=ANXA2 PE=1 SV=2;sp|A6NMY6|AXA2L_HUMAN Putative annexin A2-like protein OS=Homo sapiens OX=9606 GN=ANXA2P2 PE=5 SV=2	2	18	18	18	44.5	38.604	933540000	862800000	933540000	862800000	1.08199	-	0.79865
P62191	PSMC1	sp|P62191|PRS4_HUMAN 26S proteasome regulatory subunit 4 OS=Homo sapiens OX=9606 GN=PSMC1 PE=1 SV=1	1	5	5	5	16.4	49.184	123030000	113710000	123030000	113710000	1.08196	-	0.798726
P09234	SNRPC	sp|P09234|RU1C_HUMAN U1 small nuclear ribonucleoprotein C OS=Homo sapiens OX=9606 GN=SNRPC PE=1 SV=1	1	2	2	2	13.2	17.394	242890000	224540000	242890000	224540000	1.08172	-	0.799426
P27105	STOM	sp|P27105|STOM_HUMAN Stomatin OS=Homo sapiens OX=9606 GN=STOM PE=1 SV=3	1	4	4	4	18.1	31.73	21823000	20184000	21823000	20184000	1.0812	-	0.800942
Q12931	TRAP1	sp|Q12931|TRAP1_HUMAN Heat shock protein 75 kDa, mitochondrial OS=Homo sapiens OX=9606 GN=TRAP1 PE=1 SV=3	1	13	13	13	21.3	80.109	104690000	96857000	104690000	96857000	1.08087	-	0.801909
O43396	TXNL1	sp|O43396|TXNL1_HUMAN Thioredoxin-like protein 1 OS=Homo sapiens OX=9606 GN=TXNL1 PE=1 SV=3	1	4	4	4	21.1	32.251	30716000	28418000	30716000	28418000	1.08086	-	0.801931
Q69YN4	VIRMA	sp|Q69YN4|VIR_HUMAN Protein virilizer homolog OS=Homo sapiens OX=9606 GN=VIRMA PE=1 SV=2	1	6	6	6	4.9	202.02	71982000	66601000	71982000	66601000	1.08079	-	0.802135
O14579	COPE	sp|O14579|COPE_HUMAN Coatomer subunit epsilon OS=Homo sapiens OX=9606 GN=COPE PE=1 SV=3	1	9	9	9	47.1	34.482	210920000	195210000	210920000	195210000	1.08048	-	0.803061
Q92973;O14787	TNPO1	sp|Q92973|TNPO1_HUMAN Transportin-1 OS=Homo sapiens OX=9606 GN=TNPO1 PE=1 SV=2	2	4	4	4	4.9	102.35	57252000	53009000	57252000	53009000	1.08004	-	0.804332
O60684	KPNA6	sp|O60684|IMA7_HUMAN Importin subunit alpha-7 OS=Homo sapiens OX=9606 GN=KPNA6 PE=1 SV=1	1	7	3	2	18.1	60.029	66023000	61138000	66023000	61138000	1.0799	-	0.804747
Q13547	HDAC1	sp|Q13547|HDAC1_HUMAN Histone deacetylase 1 OS=Homo sapiens OX=9606 GN=HDAC1 PE=1 SV=1	1	7	3	3	18.9	55.102	86820000	80411000	86820000	80411000	1.0797	-	0.805326
Q9P275	USP36	sp|Q9P275|UBP36_HUMAN Ubiquitin carboxyl-terminal hydrolase 36 OS=Homo sapiens OX=9606 GN=USP36 PE=1 SV=4	1	5	5	5	4.6	122.91	30320000	28084000	30320000	28084000	1.07962	-	0.805575
O75369	FLNB	sp|O75369|FLNB_HUMAN Filamin-B OS=Homo sapiens OX=9606 GN=FLNB PE=1 SV=2	1	54	50	50	27.8	278.16	177910000	164840000	177910000	164840000	1.07929	-	0.806539
Q99714	HSD17B10	sp|Q99714|HCD2_HUMAN 3-hydroxyacyl-CoA dehydrogenase type-2 OS=Homo sapiens OX=9606 GN=HSD17B10 PE=1 SV=3	1	6	6	6	37.2	26.923	75873000	70300000	75873000	70300000	1.07927	-	0.806581
P46781	RPS9	sp|P46781|RS9_HUMAN Small ribosomal subunit protein uS4 OS=Homo sapiens OX=9606 GN=RPS9 PE=1 SV=3	1	11	11	11	40.2	22.591	2001800000	1855100000	2001800000	1855100000	1.07908	-	0.807153
Q9NYH9	UTP6	sp|Q9NYH9|UTP6_HUMAN U3 small nucleolar RNA-associated protein 6 homolog OS=Homo sapiens OX=9606 GN=UTP6 PE=1 SV=2	1	4	4	4	8	70.193	26873000	24906000	26873000	24906000	1.07898	-	0.807453
Q8TEM1	NUP210	sp|Q8TEM1|PO210_HUMAN Nuclear pore membrane glycoprotein 210 OS=Homo sapiens OX=9606 GN=NUP210 PE=1 SV=3	1	22	22	22	13.8	205.11	132260000	122590000	132260000	122590000	1.07888	-	0.807735
Q5T4S7	UBR4	sp|Q5T4S7|UBR4_HUMAN E3 ubiquitin-protein ligase UBR4 OS=Homo sapiens OX=9606 GN=UBR4 PE=1 SV=1	1	15	15	15	3.8	573.83	43811000	40617000	43811000	40617000	1.07864	-	0.80845
Q9Y697	NFS1	sp|Q9Y697|NFS1_HUMAN Cysteine desulfurase OS=Homo sapiens OX=9606 GN=NFS1 PE=1 SV=3	1	4	4	4	9.6	50.195	52815000	48998000	52815000	48998000	1.0779	-	0.810609
P50991	CCT4	sp|P50991|TCPD_HUMAN T-complex protein 1 subunit delta OS=Homo sapiens OX=9606 GN=CCT4 PE=1 SV=4	1	13	13	13	34.1	57.924	319020000	296090000	319020000	296090000	1.07744	-	0.811956
Q8IWR0	ZC3H7A	sp|Q8IWR0|Z3H7A_HUMAN Zinc finger CCCH domain-containing protein 7A OS=Homo sapiens OX=9606 GN=ZC3H7A PE=1 SV=1	1	5	5	5	6.6	110.54	73551000	68322000	73551000	68322000	1.07653	-	0.814628
Q9BTT0	ANP32E	sp|Q9BTT0|AN32E_HUMAN Acidic leucine-rich nuclear phosphoprotein 32 family member E OS=Homo sapiens OX=9606 GN=ANP32E PE=1 SV=1	1	3	3	3	11.6	30.692	53101000	49358000	53101000	49358000	1.07583	-	0.816692
P53985	SLC16A1	sp|P53985|MOT1_HUMAN Monocarboxylate transporter 1 OS=Homo sapiens OX=9606 GN=SLC16A1 PE=1 SV=3	1	3	3	3	6.4	53.944	72619000	67506000	72619000	67506000	1.07574	-	0.816965
P20700	LMNB1	sp|P20700|LMNB1_HUMAN Lamin-B1 OS=Homo sapiens OX=9606 GN=LMNB1 PE=1 SV=2	1	23	21	20	38.6	66.408	205460000	191030000	205460000	191030000	1.07554	-	0.817565
O95831	AIFM1	sp|O95831|AIFM1_HUMAN Apoptosis-inducing factor 1, mitochondrial OS=Homo sapiens OX=9606 GN=AIFM1 PE=1 SV=1	1	7	7	7	17.5	66.9	76669000	71307000	76669000	71307000	1.0752	-	0.818573
P26368	U2AF2	sp|P26368|U2AF2_HUMAN Splicing factor U2AF 65 kDa subunit OS=Homo sapiens OX=9606 GN=U2AF2 PE=1 SV=4	1	7	7	7	24	53.5	157680000	146700000	157680000	146700000	1.07485	-	0.819605
Q9Y5M8	SRPRB	sp|Q9Y5M8|SRPRB_HUMAN Signal recognition particle receptor subunit beta OS=Homo sapiens OX=9606 GN=SRPRB PE=1 SV=3	1	6	6	6	30.3	29.702	135070000	125680000	135070000	125680000	1.07471	-	0.819998
Q5QJE6	DNTTIP2	sp|Q5QJE6|TDIF2_HUMAN Deoxynucleotidyltransferase terminal-interacting protein 2 OS=Homo sapiens OX=9606 GN=DNTTIP2 PE=1 SV=2	1	7	7	7	14.2	84.468	46593000	43377000	46593000	43377000	1.07414	-	0.821691
Q92598;O95757	HSPH1	sp|Q92598|HS105_HUMAN Heat shock protein 105 kDa OS=Homo sapiens OX=9606 GN=HSPH1 PE=1 SV=1	2	10	10	10	13.6	96.864	83288000	77545000	83288000	77545000	1.07406	-	0.821929
Q9Y5Q9	GTF3C3	sp|Q9Y5Q9|TF3C3_HUMAN General transcription factor 3C polypeptide 3 OS=Homo sapiens OX=9606 GN=GTF3C3 PE=1 SV=1	1	3	3	3	4.1	101.27	25776000	24005000	25776000	24005000	1.07378	-	0.822769
P63220	RPS21	sp|P63220|RS21_HUMAN Small ribosomal subunit protein eS21 OS=Homo sapiens OX=9606 GN=RPS21 PE=1 SV=1	1	4	4	4	44.6	9.1113	71844000	66911000	71844000	66911000	1.07372	-	0.822921
P07384	CAPN1	sp|P07384|CAN1_HUMAN Calpain-1 catalytic subunit OS=Homo sapiens OX=9606 GN=CAPN1 PE=1 SV=1	1	15	15	15	23.2	81.889	139400000	129860000	139400000	129860000	1.07346	-	0.823694
P06748	NPM1	sp|P06748|NPM_HUMAN Nucleophosmin OS=Homo sapiens OX=9606 GN=NPM1 PE=1 SV=2	1	10	10	10	35.7	32.575	3981000000	3708800000	3981000000	3708800000	1.07339	-	0.823903
P57088	TMEM33	sp|P57088|TMM33_HUMAN Transmembrane protein 33 OS=Homo sapiens OX=9606 GN=TMEM33 PE=1 SV=2	1	2	2	2	7.7	27.978	68228000	63587000	68228000	63587000	1.07299	-	0.825107
Q2NL82	TSR1	sp|Q2NL82|TSR1_HUMAN Pre-rRNA-processing protein TSR1 homolog OS=Homo sapiens OX=9606 GN=TSR1 PE=1 SV=1	1	10	10	10	15.9	91.809	145420000	135530000	145420000	135530000	1.07297	-	0.825148
O00148	DDX39A	sp|O00148|DX39A_HUMAN ATP-dependent RNA helicase DDX39A OS=Homo sapiens OX=9606 GN=DDX39A PE=1 SV=2	1	9	9	3	25.3	49.129	103980000	96922000	103980000	96922000	1.07282	-	0.825596
O60841	EIF5B	sp|O60841|IF2P_HUMAN Eukaryotic translation initiation factor 5B OS=Homo sapiens OX=9606 GN=EIF5B PE=1 SV=4	1	20	20	20	21.1	138.83	168580000	157150000	168580000	157150000	1.07273	-	0.825858
P62910	RPL32	sp|P62910|RL32_HUMAN Large ribosomal subunit protein eL32 OS=Homo sapiens OX=9606 GN=RPL32 PE=1 SV=2	1	7	7	7	38.5	15.86	888940000	829260000	888940000	829260000	1.07197	-	0.828128
P52435;Q9GZM3;Q9H1A7	POLR2J; POLR2J2	sp|P52435|RPB11_HUMAN DNA-directed RNA polymerase II subunit RPB11-a OS=Homo sapiens OX=9606 GN=POLR2J PE=1 SV=1;sp|Q9GZM3|RPB1B_HUMAN DNA-directed RNA polymerase II subunit RPB11-b1 OS=Homo sapiens OX=9606 GN=POLR2J2 PE=1 SV=2;sp|Q9H1A7|RPB1C_HUMAN DNA-di	3	2	2	2	16.2	13.293	41689000	38894000	41689000	38894000	1.07186	-	0.828442
Q92917	GPKOW	sp|Q92917|GPKOW_HUMAN G-patch domain and KOW motifs-containing protein OS=Homo sapiens OX=9606 GN=GPKOW PE=1 SV=2	1	2	2	2	4	52.228	39276000	36646000	39276000	36646000	1.07177	-	0.828722
Q9H0U3	MAGT1	sp|Q9H0U3|MAGT1_HUMAN Magnesium transporter protein 1 OS=Homo sapiens OX=9606 GN=MAGT1 PE=1 SV=1	1	4	4	4	12.2	38.036	118340000	110430000	118340000	110430000	1.07163	-	0.829134
Q9BZI7	UPF3B	sp|Q9BZI7|REN3B_HUMAN Regulator of nonsense transcripts 3B OS=Homo sapiens OX=9606 GN=UPF3B PE=1 SV=1	1	8	8	8	17.8	57.761	86490000	80777000	86490000	80777000	1.07073	-	0.831819
P43686	PSMC4	sp|P43686|PRS6B_HUMAN 26S proteasome regulatory subunit 6B OS=Homo sapiens OX=9606 GN=PSMC4 PE=1 SV=2	1	10	10	10	32.5	47.366	78864000	73675000	78864000	73675000	1.07043	-	0.832696
Q9P016	THYN1	sp|Q9P016|THYN1_HUMAN Thymocyte nuclear protein 1 OS=Homo sapiens OX=9606 GN=THYN1 PE=1 SV=1	1	4	4	4	19.1	25.697	33102000	30951000	33102000	30951000	1.0695	-	0.835478
Q9H4M9;Q9NZN3	EHD1	sp|Q9H4M9|EHD1_HUMAN EH domain-containing protein 1 OS=Homo sapiens OX=9606 GN=EHD1 PE=1 SV=2	2	13	13	10	23.2	60.626	55704000	52103000	55704000	52103000	1.06911	-	0.836623
P33176;Q12840;O60282	KIF5B	sp|P33176|KINH_HUMAN Kinesin-1 heavy chain OS=Homo sapiens OX=9606 GN=KIF5B PE=1 SV=1	3	13	13	13	16.7	109.68	123560000	115580000	123560000	115580000	1.06904	-	0.836832
P09661	SNRPA1	sp|P09661|RU2A_HUMAN U2 small nuclear ribonucleoprotein A OS=Homo sapiens OX=9606 GN=SNRPA1 PE=1 SV=2	1	2	2	2	12.2	28.415	55212000	51647000	55212000	51647000	1.06903	-	0.836882
P38646	HSPA9	sp|P38646|GRP75_HUMAN Stress-70 protein, mitochondrial OS=Homo sapiens OX=9606 GN=HSPA9 PE=1 SV=2	1	32	32	32	49.2	73.68	1384800000	1295600000	1384800000	1295600000	1.06885	-	0.837413
Q9NVJ2;Q96BM9	ARL8B; ARL8A	sp|Q9NVJ2|ARL8B_HUMAN ADP-ribosylation factor-like protein 8B OS=Homo sapiens OX=9606 GN=ARL8B PE=1 SV=1;sp|Q96BM9|ARL8A_HUMAN ADP-ribosylation factor-like protein 8A OS=Homo sapiens OX=9606 GN=ARL8A PE=1 SV=1	2	3	3	3	22	21.539	95670000	89539000	95670000	89539000	1.06847	-	0.838534
P62333	PSMC6	sp|P62333|PRS10_HUMAN 26S proteasome regulatory subunit 10B OS=Homo sapiens OX=9606 GN=PSMC6 PE=1 SV=1	1	8	8	8	21.9	44.172	63793000	59711000	63793000	59711000	1.06836	-	0.838863
Q9H9B4	SFXN1	sp|Q9H9B4|SFXN1_HUMAN Sideroflexin-1 OS=Homo sapiens OX=9606 GN=SFXN1 PE=1 SV=4	1	8	8	8	32.9	35.619	177270000	166050000	177270000	166050000	1.06757	-	0.841232
Q13151	HNRNPA0	sp|Q13151|ROA0_HUMAN Heterogeneous nuclear ribonucleoprotein A0 OS=Homo sapiens OX=9606 GN=HNRNPA0 PE=1 SV=1	1	7	7	7	26.9	30.84	2713500000	2541900000	2713500000	2541900000	1.06751	-	0.841416
P23526	AHCY	sp|P23526|SAHH_HUMAN Adenosylhomocysteinase OS=Homo sapiens OX=9606 GN=AHCY PE=1 SV=4	1	6	6	6	14.4	47.716	126480000	118530000	126480000	118530000	1.06707	-	0.842723
Q92945	KHSRP	sp|Q92945|FUBP2_HUMAN Far upstream element-binding protein 2 OS=Homo sapiens OX=9606 GN=KHSRP PE=1 SV=4	1	6	5	5	10.3	73.114	76491000	71689000	76491000	71689000	1.06698	-	0.842986
O15213	WDR46	sp|O15213|WDR46_HUMAN WD repeat-containing protein 46 OS=Homo sapiens OX=9606 GN=WDR46 PE=1 SV=3	1	3	3	3	6.4	68.07	22283000	20886000	22283000	20886000	1.06689	-	0.843276
Q9H0J9	PARP12	sp|Q9H0J9|PAR12_HUMAN Protein mono-ADP-ribosyltransferase PARP12 OS=Homo sapiens OX=9606 GN=PARP12 PE=1 SV=1	1	7	7	7	12.7	79.063	38178000	35799000	38178000	35799000	1.06645	-	0.844572
O95394	PGM3	sp|O95394|AGM1_HUMAN Phosphoacetylglucosamine mutase OS=Homo sapiens OX=9606 GN=PGM3 PE=1 SV=1	1	4	4	4	9.8	59.851	47898000	44933000	47898000	44933000	1.06599	-	0.845973
P68371;Q3ZCM7	TUBB4B	sp|P68371|TBB4B_HUMAN Tubulin beta-4B chain OS=Homo sapiens OX=9606 GN=TUBB4B PE=1 SV=1	2	20	20	1	53.7	49.83	5404200000	5071400000	5404200000	5071400000	1.06562	-	0.847065
P60891;P21108	PRPS1	sp|P60891|PRPS1_HUMAN Ribose-phosphate pyrophosphokinase 1 OS=Homo sapiens OX=9606 GN=PRPS1 PE=1 SV=2	2	6	3	3	21.4	34.834	144090000	135220000	144090000	135220000	1.0656	-	0.847144
P07814	EPRS1	sp|P07814|SYEP_HUMAN Bifunctional glutamate/proline--tRNA ligase OS=Homo sapiens OX=9606 GN=EPRS1 PE=1 SV=5	1	26	26	26	24.3	170.59	217410000	204090000	217410000	204090000	1.06527	-	0.848139
Q15437	SEC23B	sp|Q15437|SC23B_HUMAN Protein transport protein Sec23B OS=Homo sapiens OX=9606 GN=SEC23B PE=1 SV=2	1	9	9	7	14.2	86.478	130040000	122080000	130040000	122080000	1.0652	-	0.848325
Q03252	LMNB2	sp|Q03252|LMNB2_HUMAN Lamin-B2 OS=Homo sapiens OX=9606 GN=LMNB2 PE=1 SV=4	1	16	13	13	28.1	69.948	89785000	84326000	89785000	84326000	1.06474	-	0.849726
P11021	HSPA5	sp|P11021|BIP_HUMAN Endoplasmic reticulum chaperone BiP OS=Homo sapiens OX=9606 GN=HSPA5 PE=1 SV=2	1	30	30	29	46.2	72.332	3303900000	3106700000	3303900000	3106700000	1.06348	-	0.85352
P50570;Q9UQ16;Q05193	DNM2	sp|P50570|DYN2_HUMAN Dynamin-2 OS=Homo sapiens OX=9606 GN=DNM2 PE=1 SV=2	3	16	16	16	20.8	98.063	92575000	87066000	92575000	87066000	1.06327	-	0.854128
P61160	ACTR2	sp|P61160|ARP2_HUMAN Actin-related protein 2 OS=Homo sapiens OX=9606 GN=ACTR2 PE=1 SV=1	1	7	7	7	23.6	44.76	155250000	146120000	155250000	146120000	1.06248	-	0.856513
P25685;Q9UDY4	DNAJB1	sp|P25685|DNJB1_HUMAN DnaJ homolog subfamily B member 1 OS=Homo sapiens OX=9606 GN=DNAJB1 PE=1 SV=4	2	4	4	4	11.8	38.044	24671000	23224000	24671000	23224000	1.06231	-	0.857046
Q13423	NNT	sp|Q13423|NNTM_HUMAN NAD(P) transhydrogenase, mitochondrial OS=Homo sapiens OX=9606 GN=NNT PE=1 SV=3	1	14	14	14	15	113.89	97357000	91692000	97357000	91692000	1.06178	-	0.858625
Q9P2N5	RBM27	sp|Q9P2N5|RBM27_HUMAN RNA-binding protein 27 OS=Homo sapiens OX=9606 GN=RBM27 PE=1 SV=2	1	11	11	11	10.8	118.72	74529000	70225000	74529000	70225000	1.06129	-	0.860118
P07195	LDHB	sp|P07195|LDHB_HUMAN L-lactate dehydrogenase B chain OS=Homo sapiens OX=9606 GN=LDHB PE=1 SV=2	1	16	16	16	45.2	36.638	1147200000	1081100000	1147200000	1081100000	1.06114	-	0.860564
O15355	PPM1G	sp|O15355|PPM1G_HUMAN Protein phosphatase 1G OS=Homo sapiens OX=9606 GN=PPM1G PE=1 SV=1	1	2	2	2	4.8	59.271	28927000	27263000	28927000	27263000	1.06104	-	0.860885
O75396	SEC22B	sp|O75396|SC22B_HUMAN Vesicle-trafficking protein SEC22b OS=Homo sapiens OX=9606 GN=SEC22B PE=1 SV=5	1	5	5	5	27.4	24.74	105600000	99559000	105600000	99559000	1.06068	-	0.861966
P01857;P01860;P0DOX5;P01859;P01861	IGHG1; IGHG3	sp|P01857|IGHG1_HUMAN Immunoglobulin heavy constant gamma 1 OS=Homo sapiens OX=9606 GN=IGHG1 PE=1 SV=2;sp|P01860|IGHG3_HUMAN Immunoglobulin heavy constant gamma 3 OS=Homo sapiens OX=9606 GN=IGHG3 PE=1 SV=3;sp|P0DOX5|IGG1_HUMAN Immunoglobulin gamma-1 heavy	5	2	2	2	3.8	43.911	12641000000	11921000000	12641000000	11921000000	1.0604	-	0.862814
Q9Y2H5	PLEKHA6	sp|Q9Y2H5|PKHA6_HUMAN Pleckstrin homology domain-containing family A member 6 OS=Homo sapiens OX=9606 GN=PLEKHA6 PE=1 SV=4	1	6	6	6	7.5	117.13	53070000	50065000	53070000	50065000	1.06002	-	0.863951
P11388	TOP2A	sp|P11388|TOP2A_HUMAN DNA topoisomerase 2-alpha OS=Homo sapiens OX=9606 GN=TOP2A PE=1 SV=3	1	13	13	7	10.3	174.38	53493000	50472000	53493000	50472000	1.05985	-	0.864457
P30041	PRDX6	sp|P30041|PRDX6_HUMAN Peroxiredoxin-6 OS=Homo sapiens OX=9606 GN=PRDX6 PE=1 SV=3	1	9	9	9	49.6	25.035	138500000	130680000	138500000	130680000	1.05984	-	0.864499
Q9Y399	MRPS2	sp|Q9Y399|RT02_HUMAN Small ribosomal subunit protein uS2m OS=Homo sapiens OX=9606 GN=MRPS2 PE=1 SV=1	1	3	3	3	9.8	33.249	74903000	70676000	74903000	70676000	1.05981	-	0.864599
Q12788	TBL3	sp|Q12788|TBL3_HUMAN Transducin beta-like protein 3 OS=Homo sapiens OX=9606 GN=TBL3 PE=1 SV=2	1	11	11	11	18.9	89.034	123280000	116420000	123280000	116420000	1.05892	-	0.867277
Q15149	PLEC	sp|Q15149|PLEC_HUMAN Plectin OS=Homo sapiens OX=9606 GN=PLEC PE=1 SV=3	1	309	309	301	65.6	531.78	6895400000	6512000000	6895400000	6512000000	1.05888	-	0.867425
P51149	RAB7A	sp|P51149|RAB7A_HUMAN Ras-related protein Rab-7a OS=Homo sapiens OX=9606 GN=RAB7A PE=1 SV=1	1	5	5	5	24.6	23.489	173790000	164240000	173790000	164240000	1.05815	-	0.869639
Q8N3C0	ASCC3	sp|Q8N3C0|ASCC3_HUMAN Activating signal cointegrator 1 complex subunit 3 OS=Homo sapiens OX=9606 GN=ASCC3 PE=1 SV=3	1	11	11	11	5.5	251.46	138410000	130850000	138410000	130850000	1.05778	-	0.870765
Q6PGP7	SKIC3	sp|Q6PGP7|SKI3_HUMAN Superkiller complex protein 3 OS=Homo sapiens OX=9606 GN=SKIC3 PE=1 SV=1	1	4	4	4	2.6	175.48	39004000	36878000	39004000	36878000	1.05765	-	0.871149
P54886	ALDH18A1	sp|P54886|P5CS_HUMAN Delta-1-pyrroline-5-carboxylate synthase OS=Homo sapiens OX=9606 GN=ALDH18A1 PE=1 SV=2	1	17	17	17	26.5	87.301	8211600000	7766400000	8211600000	7766400000	1.05732	-	0.87214
Q16822;P35558	PCK2	sp|Q16822|PCKGM_HUMAN Phosphoenolpyruvate carboxykinase [GTP], mitochondrial OS=Homo sapiens OX=9606 GN=PCK2 PE=1 SV=4	2	12	12	12	23.4	70.698	173390000	164060000	173390000	164060000	1.05687	-	0.873522
Q13595	TRA2A	sp|Q13595|TRA2A_HUMAN Transformer-2 protein homolog alpha OS=Homo sapiens OX=9606 GN=TRA2A PE=1 SV=1	1	8	8	8	23.4	32.688	183360000	173530000	183360000	173530000	1.05665	-	0.874199
Q15459	SF3A1	sp|Q15459|SF3A1_HUMAN Splicing factor 3A subunit 1 OS=Homo sapiens OX=9606 GN=SF3A1 PE=1 SV=1	1	4	4	4	8.4	88.885	27566000	26091000	27566000	26091000	1.05653	-	0.874547
Q99569	PKP4	sp|Q99569|PKP4_HUMAN Plakophilin-4 OS=Homo sapiens OX=9606 GN=PKP4 PE=1 SV=2	1	4	4	4	4.1	131.87	22542000	21341000	22542000	21341000	1.05628	-	0.875327
Q9Y3B7	MRPL11	sp|Q9Y3B7|RM11_HUMAN Large ribosomal subunit protein uL11m OS=Homo sapiens OX=9606 GN=MRPL11 PE=1 SV=1	1	5	5	5	26	20.683	75661000	71633000	75661000	71633000	1.05623	-	0.875466
Q13601	KRR1	sp|Q13601|KRR1_HUMAN KRR1 small subunit processome component homolog OS=Homo sapiens OX=9606 GN=KRR1 PE=1 SV=4	1	2	2	2	5.5	43.664	54575000	51681000	54575000	51681000	1.056	-	0.876178
P62820;Q92928	RAB1A	sp|P62820|RAB1A_HUMAN Ras-related protein Rab-1A OS=Homo sapiens OX=9606 GN=RAB1A PE=1 SV=3	2	7	7	3	45.4	22.677	267320000	253190000	267320000	253190000	1.05581	-	0.876756
P25205	MCM3	sp|P25205|MCM3_HUMAN DNA replication licensing factor MCM3 OS=Homo sapiens OX=9606 GN=MCM3 PE=1 SV=3	1	27	27	27	38.1	90.98	235350000	222990000	235350000	222990000	1.05543	-	0.877913
Q06830	PRDX1	sp|Q06830|PRDX1_HUMAN Peroxiredoxin-1 OS=Homo sapiens OX=9606 GN=PRDX1 PE=1 SV=1	1	10	10	7	52.3	22.11	1028900000	975240000	1028900000	975240000	1.05502	-	0.879152
Q9NVH1	DNAJC11	sp|Q9NVH1|DJC11_HUMAN DnaJ homolog subfamily C member 11 OS=Homo sapiens OX=9606 GN=DNAJC11 PE=1 SV=2	1	6	6	6	12.9	63.277	42649000	40443000	42649000	40443000	1.05455	-	0.880607
Q9UI10	EIF2B4	sp|Q9UI10|EI2BD_HUMAN Translation initiation factor eIF-2B subunit delta OS=Homo sapiens OX=9606 GN=EIF2B4 PE=1 SV=2	1	5	5	5	11.3	57.557	35537000	33699000	35537000	33699000	1.05454	-	0.88062
P61201	COPS2	sp|P61201|CSN2_HUMAN COP9 signalosome complex subunit 2 OS=Homo sapiens OX=9606 GN=COPS2 PE=1 SV=1	1	2	2	2	5.2	51.596	18789000	17820000	18789000	17820000	1.05438	-	0.881123
P11498	PC	sp|P11498|PYC_HUMAN Pyruvate carboxylase, mitochondrial OS=Homo sapiens OX=9606 GN=PC PE=1 SV=2	1	8	8	8	9.5	129.63	43564000	41339000	43564000	41339000	1.05382	-	0.882816
Q96IJ6	GMPPA	sp|Q96IJ6|GMPPA_HUMAN Mannose-1-phosphate guanyltransferase alpha OS=Homo sapiens OX=9606 GN=GMPPA PE=1 SV=1	1	2	2	2	6	46.291	39044000	37075000	39044000	37075000	1.05311	-	0.885002
Q9NYF8	BCLAF1	sp|Q9NYF8|BCLF1_HUMAN Bcl-2-associated transcription factor 1 OS=Homo sapiens OX=9606 GN=BCLAF1 PE=1 SV=2	1	25	24	24	30.2	106.12	919880000	873720000	919880000	873720000	1.05283	-	0.88585
O15067	PFAS	sp|O15067|PUR4_HUMAN Phosphoribosylformylglycinamidine synthase OS=Homo sapiens OX=9606 GN=PFAS PE=1 SV=4	1	7	7	7	6.7	144.73	54490000	51810000	54490000	51810000	1.05173	-	0.889235
Q96P11;Q63ZY6	NSUN5	sp|Q96P11|NSUN5_HUMAN 28S rRNA (cytosine-C(5))-methyltransferase OS=Homo sapiens OX=9606 GN=NSUN5 PE=1 SV=2	2	7	7	7	17	46.691	39246000	37329000	39246000	37329000	1.05135	-	0.89038
P35637	FUS	sp|P35637|FUS_HUMAN RNA-binding protein FUS OS=Homo sapiens OX=9606 GN=FUS PE=1 SV=1	1	13	11	11	23.4	53.425	7904500000	7519600000	7904500000	7519600000	1.05119	-	0.890896
Q8N766	EMC1	sp|Q8N766|EMC1_HUMAN ER membrane protein complex subunit 1 OS=Homo sapiens OX=9606 GN=EMC1 PE=1 SV=1	1	3	3	3	3.8	111.76	21385000	20347000	21385000	20347000	1.05101	-	0.891422
Q9NR12	PDLIM7	sp|Q9NR12|PDLI7_HUMAN PDZ and LIM domain protein 7 OS=Homo sapiens OX=9606 GN=PDLIM7 PE=1 SV=1	1	7	7	7	22.3	49.844	178130000	169490000	178130000	169490000	1.05098	-	0.89154
O60610	DIAPH1	sp|O60610|DIAP1_HUMAN Protein diaphanous homolog 1 OS=Homo sapiens OX=9606 GN=DIAPH1 PE=1 SV=2	1	8	8	8	6.8	141.35	39773000	37844000	39773000	37844000	1.05097	-	0.891552
P43034	PAFAH1B1	sp|P43034|LIS1_HUMAN Platelet-activating factor acetylhydrolase IB subunit beta OS=Homo sapiens OX=9606 GN=PAFAH1B1 PE=1 SV=2	1	4	4	4	12.4	46.637	50244000	47811000	50244000	47811000	1.05089	-	0.891812
P49588	AARS1	sp|P49588|SYAC_HUMAN Alanine--tRNA ligase, cytoplasmic OS=Homo sapiens OX=9606 GN=AARS1 PE=1 SV=2	1	7	7	7	8.4	106.81	71756000	68294000	71756000	68294000	1.05069	-	0.892412
P42167	TMPO	sp|P42167|LAP2B_HUMAN Lamina-associated polypeptide 2, isoforms beta/gamma OS=Homo sapiens OX=9606 GN=TMPO PE=1 SV=2	1	16	7	7	41	50.67	91392000	87007000	91392000	87007000	1.0504	-	0.893316
O75030;P19484;P19532;O14948	MITF; TFEB	sp|O75030|MITF_HUMAN Microphthalmia-associated transcription factor OS=Homo sapiens OX=9606 GN=MITF PE=1 SV=2;sp|P19484|TFEB_HUMAN Transcription factor EB OS=Homo sapiens OX=9606 GN=TFEB PE=1 SV=3;sp|P19532|TFE3_HUMAN Transcription factor E3 OS=Homo sapien	4	5	5	5	8	58.795	83596000	79740000	83596000	79740000	1.04836	-	0.899599
Q9BZE1	MRPL37	sp|Q9BZE1|RM37_HUMAN Large ribosomal subunit protein mL37 OS=Homo sapiens OX=9606 GN=MRPL37 PE=1 SV=2	1	6	6	6	14.7	48.117	59216000	56504000	59216000	56504000	1.048	-	0.900711
O43823	AKAP8	sp|O43823|AKAP8_HUMAN A-kinase anchor protein 8 OS=Homo sapiens OX=9606 GN=AKAP8 PE=1 SV=1	1	9	9	9	18.6	76.107	125770000	120090000	125770000	120090000	1.0473	-	0.902867
P61158	ACTR3	sp|P61158|ARP3_HUMAN Actin-related protein 3 OS=Homo sapiens OX=9606 GN=ACTR3 PE=1 SV=3	1	8	8	8	23.4	47.371	163610000	156230000	163610000	156230000	1.04724	-	0.903052
P17812;Q9NRF8	CTPS1	sp|P17812|PYRG1_HUMAN CTP synthase 1 OS=Homo sapiens OX=9606 GN=CTPS1 PE=1 SV=2	2	11	11	11	21.7	66.69	216670000	206950000	216670000	206950000	1.04697	-	0.903887
O95817	BAG3	sp|O95817|BAG3_HUMAN BAG family molecular chaperone regulator 3 OS=Homo sapiens OX=9606 GN=BAG3 PE=1 SV=3	1	11	11	11	25.4	61.594	92399000	88275000	92399000	88275000	1.04672	-	0.90466
Q9BXS6	NUSAP1	sp|Q9BXS6|NUSAP_HUMAN Nucleolar and spindle-associated protein 1 OS=Homo sapiens OX=9606 GN=NUSAP1 PE=1 SV=1	1	11	11	11	29.9	49.451	113130000	108090000	113130000	108090000	1.04663	-	0.904937
Q9Y2T2;P53677	AP3M1	sp|Q9Y2T2|AP3M1_HUMAN AP-3 complex subunit mu-1 OS=Homo sapiens OX=9606 GN=AP3M1 PE=1 SV=1	2	5	5	5	18.7	46.939	42266000	40392000	42266000	40392000	1.0464	-	0.905656
P07203	GPX1	sp|P07203|GPX1_HUMAN Glutathione peroxidase 1 OS=Homo sapiens OX=9606 GN=GPX1 PE=1 SV=4	1	5	5	5	30.5	22.088	45483000	43493000	45483000	43493000	1.04575	-	0.907638
O14818;Q8TAA3	PSMA7; PSMA8	sp|O14818|PSA7_HUMAN Proteasome subunit alpha type-7 OS=Homo sapiens OX=9606 GN=PSMA7 PE=1 SV=1;sp|Q8TAA3|PSMA8_HUMAN Proteasome subunit alpha-type 8 OS=Homo sapiens OX=9606 GN=PSMA8 PE=2 SV=3	2	7	7	7	39.9	27.887	112980000	108060000	112980000	108060000	1.04553	-	0.908332
P20340;Q9NRW1;Q14964	RAB6A	sp|P20340|RAB6A_HUMAN Ras-related protein Rab-6A OS=Homo sapiens OX=9606 GN=RAB6A PE=1 SV=3	3	5	5	5	28.8	23.593	683260000	653800000	683260000	653800000	1.04506	-	0.909789
P30566	ADSL	sp|P30566|PUR8_HUMAN Adenylosuccinate lyase OS=Homo sapiens OX=9606 GN=ADSL PE=1 SV=2	1	2	2	2	5	54.889	36311000	34770000	36311000	34770000	1.04432	-	0.912082
Q9Y3A5	SBDS	sp|Q9Y3A5|SBDS_HUMAN Ribosome maturation protein SBDS OS=Homo sapiens OX=9606 GN=SBDS PE=1 SV=4	1	6	6	6	20.8	28.763	86269000	82612000	86269000	82612000	1.04427	-	0.912245
Q14244	MAP7	sp|Q14244|MAP7_HUMAN Ensconsin OS=Homo sapiens OX=9606 GN=MAP7 PE=1 SV=1	1	6	6	6	8.5	84.051	82019000	78574000	82019000	78574000	1.04384	-	0.913558
O94776;Q9BTC8	MTA2	sp|O94776|MTA2_HUMAN Metastasis-associated protein MTA2 OS=Homo sapiens OX=9606 GN=MTA2 PE=1 SV=1	2	4	4	4	6.4	75.022	45297000	43418000	45297000	43418000	1.04328	-	0.915317
P42285	MTREX	sp|P42285|MTREX_HUMAN Exosome RNA helicase MTR4 OS=Homo sapiens OX=9606 GN=MTREX PE=1 SV=3	1	15	15	15	18	117.8	105260000	100910000	105260000	100910000	1.04311	-	0.915843
Q14258	TRIM25	sp|Q14258|TRI25_HUMAN E3 ubiquitin/ISG15 ligase TRIM25 OS=Homo sapiens OX=9606 GN=TRIM25 PE=1 SV=2	1	13	13	13	20	70.973	151500000	145240000	151500000	145240000	1.0431	-	0.915864
P49005	POLD2	sp|P49005|DPOD2_HUMAN DNA polymerase delta subunit 2 OS=Homo sapiens OX=9606 GN=POLD2 PE=1 SV=1	1	7	7	7	19.2	51.289	43500000	41748000	43500000	41748000	1.04197	-	0.919392
Q02809	PLOD1	sp|Q02809|PLOD1_HUMAN Procollagen-lysine,2-oxoglutarate 5-dioxygenase 1 OS=Homo sapiens OX=9606 GN=PLOD1 PE=1 SV=2	1	7	7	7	12.7	83.549	101570000	97489000	101570000	97489000	1.04186	-	0.919718
Q01813	PFKP	sp|Q01813|PFKAP_HUMAN ATP-dependent 6-phosphofructokinase, platelet type OS=Homo sapiens OX=9606 GN=PFKP PE=1 SV=2	1	17	17	15	27.3	85.595	208820000	200540000	208820000	200540000	1.04129	-	0.9215
P46063	RECQL	sp|P46063|RECQ1_HUMAN ATP-dependent DNA helicase Q1 OS=Homo sapiens OX=9606 GN=RECQL PE=1 SV=3	1	16	16	16	28.5	73.457	15826000000	15202000000	15826000000	15202000000	1.04105	-	0.922251
O00566	MPHOSPH10	sp|O00566|MPP10_HUMAN U3 small nucleolar ribonucleoprotein protein MPP10 OS=Homo sapiens OX=9606 GN=MPHOSPH10 PE=1 SV=2	1	7	7	7	11.7	78.863	63822000	61308000	63822000	61308000	1.04101	-	0.92238
O15027	SEC16A	sp|O15027|SC16A_HUMAN Protein transport protein Sec16A OS=Homo sapiens OX=9606 GN=SEC16A PE=1 SV=4	1	41	41	41	23.7	251.89	410860000	394810000	410860000	394810000	1.04065	-	0.923481
Q8WYP5	AHCTF1	sp|Q8WYP5|ELYS_HUMAN Protein ELYS OS=Homo sapiens OX=9606 GN=AHCTF1 PE=1 SV=3	1	6	6	6	2.8	252.5	27169000	26110000	27169000	26110000	1.04056	-	0.923772
Q96SB4	SRPK1	sp|Q96SB4|SRPK1_HUMAN SRSF protein kinase 1 OS=Homo sapiens OX=9606 GN=SRPK1 PE=1 SV=2	1	7	7	6	14.5	74.324	168130000	161630000	168130000	161630000	1.04022	-	0.924844
Q15738	NSDHL	sp|Q15738|NSDHL_HUMAN Sterol-4-alpha-carboxylate 3-dehydrogenase, decarboxylating OS=Homo sapiens OX=9606 GN=NSDHL PE=1 SV=2	1	2	2	2	5.9	41.9	99460000	95621000	99460000	95621000	1.04015	-	0.925053
P52434	POLR2H	sp|P52434|RPAB3_HUMAN DNA-directed RNA polymerases I, II, and III subunit RPABC3 OS=Homo sapiens OX=9606 GN=POLR2H PE=1 SV=4	1	5	5	5	41.3	17.143	136650000	131470000	136650000	131470000	1.0394	-	0.927385
O43865;Q96HN2	AHCYL1; AHCYL2	sp|O43865|SAHH2_HUMAN S-adenosylhomocysteine hydrolase-like protein 1 OS=Homo sapiens OX=9606 GN=AHCYL1 PE=1 SV=2;sp|Q96HN2|SAHH3_HUMAN Adenosylhomocysteinase 3 OS=Homo sapiens OX=9606 GN=AHCYL2 PE=1 SV=1	2	4	4	4	7.9	58.951	89813000	86477000	89813000	86477000	1.03858	-	0.929958
Q9BZF9	UACA	sp|Q9BZF9|UACA_HUMAN Uveal autoantigen with coiled-coil domains and ankyrin repeats OS=Homo sapiens OX=9606 GN=UACA PE=1 SV=2	1	13	13	13	8.8	162.5	63243000	60895000	63243000	60895000	1.03856	-	0.930016
Q9UJS0	SLC25A13	sp|Q9UJS0|S2513_HUMAN Electrogenic aspartate/glutamate antiporter SLC25A13, mitochondrial OS=Homo sapiens OX=9606 GN=SLC25A13 PE=1 SV=2	1	14	14	12	24.3	74.175	155780000	150020000	155780000	150020000	1.03839	-	0.930527
Q96C36	PYCR2	sp|Q96C36|P5CR2_HUMAN Pyrroline-5-carboxylate reductase 2 OS=Homo sapiens OX=9606 GN=PYCR2 PE=1 SV=1	1	6	6	6	23.8	33.637	38990000	37550000	38990000	37550000	1.03835	-	0.93067
Q9BUP3	HTATIP2	sp|Q9BUP3|HTAI2_HUMAN Oxidoreductase HTATIP2 OS=Homo sapiens OX=9606 GN=HTATIP2 PE=1 SV=2	1	2	2	2	8.7	27.049	46103000	44411000	46103000	44411000	1.0381	-	0.931453
Q9Y6K5	OAS3	sp|Q9Y6K5|OAS3_HUMAN 2-5-oligoadenylate synthase 3 OS=Homo sapiens OX=9606 GN=OAS3 PE=1 SV=3	1	7	7	7	7.3	121.17	46938000	45255000	46938000	45255000	1.03719	-	0.934298
Q96AE4	FUBP1	sp|Q96AE4|FUBP1_HUMAN Far upstream element-binding protein 1 OS=Homo sapiens OX=9606 GN=FUBP1 PE=1 SV=3	1	8	7	7	14.6	67.56	34176000	32959000	34176000	32959000	1.03692	-	0.935126
P56192	MARS1	sp|P56192|SYMC_HUMAN Methionine--tRNA ligase, cytoplasmic OS=Homo sapiens OX=9606 GN=MARS1 PE=1 SV=2	1	9	9	9	12	101.11	54097000	52194000	54097000	52194000	1.03646	-	0.936581
Q14690	PDCD11	sp|Q14690|RRP5_HUMAN Protein RRP5 homolog OS=Homo sapiens OX=9606 GN=PDCD11 PE=1 SV=3	1	14	14	14	9.1	208.7	79772000	76989000	79772000	76989000	1.03615	-	0.937559
Q8NC51	SERBP1	sp|Q8NC51|SERB1_HUMAN SERPINE1 mRNA-binding protein 1 OS=Homo sapiens OX=9606 GN=SERBP1 PE=1 SV=2	1	21	21	21	54.4	44.965	2010300000	1940500000	2010300000	1940500000	1.03597	-	0.938117
P09669	COX6C	sp|P09669|COX6C_HUMAN Cytochrome c oxidase subunit 6C OS=Homo sapiens OX=9606 GN=COX6C PE=1 SV=2	1	2	2	2	25.3	8.7813	136640000	131950000	136640000	131950000	1.03554	-	0.939454
Q9Y5K8	ATP6V1D	sp|Q9Y5K8|VATD_HUMAN V-type proton ATPase subunit D OS=Homo sapiens OX=9606 GN=ATP6V1D PE=1 SV=1	1	4	4	4	27.1	28.262	49309000	47621000	49309000	47621000	1.03545	-	0.939759
P49790	NUP153	sp|P49790|NU153_HUMAN Nuclear pore complex protein Nup153 OS=Homo sapiens OX=9606 GN=NUP153 PE=1 SV=2	1	9	9	9	8.5	153.94	90541000	87470000	90541000	87470000	1.03511	-	0.940818
Q96CB9	NSUN4	sp|Q96CB9|NSUN4_HUMAN 5-methylcytosine rRNA methyltransferase NSUN4 OS=Homo sapiens OX=9606 GN=NSUN4 PE=1 SV=2	1	2	2	2	6	43.088	24744000	23909000	24744000	23909000	1.03492	-	0.941399
P53618	COPB1	sp|P53618|COPB_HUMAN Coatomer subunit beta OS=Homo sapiens OX=9606 GN=COPB1 PE=1 SV=3	1	16	16	16	23.5	107.14	133580000	129080000	133580000	129080000	1.03486	-	0.941593
O75533	SF3B1	sp|O75533|SF3B1_HUMAN Splicing factor 3B subunit 1 OS=Homo sapiens OX=9606 GN=SF3B1 PE=1 SV=3	1	21	21	21	21.3	145.83	92405000	89298000	92405000	89298000	1.03479	-	0.941808
P10809	HSPD1	sp|P10809|CH60_HUMAN 60 kDa heat shock protein, mitochondrial OS=Homo sapiens OX=9606 GN=HSPD1 PE=1 SV=2	1	20	20	20	41.9	61.054	507400000	490740000	507400000	490740000	1.03395	-	0.944462
P49591	SARS1	sp|P49591|SYSC_HUMAN Serine--tRNA ligase, cytoplasmic OS=Homo sapiens OX=9606 GN=SARS1 PE=1 SV=3	1	9	9	9	23.9	58.777	148190000	143440000	148190000	143440000	1.03311	-	0.947085
P0DMV8;P0DMV9	HSPA1A; HSPA1B	sp|P0DMV8|HS71A_HUMAN Heat shock 70 kDa protein 1A OS=Homo sapiens OX=9606 GN=HSPA1A PE=1 SV=1;sp|P0DMV9|HS71B_HUMAN Heat shock 70 kDa protein 1B OS=Homo sapiens OX=9606 GN=HSPA1B PE=1 SV=1	2	21	19	9	39.6	70.051	489560000	474340000	489560000	474340000	1.03209	-	0.950322
Q86UP2	KTN1	sp|Q86UP2|KTN1_HUMAN Kinectin OS=Homo sapiens OX=9606 GN=KTN1 PE=1 SV=1	1	20	20	20	18.1	156.27	55203000	53554000	55203000	53554000	1.03079	-	0.954406
Q9BYN8	MRPS26	sp|Q9BYN8|RT26_HUMAN Small ribosomal subunit protein mS26 OS=Homo sapiens OX=9606 GN=MRPS26 PE=1 SV=1	1	4	4	4	20	24.211	93305000	90531000	93305000	90531000	1.03064	-	0.954879
Q5EBL8	PDZD11	sp|Q5EBL8|PDZ11_HUMAN PDZ domain-containing protein 11 OS=Homo sapiens OX=9606 GN=PDZD11 PE=1 SV=2	1	3	3	3	34.3	16.131	84514000	82006000	84514000	82006000	1.03058	-	0.955063
P53396	ACLY	sp|P53396|ACLY_HUMAN ATP-citrate synthase OS=Homo sapiens OX=9606 GN=ACLY PE=1 SV=3	1	13	13	13	15.3	120.84	76801000	74523000	76801000	74523000	1.03057	-	0.955111
P60842	EIF4A1	sp|P60842|IF4A1_HUMAN Eukaryotic initiation factor 4A-I OS=Homo sapiens OX=9606 GN=EIF4A1 PE=1 SV=1	1	22	22	13	57.4	46.153	1468800000	1425500000	1468800000	1425500000	1.03038	-	0.955719
Q96CW5	TUBGCP3	sp|Q96CW5|GCP3_HUMAN Gamma-tubulin complex component 3 OS=Homo sapiens OX=9606 GN=TUBGCP3 PE=1 SV=2	1	6	6	6	8.7	103.57	25538000	24792000	25538000	24792000	1.03009	-	0.956619
P47755	CAPZA2	sp|P47755|CAZA2_HUMAN F-actin-capping protein subunit alpha-2 OS=Homo sapiens OX=9606 GN=CAPZA2 PE=1 SV=3	1	11	9	9	58	32.949	382820000	371690000	382820000	371690000	1.02994	-	0.95708
P26640	VARS1	sp|P26640|SYVC_HUMAN Valine--tRNA ligase OS=Homo sapiens OX=9606 GN=VARS1 PE=1 SV=4	1	21	21	21	18.9	140.47	116850000	113470000	116850000	113470000	1.02979	-	0.957575
Q9BPX3	NCAPG	sp|Q9BPX3|CND3_HUMAN Condensin complex subunit 3 OS=Homo sapiens OX=9606 GN=NCAPG PE=1 SV=1	1	5	5	5	5.7	114.33	91275000	88671000	91275000	88671000	1.02937	-	0.958904
P61106	RAB14	sp|P61106|RAB14_HUMAN Ras-related protein Rab-14 OS=Homo sapiens OX=9606 GN=RAB14 PE=1 SV=4	1	7	7	7	39.5	23.897	239140000	232410000	239140000	232410000	1.02896	-	0.960199
Q8IVT2	MISP	sp|Q8IVT2|MISP_HUMAN Mitotic interactor and substrate of PLK1 OS=Homo sapiens OX=9606 GN=MISP PE=1 SV=1	1	21	21	21	35.8	75.356	679570000	660470000	679570000	660470000	1.02892	-	0.960321
O60506	SYNCRIP	sp|O60506|HNRPQ_HUMAN Heterogeneous nuclear ribonucleoprotein Q OS=Homo sapiens OX=9606 GN=SYNCRIP PE=1 SV=2	1	24	20	20	44	69.602	1065800000	1035900000	1065800000	1035900000	1.02886	-	0.960495
Q9H9A6	LRRC40	sp|Q9H9A6|LRC40_HUMAN Leucine-rich repeat-containing protein 40 OS=Homo sapiens OX=9606 GN=LRRC40 PE=1 SV=1	1	4	4	4	6.6	68.249	35191000	34209000	35191000	34209000	1.02871	-	0.960994
P49770	EIF2B2	sp|P49770|EI2BB_HUMAN Translation initiation factor eIF-2B subunit beta OS=Homo sapiens OX=9606 GN=EIF2B2 PE=1 SV=3	1	2	2	2	8	38.989	46467000	45178000	46467000	45178000	1.02853	-	0.961546
Q96JP2	MYO15B	sp|Q96JP2|MY15B_HUMAN Unconventional myosin-XVB OS=Homo sapiens OX=9606 GN=MYO15B PE=1 SV=3	1	3	3	3	2.6	167.09	21253000	20665000	21253000	20665000	1.02845	-	0.961791
P51571	SSR4	sp|P51571|SSRD_HUMAN Translocon-associated protein subunit delta OS=Homo sapiens OX=9606 GN=SSR4 PE=1 SV=1	1	3	3	3	24.9	18.998	132470000	128820000	132470000	128820000	1.02833	-	0.96217
Q9NXE8	CWC25	sp|Q9NXE8|CWC25_HUMAN Pre-mRNA-splicing factor CWC25 homolog OS=Homo sapiens OX=9606 GN=CWC25 PE=1 SV=1	1	3	3	3	7.1	49.647	19593000	19054000	19593000	19054000	1.02829	-	0.962316
Q9BXS5	AP1M1	sp|Q9BXS5|AP1M1_HUMAN AP-1 complex subunit mu-1 OS=Homo sapiens OX=9606 GN=AP1M1 PE=1 SV=3	1	8	8	8	24.1	48.586	173640000	168870000	173640000	168870000	1.02825	-	0.962447
Q99623	PHB2	sp|Q99623|PHB2_HUMAN Prohibitin-2 OS=Homo sapiens OX=9606 GN=PHB2 PE=1 SV=2	1	8	8	8	29.4	33.296	409050000	397820000	409050000	397820000	1.02823	-	0.962504
Q9Y5X1	SNX9	sp|Q9Y5X1|SNX9_HUMAN Sorting nexin-9 OS=Homo sapiens OX=9606 GN=SNX9 PE=1 SV=1	1	8	8	8	12.4	66.591	94364000	91825000	94364000	91825000	1.02765	-	0.964335
Q9GZT3	SLIRP	sp|Q9GZT3|SLIRP_HUMAN SRA stem-loop-interacting RNA-binding protein, mitochondrial OS=Homo sapiens OX=9606 GN=SLIRP PE=1 SV=1	1	5	5	5	40.4	12.349	174400000	169740000	174400000	169740000	1.02745	-	0.964958
Q5VV41	ARHGEF16	sp|Q5VV41|ARHGG_HUMAN Rho guanine nucleotide exchange factor 16 OS=Homo sapiens OX=9606 GN=ARHGEF16 PE=1 SV=1	1	9	9	9	18.5	80.104	86094000	83807000	86094000	83807000	1.02729	-	0.96548
Q16527	CSRP2	sp|Q16527|CSRP2_HUMAN Cysteine and glycine-rich protein 2 OS=Homo sapiens OX=9606 GN=CSRP2 PE=1 SV=3	1	5	5	5	31.6	20.954	408680000	397870000	408680000	397870000	1.02717	-	0.965858
O43293	DAPK3	sp|O43293|DAPK3_HUMAN Death-associated protein kinase 3 OS=Homo sapiens OX=9606 GN=DAPK3 PE=1 SV=1	1	3	3	3	5.9	52.535	23458000	22848000	23458000	22848000	1.0267	-	0.967352
O95793	STAU1	sp|O95793|STAU1_HUMAN Double-stranded RNA-binding protein Staufen homolog 1 OS=Homo sapiens OX=9606 GN=STAU1 PE=1 SV=2	1	6	5	5	11.4	63.182	59585000	58042000	59585000	58042000	1.02658	-	0.967713
Q14683	SMC1A	sp|Q14683|SMC1A_HUMAN Structural maintenance of chromosomes protein 1A OS=Homo sapiens OX=9606 GN=SMC1A PE=1 SV=2	1	21	21	21	17.6	143.23	114930000	111990000	114930000	111990000	1.02625	-	0.968766
P14678;P63162	SNRPB; SNRPN	sp|P14678|RSMB_HUMAN Small nuclear ribonucleoprotein-associated proteins B and B OS=Homo sapiens OX=9606 GN=SNRPB PE=1 SV=2;sp|P63162|RSMN_HUMAN Small nuclear ribonucleoprotein-associated protein N OS=Homo sapiens OX=9606 GN=SNRPN PE=1 SV=1	2	3	3	3	12.5	24.61	121540000	118460000	121540000	118460000	1.026	-	0.969565
P24666	ACP1	sp|P24666|PPAC_HUMAN Low molecular weight phosphotyrosine protein phosphatase OS=Homo sapiens OX=9606 GN=ACP1 PE=1 SV=3	1	5	5	5	38	18.042	125650000	122590000	125650000	122590000	1.02496	-	0.972864
P02511	CRYAB	sp|P02511|CRYAB_HUMAN Alpha-crystallin B chain OS=Homo sapiens OX=9606 GN=CRYAB PE=1 SV=2	1	3	3	3	17.1	20.159	66463000	64864000	66463000	64864000	1.02465	-	0.973848
Q92734	TFG	sp|Q92734|TFG_HUMAN Protein TFG OS=Homo sapiens OX=9606 GN=TFG PE=1 SV=2	1	7	7	7	27.5	43.447	697850000	682000000	697850000	682000000	1.02324	-	0.978336
P59998	ARPC4	sp|P59998|ARPC4_HUMAN Actin-related protein 2/3 complex subunit 4 OS=Homo sapiens OX=9606 GN=ARPC4 PE=1 SV=3	1	5	5	5	36.3	19.667	176020000	172230000	176020000	172230000	1.02201	-	0.982269
P38919	EIF4A3	sp|P38919|IF4A3_HUMAN Eukaryotic initiation factor 4A-III OS=Homo sapiens OX=9606 GN=EIF4A3 PE=1 SV=4	1	20	17	17	54.5	46.871	532410000	521010000	532410000	521010000	1.02188	-	0.982667
Q9H4G0	EPB41L1	sp|Q9H4G0|E41L1_HUMAN Band 4.1-like protein 1 OS=Homo sapiens OX=9606 GN=EPB41L1 PE=1 SV=2	1	4	4	4	6.9	98.502	55612000	54449000	55612000	54449000	1.02136	-	0.984328
O95373	IPO7	sp|O95373|IPO7_HUMAN Importin-7 OS=Homo sapiens OX=9606 GN=IPO7 PE=1 SV=1	1	6	6	6	7.3	119.52	72874000	71396000	72874000	71396000	1.0207	-	0.986427
Q6Y7W6	GIGYF2	sp|Q6Y7W6|GGYF2_HUMAN GRB10-interacting GYF protein 2 OS=Homo sapiens OX=9606 GN=GIGYF2 PE=1 SV=1	1	6	6	6	6	150.07	27516000	26975000	27516000	26975000	1.02006	-	0.988489
Q01650;Q92536;Q9UM01	SLC7A5	sp|Q01650|LAT1_HUMAN Large neutral amino acids transporter small subunit 1 OS=Homo sapiens OX=9606 GN=SLC7A5 PE=1 SV=2	3	3	3	3	7.3	55.01	17137000	16802000	17137000	16802000	1.01994	-	0.988864
Q9P035	HACD3	sp|Q9P035|HACD3_HUMAN Very-long-chain (3R)-3-hydroxyacyl-CoA dehydratase 3 OS=Homo sapiens OX=9606 GN=HACD3 PE=1 SV=2	1	3	3	3	8	43.159	45740000	44848000	45740000	44848000	1.01989	-	0.98902
P51570	GALK1	sp|P51570|GALK1_HUMAN Galactokinase OS=Homo sapiens OX=9606 GN=GALK1 PE=1 SV=1	1	9	9	9	28.8	42.272	59353000	58197000	59353000	58197000	1.01986	-	0.989102
P62995	TRA2B	sp|P62995|TRA2B_HUMAN Transformer-2 protein homolog beta OS=Homo sapiens OX=9606 GN=TRA2B PE=1 SV=1	1	3	3	3	12.5	33.665	593760000	582470000	593760000	582470000	1.01938	-	0.990638
P55081	MFAP1	sp|P55081|MFAP1_HUMAN Microfibrillar-associated protein 1 OS=Homo sapiens OX=9606 GN=MFAP1 PE=1 SV=2	1	5	5	5	16.9	51.958	28505000	27965000	28505000	27965000	1.01931	-	0.990871
Q9BQ75	CMSS1	sp|Q9BQ75|CMS1_HUMAN Protein CMSS1 OS=Homo sapiens OX=9606 GN=CMSS1 PE=1 SV=2	1	3	3	3	13.3	31.884	75881000	74449000	75881000	74449000	1.01923	-	0.991112
O95232	LUC7L3	sp|O95232|LC7L3_HUMAN Luc7-like protein 3 OS=Homo sapiens OX=9606 GN=LUC7L3 PE=1 SV=2	1	3	3	3	8.8	51.466	24286000	23832000	24286000	23832000	1.01905	-	0.991702
Q9P2R6	RERE	sp|Q9P2R6|RERE_HUMAN Arginine-glutamic acid dipeptide repeats protein OS=Homo sapiens OX=9606 GN=RERE PE=1 SV=2	1	5	5	5	4.5	172.42	22653000	22234000	22653000	22234000	1.01885	-	0.992357
P29372	MPG	sp|P29372|3MG_HUMAN DNA-3-methyladenine glycosylase OS=Homo sapiens OX=9606 GN=MPG PE=1 SV=3	1	4	4	4	15.8	32.868	28613000	28092000	28613000	28092000	1.01855	-	0.993313
Q8TCJ2	STT3B	sp|Q8TCJ2|STT3B_HUMAN Dolichyl-diphosphooligosaccharide--protein glycosyltransferase subunit STT3B OS=Homo sapiens OX=9606 GN=STT3B PE=1 SV=1	1	7	7	7	9.2	93.673	149640000	146940000	149640000	146940000	1.01837	-	0.993861
Q15003	NCAPH	sp|Q15003|CND2_HUMAN Condensin complex subunit 2 OS=Homo sapiens OX=9606 GN=NCAPH PE=1 SV=3	1	6	6	6	10	82.562	39206000	38506000	39206000	38506000	1.01818	-	0.994488
P55039	DRG2	sp|P55039|DRG2_HUMAN Developmentally-regulated GTP-binding protein 2 OS=Homo sapiens OX=9606 GN=DRG2 PE=1 SV=1	1	6	6	6	17.9	40.746	27596000	27105000	27596000	27105000	1.01811	-	0.994693
Q9NW64	RBM22	sp|Q9NW64|RBM22_HUMAN Pre-mRNA-splicing factor RBM22 OS=Homo sapiens OX=9606 GN=RBM22 PE=1 SV=1	1	2	2	2	6	46.895	38825000	38144000	38825000	38144000	1.01785	-	0.99553
P82930	MRPS34	sp|P82930|RT34_HUMAN Small ribosomal subunit protein mS34 OS=Homo sapiens OX=9606 GN=MRPS34 PE=1 SV=2	1	4	4	4	17.9	25.65	61616000	60587000	61616000	60587000	1.01698	-	0.998314
P55084	HADHB	sp|P55084|ECHB_HUMAN Trifunctional enzyme subunit beta, mitochondrial OS=Homo sapiens OX=9606 GN=HADHB PE=1 SV=3	1	14	14	14	29.5	51.294	176640000	173780000	176640000	173780000	1.01646	-	1
O75152;A0A1B0GTU1;P0DQW0	ZC3H11A	sp|O75152|ZC11A_HUMAN Zinc finger CCCH domain-containing protein 11A OS=Homo sapiens OX=9606 GN=ZC3H11A PE=1 SV=3	3	11	11	11	20	89.13	74254000	73098000	74254000	73098000	1.01581	-	0.997689
Q8WUW1	BRK1	sp|Q8WUW1|BRK1_HUMAN Protein BRICK1 OS=Homo sapiens OX=9606 GN=BRK1 PE=1 SV=1	1	2	2	2	24	8.7448	30810000	30339000	30810000	30339000	1.01552	-	0.996647
Q86UK7	ZNF598	sp|Q86UK7|ZN598_HUMAN E3 ubiquitin-protein ligase ZNF598 OS=Homo sapiens OX=9606 GN=ZNF598 PE=1 SV=1	1	4	4	4	4.9	98.636	38729000	38148000	38729000	38148000	1.01523	-	0.995589
P26599	PTBP1	sp|P26599|PTBP1_HUMAN Polypyrimidine tract-binding protein 1 OS=Homo sapiens OX=9606 GN=PTBP1 PE=1 SV=2	1	13	13	11	33.2	59.632	1590000000	1566300000	1590000000	1566300000	1.01513	-	0.995233
Q9P0V3	SH3BP4	sp|Q9P0V3|SH3B4_HUMAN SH3 domain-binding protein 4 OS=Homo sapiens OX=9606 GN=SH3BP4 PE=1 SV=1	1	5	5	5	5.3	107.49	35149000	34640000	35149000	34640000	1.01469	-	0.99366
Q96CS3	FAF2	sp|Q96CS3|FAF2_HUMAN FAS-associated factor 2 OS=Homo sapiens OX=9606 GN=FAF2 PE=1 SV=2	1	4	4	4	11.9	52.623	37040000	36539000	37040000	36539000	1.01371	-	0.990123
Q6YP21	KYAT3	sp|Q6YP21|KAT3_HUMAN Kynurenine--oxoglutarate transaminase 3 OS=Homo sapiens OX=9606 GN=KYAT3 PE=1 SV=1	1	2	2	2	5.5	51.4	21999000	21704000	21999000	21704000	1.01359	-	0.989693
Q96RP9	GFM1	sp|Q96RP9|EFGM_HUMAN Elongation factor G, mitochondrial OS=Homo sapiens OX=9606 GN=GFM1 PE=1 SV=2	1	10	10	10	18	83.471	42733000	42170000	42733000	42170000	1.01335	-	0.988824
P61964	WDR5	sp|P61964|WDR5_HUMAN WD repeat-containing protein 5 OS=Homo sapiens OX=9606 GN=WDR5 PE=1 SV=1	1	5	5	5	19.2	36.588	114550000	113050000	114550000	113050000	1.01327	-	0.988528
P98175	RBM10	sp|P98175|RBM10_HUMAN RNA-binding protein 10 OS=Homo sapiens OX=9606 GN=RBM10 PE=1 SV=3	1	11	11	11	14.4	103.53	131820000	130110000	131820000	130110000	1.01314	-	0.988075
P00387	CYB5R3	sp|P00387|NB5R3_HUMAN NADH-cytochrome b5 reductase 3 OS=Homo sapiens OX=9606 GN=CYB5R3 PE=1 SV=3	1	2	2	2	7.6	34.234	65794000	64942000	65794000	64942000	1.01312	-	0.987991
P61353	RPL27	sp|P61353|RL27_HUMAN Large ribosomal subunit protein eL27 OS=Homo sapiens OX=9606 GN=RPL27 PE=1 SV=2	1	4	4	4	37.5	15.798	782550000	772510000	782550000	772510000	1.013	-	0.987548
Q6P158	DHX57	sp|Q6P158|DHX57_HUMAN Putative ATP-dependent RNA helicase DHX57 OS=Homo sapiens OX=9606 GN=DHX57 PE=1 SV=2	1	6	5	5	5.1	155.6	17701000	17483000	17701000	17483000	1.01247	-	0.985648
P62879;P62873;Q9HAV0	GNB2; GNB1	sp|P62879|GBB2_HUMAN Guanine nucleotide-binding protein G(I)/G(S)/G(T) subunit beta-2 OS=Homo sapiens OX=9606 GN=GNB2 PE=1 SV=3;sp|P62873|GBB1_HUMAN Guanine nucleotide-binding protein G(I)/G(S)/G(T) subunit beta-1 OS=Homo sapiens OX=9606 GN=GNB1 PE=1 SV=3	3	3	3	3	9.7	37.331	152630000	150760000	152630000	150760000	1.0124	-	0.985412
Q9BW19	KIFC1	sp|Q9BW19|KIFC1_HUMAN Kinesin-like protein KIFC1 OS=Homo sapiens OX=9606 GN=KIFC1 PE=1 SV=2	1	8	8	8	14.7	73.747	57135000	56477000	57135000	56477000	1.01165	-	0.982696
P46940;Q13576;Q86VI3	IQGAP1	sp|P46940|IQGA1_HUMAN Ras GTPase-activating-like protein IQGAP1 OS=Homo sapiens OX=9606 GN=IQGAP1 PE=1 SV=1	3	55	55	55	40.9	189.25	331730000	327960000	331730000	327960000	1.0115	-	0.982135
P39060	COL18A1	sp|P39060|COIA1_HUMAN Collagen alpha-1(XVIII) chain OS=Homo sapiens OX=9606 GN=COL18A1 PE=1 SV=5	1	6	6	6	4.4	178.19	72759000	71938000	72759000	71938000	1.01141	-	0.981836
Q13155	AIMP2	sp|Q13155|AIMP2_HUMAN Aminoacyl tRNA synthase complex-interacting multifunctional protein 2 OS=Homo sapiens OX=9606 GN=AIMP2 PE=1 SV=2	1	5	5	5	20.6	35.348	119430000	118140000	119430000	118140000	1.01092	-	0.980055
P31153;Q00266	MAT2A	sp|P31153|METK2_HUMAN S-adenosylmethionine synthase isoform type-2 OS=Homo sapiens OX=9606 GN=MAT2A PE=1 SV=1	2	5	5	5	18.2	43.66	141530000	140110000	141530000	140110000	1.01013	-	0.977223
Q9UKV3	ACIN1	sp|Q9UKV3|ACINU_HUMAN Apoptotic chromatin condensation inducer in the nucleus OS=Homo sapiens OX=9606 GN=ACIN1 PE=1 SV=2	1	10	10	10	9.2	151.86	95922000	94982000	95922000	94982000	1.0099	-	0.976362
O75390	CS	sp|O75390|CISY_HUMAN Citrate synthase, mitochondrial OS=Homo sapiens OX=9606 GN=CS PE=1 SV=2	1	3	3	3	6.9	51.712	66922000	66289000	66922000	66289000	1.00955	-	0.975106
Q9H7D7	WDR26	sp|Q9H7D7|WDR26_HUMAN WD repeat-containing protein 26 OS=Homo sapiens OX=9606 GN=WDR26 PE=1 SV=3	1	2	2	2	3.9	72.123	17949000	17793000	17949000	17793000	1.00877	-	0.97228
A1L0T0	ILVBL	sp|A1L0T0|HACL2_HUMAN 2-hydroxyacyl-CoA lyase 2 OS=Homo sapiens OX=9606 GN=ILVBL PE=1 SV=2	1	4	4	4	8.4	67.867	55171000	54696000	55171000	54696000	1.00868	-	0.971979
P78527	PRKDC	sp|P78527|PRKDC_HUMAN DNA-dependent protein kinase catalytic subunit OS=Homo sapiens OX=9606 GN=PRKDC PE=1 SV=3	1	80	80	80	22	469.08	337370000	334500000	337370000	334500000	1.00858	-	0.971601
Q7KZF4	SND1	sp|Q7KZF4|SND1_HUMAN Staphylococcal nuclease domain-containing protein 1 OS=Homo sapiens OX=9606 GN=SND1 PE=1 SV=1	1	11	11	11	14.8	102	119710000	118700000	119710000	118700000	1.00851	-	0.971344
P56385	ATP5ME	sp|P56385|ATP5I_HUMAN ATP synthase subunit e, mitochondrial OS=Homo sapiens OX=9606 GN=ATP5ME PE=1 SV=2	1	3	3	3	31.9	7.9331	127640000	126600000	127640000	126600000	1.00821	-	0.97028
Q9BQ67	GRWD1	sp|Q9BQ67|GRWD1_HUMAN Glutamate-rich WD repeat-containing protein 1 OS=Homo sapiens OX=9606 GN=GRWD1 PE=1 SV=1	1	5	5	5	17.5	49.419	74567000	73969000	74567000	73969000	1.00808	-	0.969809
P46459	NSF	sp|P46459|NSF_HUMAN Vesicle-fusing ATPase OS=Homo sapiens OX=9606 GN=NSF PE=1 SV=3	1	6	6	6	8.6	82.593	47238000	46868000	47238000	46868000	1.00789	-	0.969121
Q9BZH6	WDR11	sp|Q9BZH6|WDR11_HUMAN WD repeat-containing protein 11 OS=Homo sapiens OX=9606 GN=WDR11 PE=1 SV=1	1	4	4	4	3.8	136.68	28371000	28170000	28371000	28170000	1.00714	-	0.966372
Q9NX58	LYAR	sp|Q9NX58|LYAR_HUMAN Cell growth-regulating nucleolar protein OS=Homo sapiens OX=9606 GN=LYAR PE=1 SV=3	1	5	5	5	16.9	43.633	102200000	101480000	102200000	101480000	1.00709	-	0.966226
Q07065;Q96K21	CKAP4	sp|Q07065|CKAP4_HUMAN Cytoskeleton-associated protein 4 OS=Homo sapiens OX=9606 GN=CKAP4 PE=1 SV=2	2	17	17	17	35.5	66.022	155650000	154580000	155650000	154580000	1.00692	-	0.9656
P31040	SDHA	sp|P31040|SDHA_HUMAN Succinate dehydrogenase [ubiquinone] flavoprotein subunit, mitochondrial OS=Homo sapiens OX=9606 GN=SDHA PE=1 SV=2	1	11	11	11	24.2	72.691	296100000	294150000	296100000	294150000	1.00663	-	0.964539
P00374;Q86XF0	DHFR; DHFR2	sp|P00374|DYR_HUMAN Dihydrofolate reductase OS=Homo sapiens OX=9606 GN=DHFR PE=1 SV=2;sp|Q86XF0|DYR2_HUMAN Dihydrofolate reductase 2, mitochondrial OS=Homo sapiens OX=9606 GN=DHFR2 PE=1 SV=1	2	2	2	2	10.7	21.452	40161000	39910000	40161000	39910000	1.00629	-	0.963307
P14618;P30613	PKM	sp|P14618|KPYM_HUMAN Pyruvate kinase PKM OS=Homo sapiens OX=9606 GN=PKM PE=1 SV=4	2	29	29	29	65	57.936	2032100000	2019900000	2032100000	2019900000	1.00604	-	0.962403
Q96C19	EFHD2	sp|Q96C19|EFHD2_HUMAN EF-hand domain-containing protein D2 OS=Homo sapiens OX=9606 GN=EFHD2 PE=1 SV=1	1	9	9	7	36.7	26.697	141670000	140900000	141670000	140900000	1.00546	-	0.960318
Q9BZX2	UCK2	sp|Q9BZX2|UCK2_HUMAN Uridine-cytidine kinase 2 OS=Homo sapiens OX=9606 GN=UCK2 PE=1 SV=1	1	4	4	4	20.3	29.299	26668000	26550000	26668000	26550000	1.00444	-	0.956616
P11586	MTHFD1	sp|P11586|C1TC_HUMAN C-1-tetrahydrofolate synthase, cytoplasmic OS=Homo sapiens OX=9606 GN=MTHFD1 PE=1 SV=4	1	27	27	27	33	101.53	276870000	275720000	276870000	275720000	1.00417	-	0.955623
Q9UHD8	SEPTIN9	sp|Q9UHD8|SEPT9_HUMAN Septin-9 OS=Homo sapiens OX=9606 GN=SEPTIN9 PE=1 SV=2	1	10	10	10	17.9	65.401	93781000	93396000	93781000	93396000	1.00412	-	0.955447
Q13310;P0CB38	PABPC4	sp|Q13310|PABP4_HUMAN Polyadenylate-binding protein 4 OS=Homo sapiens OX=9606 GN=PABPC4 PE=1 SV=1	2	27	18	17	45	70.782	760200000	757090000	760200000	757090000	1.00411	-	0.955395
O14646	CHD1	sp|O14646|CHD1_HUMAN Chromodomain-helicase-DNA-binding protein 1 OS=Homo sapiens OX=9606 GN=CHD1 PE=1 SV=2	1	15	15	12	10.1	196.69	1104700000	1100500000	1104700000	1100500000	1.00382	-	0.954337
P19525	EIF2AK2	sp|P19525|E2AK2_HUMAN Interferon-induced, double-stranded RNA-activated protein kinase OS=Homo sapiens OX=9606 GN=EIF2AK2 PE=1 SV=2	1	7	7	7	15.1	62.094	115820000	115380000	115820000	115380000	1.00381	-	0.954326
O43615	TIMM44	sp|O43615|TIM44_HUMAN Mitochondrial import inner membrane translocase subunit TIM44 OS=Homo sapiens OX=9606 GN=TIMM44 PE=1 SV=2	1	7	7	7	17.5	51.355	83864000	83623000	83864000	83623000	1.00288	-	0.950942
Q9UPN3;O94854	MACF1	sp|Q9UPN3|MACF1_HUMAN Microtubule-actin cross-linking factor 1, isoforms 1/2/3/4/5 OS=Homo sapiens OX=9606 GN=MACF1 PE=1 SV=4	2	5	4	4	0.8	838.3	164460000	164000000	164460000	164000000	1.0028	-	0.950662
O75940	SMNDC1	sp|O75940|SPF30_HUMAN Survival of motor neuron-related-splicing factor 30 OS=Homo sapiens OX=9606 GN=SMNDC1 PE=1 SV=1	1	4	4	4	20.6	26.711	60307000	60141000	60307000	60141000	1.00276	-	0.9505
P42694	HELZ	sp|P42694|HELZ_HUMAN Probable helicase with zinc finger domain OS=Homo sapiens OX=9606 GN=HELZ PE=1 SV=2	1	12	12	12	7.4	218.97	33029000	32955000	33029000	32955000	1.00225	-	0.948629
Q9BRT6	LLPH	sp|Q9BRT6|LLPH_HUMAN Protein LLP homolog OS=Homo sapiens OX=9606 GN=LLPH PE=1 SV=1	1	3	3	3	17.1	15.225	29743000	29686000	29743000	29686000	1.00192	-	0.947446
P24752	ACAT1	sp|P24752|THIL_HUMAN Acetyl-CoA acetyltransferase, mitochondrial OS=Homo sapiens OX=9606 GN=ACAT1 PE=1 SV=1	1	11	11	11	34.7	45.199	324560000	323970000	324560000	323970000	1.00182	-	0.947086
Q96DV4	MRPL38	sp|Q96DV4|RM38_HUMAN Large ribosomal subunit protein mL38 OS=Homo sapiens OX=9606 GN=MRPL38 PE=1 SV=2	1	5	5	5	15.3	44.596	38891000	38839000	38891000	38839000	1.00134	-	0.945332
P50454	SERPINH1	sp|P50454|SERPH_HUMAN Serpin H1 OS=Homo sapiens OX=9606 GN=SERPINH1 PE=1 SV=2	1	11	11	11	34.4	46.44	99129000	99011000	99129000	99011000	1.00119	-	0.944797
Q96FW1	OTUB1	sp|Q96FW1|OTUB1_HUMAN Ubiquitin thioesterase OTUB1 OS=Homo sapiens OX=9606 GN=OTUB1 PE=1 SV=2	1	6	6	6	27.7	31.284	91871000	91821000	91871000	91821000	1.00054	-	0.942442
P22087;A6NHQ2	FBL	sp|P22087|FBRL_HUMAN rRNA 2-O-methyltransferase fibrillarin OS=Homo sapiens OX=9606 GN=FBL PE=1 SV=2	2	11	11	11	44.5	33.784	650490000	650180000	650490000	650180000	1.00048	-	0.942196
O14641	DVL2	sp|O14641|DVL2_HUMAN Segment polarity protein dishevelled homolog DVL-2 OS=Homo sapiens OX=9606 GN=DVL2 PE=1 SV=1	1	5	5	5	10.6	78.947	74229000	74203000	74229000	74203000	1.00035	-	0.941736
P17858	PFKL	sp|P17858|PFKAL_HUMAN ATP-dependent 6-phosphofructokinase, liver type OS=Homo sapiens OX=9606 GN=PFKL PE=1 SV=6	1	15	13	12	22.7	85.018	359110000	359040000	359110000	359040000	1.00019	-	0.94117
P48643	CCT5	sp|P48643|TCPE_HUMAN T-complex protein 1 subunit epsilon OS=Homo sapiens OX=9606 GN=CCT5 PE=1 SV=1	1	16	16	16	29.9	59.67	249880000	249850000	249880000	249850000	1.00012	-	0.940897
Q92466	DDB2	sp|Q92466|DDB2_HUMAN DNA damage-binding protein 2 OS=Homo sapiens OX=9606 GN=DDB2 PE=1 SV=1	1	3	3	3	6.8	47.863	64341000	64355000	64341000	64355000	0.999782	-	0.939668
Q9GZS1	POLR1E	sp|Q9GZS1|RPA49_HUMAN DNA-directed RNA polymerase I subunit RPA49 OS=Homo sapiens OX=9606 GN=POLR1E PE=1 SV=3	1	4	4	4	11.7	47.26	44910000	44921000	44910000	44921000	0.999755	-	0.939569
Q16643	DBN1	sp|Q16643|DREB_HUMAN Drebrin OS=Homo sapiens OX=9606 GN=DBN1 PE=1 SV=4	1	22	22	22	34.8	71.428	907420000	908060000	907420000	908060000	0.999295	-	0.937894
Q8NE71	ABCF1	sp|Q8NE71|ABCF1_HUMAN ATP-binding cassette sub-family F member 1 OS=Homo sapiens OX=9606 GN=ABCF1 PE=1 SV=2	1	13	13	13	19.2	95.925	119330000	119420000	119330000	119420000	0.999246	-	0.937716
P62140	PPP1CB	sp|P62140|PP1B_HUMAN Serine/threonine-protein phosphatase PP1-beta catalytic subunit OS=Homo sapiens OX=9606 GN=PPP1CB PE=1 SV=3	1	8	8	2	25.7	37.186	303060000	303300000	303060000	303300000	0.999209	-	0.937579
Q6NZI2	CAVIN1	sp|Q6NZI2|CAVN1_HUMAN Caveolae-associated protein 1 OS=Homo sapiens OX=9606 GN=CAVIN1 PE=1 SV=1	1	9	9	9	25.6	43.476	276260000	276500000	276260000	276500000	0.999132	-	0.937299
Q9Y3C1	NOP16	sp|Q9Y3C1|NOP16_HUMAN Nucleolar protein 16 OS=Homo sapiens OX=9606 GN=NOP16 PE=1 SV=2	1	5	5	5	34.8	21.188	92158000	92246000	92158000	92246000	0.999046	-	0.936986
P21291	CSRP1	sp|P21291|CSRP1_HUMAN Cysteine and glycine-rich protein 1 OS=Homo sapiens OX=9606 GN=CSRP1 PE=1 SV=3	1	7	7	7	50.8	20.567	5190300000	5197700000	5190300000	5197700000	0.998576	-	0.935275
P48047	ATP5PO	sp|P48047|ATPO_HUMAN ATP synthase subunit O, mitochondrial OS=Homo sapiens OX=9606 GN=ATP5PO PE=1 SV=1	1	7	7	7	38	23.277	581200000	582540000	581200000	582540000	0.9977	-	0.93208
Q9Y3Z3	SAMHD1	sp|Q9Y3Z3|SAMH1_HUMAN Deoxynucleoside triphosphate triphosphohydrolase SAMHD1 OS=Homo sapiens OX=9606 GN=SAMHD1 PE=1 SV=2	1	3	3	3	5.4	72.2	31243000	31342000	31243000	31342000	0.996841	-	0.928949
Q7Z478	DHX29	sp|Q7Z478|DHX29_HUMAN ATP-dependent RNA helicase DHX29 OS=Homo sapiens OX=9606 GN=DHX29 PE=1 SV=2	1	9	9	9	7.9	155.23	37236000	37361000	37236000	37361000	0.996654	-	0.928267
P09651;Q32P51;A0A2R8Y4L2	HNRNPA1; HNRNPA1L2	sp|P09651|ROA1_HUMAN Heterogeneous nuclear ribonucleoprotein A1 OS=Homo sapiens OX=9606 GN=HNRNPA1 PE=1 SV=5;sp|Q32P51|RA1L2_HUMAN Heterogeneous nuclear ribonucleoprotein A1-like 2 OS=Homo sapiens OX=9606 GN=HNRNPA1L2 PE=2 SV=2;sp|A0A2R8Y4L2|RA1L3_HUMAN He	3	19	18	17	51.6	38.746	4085300000	4106100000	4085300000	4106100000	0.994934	-	0.921989
Q9Y6C9	MTCH2	sp|Q9Y6C9|MTCH2_HUMAN Mitochondrial carrier homolog 2 OS=Homo sapiens OX=9606 GN=MTCH2 PE=1 SV=1	1	8	8	8	37	33.331	66643000	67035000	66643000	67035000	0.994152	-	0.919132
Q9BY44	EIF2A	sp|Q9BY44|EIF2A_HUMAN Eukaryotic translation initiation factor 2A OS=Homo sapiens OX=9606 GN=EIF2A PE=1 SV=3	1	15	15	15	35.9	64.989	136290000	137140000	136290000	137140000	0.993802	-	0.917852
Q8WX93	PALLD	sp|Q8WX93|PALLD_HUMAN Palladin OS=Homo sapiens OX=9606 GN=PALLD PE=1 SV=3	1	10	10	10	9	150.56	30142000	30336000	30142000	30336000	0.993605	-	0.917132
Q8N3V7	SYNPO	sp|Q8N3V7|SYNPO_HUMAN Synaptopodin OS=Homo sapiens OX=9606 GN=SYNPO PE=1 SV=2	1	11	11	11	17	99.462	320910000	322990000	320910000	322990000	0.99356	-	0.916969
P21333;Q14315	FLNA	sp|P21333|FLNA_HUMAN Filamin-A OS=Homo sapiens OX=9606 GN=FLNA PE=1 SV=4	2	94	94	90	48.8	280.74	1865600000	1878100000	1865600000	1878100000	0.993344	-	0.91618
Q8IY81	FTSJ3	sp|Q8IY81|SPB1_HUMAN pre-rRNA 2-O-ribose RNA methyltransferase FTSJ3 OS=Homo sapiens OX=9606 GN=FTSJ3 PE=1 SV=2	1	11	11	11	13.8	96.557	176310000	177500000	176310000	177500000	0.993296	-	0.916002
Q6DD88	ATL3	sp|Q6DD88|ATLA3_HUMAN Atlastin-3 OS=Homo sapiens OX=9606 GN=ATL3 PE=1 SV=1	1	6	6	6	15.5	60.541	35178000	35416000	35178000	35416000	0.99328	-	0.915944
Q9P2J5	LARS1	sp|Q9P2J5|SYLC_HUMAN Leucine--tRNA ligase, cytoplasmic OS=Homo sapiens OX=9606 GN=LARS1 PE=1 SV=2	1	15	15	15	13.9	134.46	76222000	76740000	76222000	76740000	0.99325	-	0.915835
P63244	RACK1	sp|P63244|RACK1_HUMAN Small ribosomal subunit protein RACK1 OS=Homo sapiens OX=9606 GN=RACK1 PE=1 SV=3	1	15	15	15	50.2	35.076	1573400000	1584700000	1573400000	1584700000	0.992869	-	0.914443
Q8WUF5	PPP1R13L	sp|Q8WUF5|IASPP_HUMAN RelA-associated inhibitor OS=Homo sapiens OX=9606 GN=PPP1R13L PE=1 SV=4	1	19	19	19	28.1	89.09	162850000	164040000	162850000	164040000	0.992746	-	0.913991
Q92738	USP6NL	sp|Q92738|US6NL_HUMAN USP6 N-terminal-like protein OS=Homo sapiens OX=9606 GN=USP6NL PE=1 SV=3	1	3	3	3	7.1	94.103	28085000	28291000	28085000	28291000	0.992719	-	0.913892
Q99613;B5ME19	EIF3C; EIF3CL	sp|Q99613|EIF3C_HUMAN Eukaryotic translation initiation factor 3 subunit C OS=Homo sapiens OX=9606 GN=EIF3C PE=1 SV=1;sp|B5ME19|EIFCL_HUMAN Eukaryotic translation initiation factor 3 subunit C-like protein OS=Homo sapiens OX=9606 GN=EIF3CL PE=1 SV=1	2	11	11	11	13.1	105.34	75034000	75588000	75034000	75588000	0.992671	-	0.913717
P07437;A6NNZ2;Q9H4B7;CON__ENSEMBL:ENSBTAP00000025008	TUBB	sp|P07437|TBB5_HUMAN Tubulin beta chain OS=Homo sapiens OX=9606 GN=TUBB PE=1 SV=2	4	19	5	4	50	49.67	3272500000	3297700000	3272500000	3297700000	0.992358	-	0.912575
P53621	COPA	sp|P53621|COPA_HUMAN Coatomer subunit alpha OS=Homo sapiens OX=9606 GN=COPA PE=1 SV=2	1	34	34	34	35.8	138.34	410320000	413480000	410320000	413480000	0.992358	-	0.912572
O00743	PPP6C	sp|O00743|PPP6_HUMAN Serine/threonine-protein phosphatase 6 catalytic subunit OS=Homo sapiens OX=9606 GN=PPP6C PE=1 SV=1	1	3	3	3	11.5	35.144	42839000	43179000	42839000	43179000	0.992126	-	0.911725
O43251;Q9NWB1;A6NFN3	RBFOX2; RBFOX1	sp|O43251|RFOX2_HUMAN RNA binding protein fox-1 homolog 2 OS=Homo sapiens OX=9606 GN=RBFOX2 PE=1 SV=3;sp|Q9NWB1|RFOX1_HUMAN RNA binding protein fox-1 homolog 1 OS=Homo sapiens OX=9606 GN=RBFOX1 PE=1 SV=2	3	6	6	6	18.2	41.373	160130000	161420000	160130000	161420000	0.992008	-	0.911295
O95429	BAG4	sp|O95429|BAG4_HUMAN BAG family molecular chaperone regulator 4 OS=Homo sapiens OX=9606 GN=BAG4 PE=1 SV=1	1	4	4	4	10.5	49.593	464360000	468520000	464360000	468520000	0.991121	-	0.908049
Q9UQR1	ZNF148	sp|Q9UQR1|ZN148_HUMAN Zinc finger protein 148 OS=Homo sapiens OX=9606 GN=ZNF148 PE=1 SV=2	1	7	7	7	10.7	88.975	729550000	736390000	729550000	736390000	0.990711	-	0.90655
Q9H6H4	REEP4	sp|Q9H6H4|REEP4_HUMAN Receptor expression-enhancing protein 4 OS=Homo sapiens OX=9606 GN=REEP4 PE=1 SV=1	1	3	3	3	16.7	29.395	44546000	44969000	44546000	44969000	0.990594	-	0.906118
Q9P0M9	MRPL27	sp|Q9P0M9|RM27_HUMAN Large ribosomal subunit protein bL27m OS=Homo sapiens OX=9606 GN=MRPL27 PE=1 SV=1	1	2	2	2	16.9	16.073	44615000	45042000	44615000	45042000	0.99052	-	0.905849
Q15293	RCN1	sp|Q15293|RCN1_HUMAN Reticulocalbin-1 OS=Homo sapiens OX=9606 GN=RCN1 PE=1 SV=1	1	16	16	16	61.6	38.89	1210300000	1222100000	1210300000	1222100000	0.990344	-	0.905207
Q92626	PXDN	sp|Q92626|PXDN_HUMAN Peroxidasin homolog OS=Homo sapiens OX=9606 GN=PXDN PE=1 SV=2	1	14	14	14	12.4	165.27	41381000	41793000	41381000	41793000	0.990142	-	0.904465
P42166	TMPO	sp|P42166|LAP2A_HUMAN Lamina-associated polypeptide 2, isoform alpha OS=Homo sapiens OX=9606 GN=TMPO PE=1 SV=2	1	24	24	15	45.8	75.491	864250000	872910000	864250000	872910000	0.990079	-	0.904236
Q969G5	CAVIN3	sp|Q969G5|CAVN3_HUMAN Caveolae-associated protein 3 OS=Homo sapiens OX=9606 GN=CAVIN3 PE=1 SV=3	1	5	5	5	21.1	27.701	35503000	35887000	35503000	35887000	0.9893	-	0.901382
Q9UBU9	NXF1	sp|Q9UBU9|NXF1_HUMAN Nuclear RNA export factor 1 OS=Homo sapiens OX=9606 GN=NXF1 PE=1 SV=1	1	7	7	7	13.1	70.182	71599000	72391000	71599000	72391000	0.989059	-	0.900502
P18077	RPL35A	sp|P18077|RL35A_HUMAN Large ribosomal subunit protein eL33 OS=Homo sapiens OX=9606 GN=RPL35A PE=1 SV=2	1	7	7	7	40	12.538	2861600000	2893700000	2861600000	2893700000	0.988907	-	0.899943
Q9BYD1	MRPL13	sp|Q9BYD1|RM13_HUMAN Large ribosomal subunit protein uL13m OS=Homo sapiens OX=9606 GN=MRPL13 PE=1 SV=1	1	4	4	4	23.6	20.692	42285000	42787000	42285000	42787000	0.988267	-	0.897601
Q9H9Y2	RPF1	sp|Q9H9Y2|RPF1_HUMAN Ribosome production factor 1 OS=Homo sapiens OX=9606 GN=RPF1 PE=1 SV=2	1	3	3	3	10.6	40.11	63106000	63907000	63106000	63907000	0.987466	-	0.894664
P61221	ABCE1	sp|P61221|ABCE1_HUMAN ATP-binding cassette sub-family E member 1 OS=Homo sapiens OX=9606 GN=ABCE1 PE=1 SV=1	1	12	12	12	28.7	67.314	266770000	270160000	266770000	270160000	0.987452	-	0.894612
Q15477	SKIC2	sp|Q15477|SKI2_HUMAN Superkiller complex protein 2 OS=Homo sapiens OX=9606 GN=SKIC2 PE=1 SV=3	1	9	9	9	8.6	137.75	87019000	88211000	87019000	88211000	0.986487	-	0.891075
P61006;Q96E17;P20337;P59190;O95716;P20336	RAB8A	sp|P61006|RAB8A_HUMAN Ras-related protein Rab-8A OS=Homo sapiens OX=9606 GN=RAB8A PE=1 SV=1	6	6	4	4	26.1	23.668	77931000	79041000	77931000	79041000	0.985957	-	0.889131
P61247	RPS3A	sp|P61247|RS3A_HUMAN Small ribosomal subunit protein eS1 OS=Homo sapiens OX=9606 GN=RPS3A PE=1 SV=2	1	16	16	16	50.8	29.945	2635700000	2674900000	2635700000	2674900000	0.985345	-	0.886888
Q86U42	PABPN1	sp|Q86U42|PABP2_HUMAN Polyadenylate-binding protein 2 OS=Homo sapiens OX=9606 GN=PABPN1 PE=1 SV=3	1	6	6	6	24.5	32.749	332460000	337650000	332460000	337650000	0.984629	-	0.884261
P62249	RPS16	sp|P62249|RS16_HUMAN Small ribosomal subunit protein uS9 OS=Homo sapiens OX=9606 GN=RPS16 PE=1 SV=2	1	9	9	9	49.3	16.445	2717100000	2760400000	2717100000	2760400000	0.984314	-	0.883105
P17612;P22694	PRKACA; PRKACB	sp|P17612|KAPCA_HUMAN cAMP-dependent protein kinase catalytic subunit alpha OS=Homo sapiens OX=9606 GN=PRKACA PE=1 SV=2;sp|P22694|KAPCB_HUMAN cAMP-dependent protein kinase catalytic subunit beta OS=Homo sapiens OX=9606 GN=PRKACB PE=1 SV=2	2	2	2	2	7.4	40.589	28081000	28562000	28081000	28562000	0.983159	-	0.878868
O15234	CASC3	sp|O15234|CASC3_HUMAN Protein CASC3 OS=Homo sapiens OX=9606 GN=CASC3 PE=1 SV=2	1	6	6	6	10.2	76.277	173210000	176230000	173210000	176230000	0.982863	-	0.877781
Q9NUU7;Q9UMR2	DDX19A; DDX19B	sp|Q9NUU7|DD19A_HUMAN ATP-dependent RNA helicase DDX19A OS=Homo sapiens OX=9606 GN=DDX19A PE=1 SV=1;sp|Q9UMR2|DD19B_HUMAN ATP-dependent RNA helicase DDX19B OS=Homo sapiens OX=9606 GN=DDX19B PE=1 SV=1	2	6	6	6	14.6	53.974	202350000	205910000	202350000	205910000	0.982711	-	0.877222
Q9Y3B9	RRP15	sp|Q9Y3B9|RRP15_HUMAN RRP15-like protein OS=Homo sapiens OX=9606 GN=RRP15 PE=1 SV=2	1	6	6	6	19.9	31.484	74209000	75518000	74209000	75518000	0.982666	-	0.877058
Q8IX01	SUGP2	sp|Q8IX01|SUGP2_HUMAN SURP and G-patch domain-containing protein 2 OS=Homo sapiens OX=9606 GN=SUGP2 PE=1 SV=2	1	7	7	7	7.7	120.21	57307000	58318000	57307000	58318000	0.982664	-	0.87705
P29084	GTF2E2	sp|P29084|T2EB_HUMAN Transcription initiation factor IIE subunit beta OS=Homo sapiens OX=9606 GN=GTF2E2 PE=1 SV=1	1	2	2	2	7.6	33.043	41484000	42258000	41484000	42258000	0.981684	-	0.873451
Q8N9T8	KRI1	sp|Q8N9T8|KRI1_HUMAN Protein KRI1 homolog OS=Homo sapiens OX=9606 GN=KRI1 PE=1 SV=3	1	4	4	4	7.3	82.597	59547000	60678000	59547000	60678000	0.981361	-	0.872264
Q13263	TRIM28	sp|Q13263|TIF1B_HUMAN Transcription intermediary factor 1-beta OS=Homo sapiens OX=9606 GN=TRIM28 PE=1 SV=5	1	12	12	12	21.7	88.549	65061000	66330000	65061000	66330000	0.980868	-	0.870456
Q9Y676	MRPS18B	sp|Q9Y676|RT18B_HUMAN Small ribosomal subunit protein mS40 OS=Homo sapiens OX=9606 GN=MRPS18B PE=1 SV=1	1	4	4	4	21.7	29.395	115490000	117770000	115490000	117770000	0.98064	-	0.869618
Q9UKS6	PACSIN3	sp|Q9UKS6|PACN3_HUMAN Protein kinase C and casein kinase substrate in neurons protein 3 OS=Homo sapiens OX=9606 GN=PACSIN3 PE=1 SV=2	1	10	10	10	31.4	48.486	121140000	123540000	121140000	123540000	0.980573	-	0.869371
P19623	SRM	sp|P19623|SPEE_HUMAN Spermidine synthase OS=Homo sapiens OX=9606 GN=SRM PE=1 SV=1	1	6	6	6	21.5	33.824	111600000	113820000	111600000	113820000	0.980496	-	0.869086
Q9H4L4	SENP3	sp|Q9H4L4|SENP3_HUMAN Sentrin-specific protease 3 OS=Homo sapiens OX=9606 GN=SENP3 PE=1 SV=2	1	3	3	3	7.7	65.009	27655000	28210000	27655000	28210000	0.980326	-	0.868464
P82650	MRPS22	sp|P82650|RT22_HUMAN Small ribosomal subunit protein mS22 OS=Homo sapiens OX=9606 GN=MRPS22 PE=1 SV=1	1	11	11	11	26.9	41.28	189640000	193460000	189640000	193460000	0.980254	-	0.8682
Q86XK2	FBXO11	sp|Q86XK2|FBX11_HUMAN F-box only protein 11 OS=Homo sapiens OX=9606 GN=FBXO11 PE=1 SV=3	1	2	2	2	3.2	103.58	16585000	16923000	16585000	16923000	0.980027	-	0.867366
Q8TAQ2	SMARCC2	sp|Q8TAQ2|SMRC2_HUMAN SWI/SNF complex subunit SMARCC2 OS=Homo sapiens OX=9606 GN=SMARCC2 PE=1 SV=1	1	6	6	3	5.2	132.88	30160000	30791000	30160000	30791000	0.979507	-	0.865455
Q68CZ2	TNS3	sp|Q68CZ2|TENS3_HUMAN Tensin-3 OS=Homo sapiens OX=9606 GN=TNS3 PE=1 SV=2	1	5	5	5	5.3	155.26	23205000	23702000	23205000	23702000	0.979031	-	0.863707
Q6P3X3	TTC27	sp|Q6P3X3|TTC27_HUMAN Tetratricopeptide repeat protein 27 OS=Homo sapiens OX=9606 GN=TTC27 PE=1 SV=1	1	3	3	3	3.7	96.631	34544000	35296000	34544000	35296000	0.978694	-	0.862469
Q96AC1;Q9BQL6	FERMT2	sp|Q96AC1|FERM2_HUMAN Fermitin family homolog 2 OS=Homo sapiens OX=9606 GN=FERMT2 PE=1 SV=1	2	10	10	10	17.8	77.86	156050000	159480000	156050000	159480000	0.978493	-	0.861728
Q9UMZ2	SYNRG	sp|Q9UMZ2|SYNRG_HUMAN Synergin gamma OS=Homo sapiens OX=9606 GN=SYNRG PE=1 SV=2	1	10	10	10	8.8	140.65	24628000	25170000	24628000	25170000	0.978466	-	0.861631
O75494;Q8WXF0	SRSF10; SRSF12	sp|O75494|SRS10_HUMAN Serine/arginine-rich splicing factor 10 OS=Homo sapiens OX=9606 GN=SRSF10 PE=1 SV=1;sp|Q8WXF0|SRS12_HUMAN Serine/arginine-rich splicing factor 12 OS=Homo sapiens OX=9606 GN=SRSF12 PE=2 SV=1	2	6	6	6	19.5	31.3	309600000	316770000	309600000	316770000	0.977365	-	0.857584
Q15434	RBMS2	sp|Q15434|RBMS2_HUMAN RNA-binding motif, single-stranded-interacting protein 2 OS=Homo sapiens OX=9606 GN=RBMS2 PE=1 SV=1	1	4	4	3	13	43.958	440040000	450480000	440040000	450480000	0.976825	-	0.855597
P08754	GNAI3	sp|P08754|GNAI3_HUMAN Guanine nucleotide-binding protein G(i) subunit alpha-3 OS=Homo sapiens OX=9606 GN=GNAI3 PE=1 SV=3	1	5	2	2	15.3	40.532	45789000	46905000	45789000	46905000	0.976207	-	0.853327
O43684	BUB3	sp|O43684|BUB3_HUMAN Mitotic checkpoint protein BUB3 OS=Homo sapiens OX=9606 GN=BUB3 PE=1 SV=1	1	7	7	7	25	37.154	177360000	181860000	177360000	181860000	0.975256	-	0.849829
Q96EL2	MRPS24	sp|Q96EL2|RT24_HUMAN Small ribosomal subunit protein uS3m OS=Homo sapiens OX=9606 GN=MRPS24 PE=1 SV=1	1	2	2	2	16.2	19.015	72678000	74530000	72678000	74530000	0.975151	-	0.849443
Q86X55	CARM1	sp|Q86X55|CARM1_HUMAN Histone-arginine methyltransferase CARM1 OS=Homo sapiens OX=9606 GN=CARM1 PE=1 SV=3	1	6	6	6	11.5	65.853	22953000	23558000	22953000	23558000	0.974319	-	0.846383
Q9Y618	NCOR2	sp|Q9Y618|NCOR2_HUMAN Nuclear receptor corepressor 2 OS=Homo sapiens OX=9606 GN=NCOR2 PE=1 SV=3	1	28	28	26	14.6	273.65	93252000	95775000	93252000	95775000	0.973657	-	0.84395
O00750	PIK3C2B	sp|O00750|P3C2B_HUMAN Phosphatidylinositol 4-phosphate 3-kinase C2 domain-containing subunit beta OS=Homo sapiens OX=9606 GN=PIK3C2B PE=1 SV=2	1	2	2	2	1.2	184.77	27071000	27823000	27071000	27823000	0.972972	-	0.84143
Q14692	BMS1	sp|Q14692|BMS1_HUMAN Ribosome biogenesis protein BMS1 homolog OS=Homo sapiens OX=9606 GN=BMS1 PE=1 SV=1	1	7	7	7	6.4	145.81	46524000	47827000	46524000	47827000	0.972756	-	0.840636
Q9Y4P3	TBL2	sp|Q9Y4P3|TBL2_HUMAN Transducin beta-like protein 2 OS=Homo sapiens OX=9606 GN=TBL2 PE=1 SV=1	1	5	5	5	14.8	49.797	53384000	54929000	53384000	54929000	0.971873	-	0.837387
P82914	MRPS15	sp|P82914|RT15_HUMAN Small ribosomal subunit protein uS15m OS=Homo sapiens OX=9606 GN=MRPS15 PE=1 SV=1	1	7	7	7	22.2	29.842	73994000	76164000	73994000	76164000	0.971509	-	0.836049
P62273	RPS29	sp|P62273|RS29_HUMAN Small ribosomal subunit protein uS14 OS=Homo sapiens OX=9606 GN=RPS29 PE=1 SV=2	1	2	2	2	32.1	6.6767	1580000000	1626800000	1580000000	1626800000	0.971232	-	0.83503
Q9NP72	RAB18	sp|Q9NP72|RAB18_HUMAN Ras-related protein Rab-18 OS=Homo sapiens OX=9606 GN=RAB18 PE=1 SV=1	1	5	5	5	28.6	22.977	42153000	43423000	42153000	43423000	0.970753	-	0.833268
Q96SB3	PPP1R9B	sp|Q96SB3|NEB2_HUMAN Neurabin-2 OS=Homo sapiens OX=9606 GN=PPP1R9B PE=1 SV=3	1	11	11	11	14.7	89.333	75722000	78039000	75722000	78039000	0.97031	-	0.831638
P42766	RPL35	sp|P42766|RL35_HUMAN Large ribosomal subunit protein uL29 OS=Homo sapiens OX=9606 GN=RPL35 PE=1 SV=2	1	3	3	3	21.1	14.551	1280300000	1319600000	1280300000	1319600000	0.970218	-	0.831301
Q6P1M3	LLGL2	sp|Q6P1M3|L2GL2_HUMAN LLGL scribble cell polarity complex component 2 OS=Homo sapiens OX=9606 GN=LLGL2 PE=1 SV=2	1	3	3	3	3.6	113.45	27724000	28577000	27724000	28577000	0.970151	-	0.831053
Q15717;Q12926;P26378	ELAVL1	sp|Q15717|ELAV1_HUMAN ELAV-like protein 1 OS=Homo sapiens OX=9606 GN=ELAVL1 PE=1 SV=2	3	12	12	12	42.3	36.091	739530000	762520000	739530000	762520000	0.96985	-	0.829947
Q99615	DNAJC7	sp|Q99615|DNJC7_HUMAN DnaJ homolog subfamily C member 7 OS=Homo sapiens OX=9606 GN=DNAJC7 PE=1 SV=2	1	3	3	3	6.9	56.44	96805000	99901000	96805000	99901000	0.969009	-	0.826854
Q13247	SRSF6	sp|Q13247|SRSF6_HUMAN Serine/arginine-rich splicing factor 6 OS=Homo sapiens OX=9606 GN=SRSF6 PE=1 SV=2	1	6	6	3	17.7	39.586	437630000	451650000	437630000	451650000	0.968958	-	0.826666
Q13123	IK	sp|Q13123|RED_HUMAN Protein Red OS=Homo sapiens OX=9606 GN=IK PE=1 SV=3	1	10	10	10	20.3	65.601	117330000	121090000	117330000	121090000	0.968949	-	0.826631
O43169	CYB5B	sp|O43169|CYB5B_HUMAN Cytochrome b5 type B OS=Homo sapiens OX=9606 GN=CYB5B PE=1 SV=3	1	2	2	2	30.7	16.694	98159000	101320000	98159000	101320000	0.968802	-	0.826091
Q8IY67	RAVER1	sp|Q8IY67|RAVR1_HUMAN Ribonucleoprotein PTB-binding 1 OS=Homo sapiens OX=9606 GN=RAVER1 PE=1 SV=1	1	2	2	2	7.1	63.876	22805000	23541000	22805000	23541000	0.968735	-	0.825847
P33993	MCM7	sp|P33993|MCM7_HUMAN DNA replication licensing factor MCM7 OS=Homo sapiens OX=9606 GN=MCM7 PE=1 SV=4	1	25	25	25	40.6	81.307	422720000	436470000	422720000	436470000	0.968497	-	0.824971
Q9NW13	RBM28	sp|Q9NW13|RBM28_HUMAN RNA-binding protein 28 OS=Homo sapiens OX=9606 GN=RBM28 PE=1 SV=3	1	9	9	9	14.4	85.737	84773000	87618000	84773000	87618000	0.96753	-	0.821411
Q92947	GCDH	sp|Q92947|GCDH_HUMAN Glutaryl-CoA dehydrogenase, mitochondrial OS=Homo sapiens OX=9606 GN=GCDH PE=1 SV=1	1	4	4	4	13.7	48.127	30351000	31370000	30351000	31370000	0.967517	-	0.821364
P09543	CNP	sp|P09543|CN37_HUMAN 2,3-cyclic-nucleotide 3-phosphodiesterase OS=Homo sapiens OX=9606 GN=CNP PE=1 SV=2	1	5	5	5	13.1	47.578	56865000	58776000	56865000	58776000	0.967487	-	0.821253
P12004	PCNA	sp|P12004|PCNA_HUMAN Proliferating cell nuclear antigen OS=Homo sapiens OX=9606 GN=PCNA PE=1 SV=1	1	6	6	6	25.3	28.768	124320000	128540000	124320000	128540000	0.96717	-	0.820087
Q9NRN7	AASDHPPT	sp|Q9NRN7|ADPPT_HUMAN L-aminoadipate-semialdehyde dehydrogenase-phosphopantetheinyl transferase OS=Homo sapiens OX=9606 GN=AASDHPPT PE=1 SV=2	1	2	2	2	7.4	35.776	71964000	74417000	71964000	74417000	0.967037	-	0.819599
Q16630	CPSF6	sp|Q16630|CPSF6_HUMAN Cleavage and polyadenylation specificity factor subunit 6 OS=Homo sapiens OX=9606 GN=CPSF6 PE=1 SV=2	1	6	6	6	14.7	59.209	83722000	86586000	83722000	86586000	0.966923	-	0.81918
Q13435	SF3B2	sp|Q13435|SF3B2_HUMAN Splicing factor 3B subunit 2 OS=Homo sapiens OX=9606 GN=SF3B2 PE=1 SV=2	1	16	16	16	24.6	100.23	127150000	131560000	127150000	131560000	0.966479	-	0.817547
Q9NTX5	ECHDC1	sp|Q9NTX5|ECHD1_HUMAN Ethylmalonyl-CoA decarboxylase OS=Homo sapiens OX=9606 GN=ECHDC1 PE=1 SV=2	1	4	4	4	14.7	33.698	102850000	106480000	102850000	106480000	0.965909	-	0.81545
Q8WUA7	TBC1D22A	sp|Q8WUA7|TB22A_HUMAN TBC1 domain family member 22A OS=Homo sapiens OX=9606 GN=TBC1D22A PE=1 SV=2	1	2	2	2	4.4	59.12	8442000	8743400	8442000	8743400	0.965528	-	0.81405
P06576	ATP5F1B	sp|P06576|ATPB_HUMAN ATP synthase subunit beta, mitochondrial OS=Homo sapiens OX=9606 GN=ATP5F1B PE=1 SV=3	1	22	22	22	67.7	56.559	1371500000	1421600000	1371500000	1421600000	0.964758	-	0.811217
Q9BUJ2	HNRNPUL1	sp|Q9BUJ2|HNRL1_HUMAN Heterogeneous nuclear ribonucleoprotein U-like protein 1 OS=Homo sapiens OX=9606 GN=HNRNPUL1 PE=1 SV=2	1	26	26	26	34.8	95.737	1686000000	1747600000	1686000000	1747600000	0.964752	-	0.811193
Q6P1J9	CDC73	sp|Q6P1J9|CDC73_HUMAN Parafibromin OS=Homo sapiens OX=9606 GN=CDC73 PE=1 SV=1	1	8	8	8	17.1	60.576	52878000	54831000	52878000	54831000	0.964381	-	0.809832
P25705	ATP5F1A	sp|P25705|ATPA_HUMAN ATP synthase subunit alpha, mitochondrial OS=Homo sapiens OX=9606 GN=ATP5F1A PE=1 SV=1	1	23	23	23	49.9	59.75	1087300000	1127900000	1087300000	1127900000	0.964004	-	0.808443
P17655	CAPN2	sp|P17655|CAN2_HUMAN Calpain-2 catalytic subunit OS=Homo sapiens OX=9606 GN=CAPN2 PE=1 SV=6	1	14	14	14	20.9	79.994	169760000	176170000	169760000	176170000	0.963615	-	0.807012
Q5H9R7	PPP6R3	sp|Q5H9R7|PP6R3_HUMAN Serine/threonine-protein phosphatase 6 regulatory subunit 3 OS=Homo sapiens OX=9606 GN=PPP6R3 PE=1 SV=2	1	3	3	3	4.2	97.668	37547000	38977000	37547000	38977000	0.963312	-	0.805898
P62491;Q15907;P57735	RAB11A; RAB11B	sp|P62491|RB11A_HUMAN Ras-related protein Rab-11A OS=Homo sapiens OX=9606 GN=RAB11A PE=1 SV=3;sp|Q15907|RB11B_HUMAN Ras-related protein Rab-11B OS=Homo sapiens OX=9606 GN=RAB11B PE=1 SV=4	3	7	7	7	32.4	24.393	133510000	138620000	133510000	138620000	0.963137	-	0.805254
P31327	CPS1	sp|P31327|CPSM_HUMAN Carbamoyl-phosphate synthase [ammonia], mitochondrial OS=Homo sapiens OX=9606 GN=CPS1 PE=1 SV=2	1	57	57	56	44.9	164.94	1052400000	1094100000	1052400000	1094100000	0.961886	-	0.800658
Q01844	EWSR1	sp|Q01844|EWS_HUMAN RNA-binding protein EWS OS=Homo sapiens OX=9606 GN=EWSR1 PE=1 SV=1	1	10	10	10	17.2	68.477	4272600000	4443700000	4272600000	4443700000	0.961496	-	0.799222
P11532	DMD	sp|P11532|DMD_HUMAN Dystrophin OS=Homo sapiens OX=9606 GN=DMD PE=1 SV=3	1	4	4	4	1.2	426.74	28236000	29375000	28236000	29375000	0.961226	-	0.798228
P30153	PPP2R1A	sp|P30153|2AAA_HUMAN Serine/threonine-protein phosphatase 2A 65 kDa regulatory subunit A alpha isoform OS=Homo sapiens OX=9606 GN=PPP2R1A PE=1 SV=4	1	10	10	9	21.1	65.308	139310000	144960000	139310000	144960000	0.961024	-	0.797486
P30876	POLR2B	sp|P30876|RPB2_HUMAN DNA-directed RNA polymerase II subunit RPB2 OS=Homo sapiens OX=9606 GN=POLR2B PE=1 SV=1	1	14	14	14	15.6	133.9	42761000	44501000	42761000	44501000	0.9609	-	0.79703
Q9Y3Y2	CHTOP	sp|Q9Y3Y2|CHTOP_HUMAN Chromatin target of PRMT1 protein OS=Homo sapiens OX=9606 GN=CHTOP PE=1 SV=2	1	3	3	3	18.5	26.396	175430000	182570000	175430000	182570000	0.960892	-	0.797001
Q7KZI7	MARK2	sp|Q7KZI7|MARK2_HUMAN Serine/threonine-protein kinase MARK2 OS=Homo sapiens OX=9606 GN=MARK2 PE=1 SV=2	1	4	3	3	7.5	87.91	57122000	59453000	57122000	59453000	0.960793	-	0.796636
Q969S3	ZNF622	sp|Q969S3|ZN622_HUMAN Cytoplasmic 60S subunit biogenesis factor ZNF622 OS=Homo sapiens OX=9606 GN=ZNF622 PE=1 SV=1	1	5	5	5	14.9	54.271	75890000	79013000	75890000	79013000	0.960475	-	0.795469
P62263	RPS14	sp|P62263|RS14_HUMAN Small ribosomal subunit protein uS11 OS=Homo sapiens OX=9606 GN=RPS14 PE=1 SV=3	1	6	6	6	31.1	16.273	1850700000	1927000000	1850700000	1927000000	0.960405	-	0.795211
Q14978	NOLC1	sp|Q14978|NOLC1_HUMAN Nucleolar and coiled-body phosphoprotein 1 OS=Homo sapiens OX=9606 GN=NOLC1 PE=1 SV=2	1	8	8	8	13.9	73.602	228130000	237640000	228130000	237640000	0.959981	-	0.793655
P60866	RPS20	sp|P60866|RS20_HUMAN Small ribosomal subunit protein uS10 OS=Homo sapiens OX=9606 GN=RPS20 PE=1 SV=1	1	5	5	5	29.4	13.373	1843800000	1921800000	1843800000	1921800000	0.959413	-	0.791566
O43148	RNMT	sp|O43148|MCES_HUMAN mRNA cap guanine-N7 methyltransferase OS=Homo sapiens OX=9606 GN=RNMT PE=1 SV=1	1	5	5	5	13.4	54.843	54827000	57201000	54827000	57201000	0.958497	-	0.788201
Q92615	LARP4B	sp|Q92615|LAR4B_HUMAN La-related protein 4B OS=Homo sapiens OX=9606 GN=LARP4B PE=1 SV=3	1	6	6	6	8.9	80.551	96700000	100930000	96700000	100930000	0.95809	-	0.786704
Q6ULP2	AFTPH	sp|Q6ULP2|AFTIN_HUMAN Aftiphilin OS=Homo sapiens OX=9606 GN=AFTPH PE=1 SV=3	1	5	5	5	6	102.11	109710000	114530000	109710000	114530000	0.957915	-	0.786062
P40937	RFC5	sp|P40937|RFC5_HUMAN Replication factor C subunit 5 OS=Homo sapiens OX=9606 GN=RFC5 PE=1 SV=1	1	9	9	9	36.8	38.496	67088000	70039000	67088000	70039000	0.957866	-	0.785884
Q9UMY1	NOL7	sp|Q9UMY1|NOL7_HUMAN Nucleolar protein 7 OS=Homo sapiens OX=9606 GN=NOL7 PE=1 SV=2	1	4	4	4	16.3	29.426	116060000	121230000	116060000	121230000	0.957354	-	0.784001
Q9GZR2	REXO4	sp|Q9GZR2|REXO4_HUMAN RNA exonuclease 4 OS=Homo sapiens OX=9606 GN=REXO4 PE=1 SV=2	1	5	5	5	12.6	46.671	61126000	63921000	61126000	63921000	0.956274	-	0.780036
Q14566	MCM6	sp|Q14566|MCM6_HUMAN DNA replication licensing factor MCM6 OS=Homo sapiens OX=9606 GN=MCM6 PE=1 SV=1	1	11	11	11	16.2	92.888	107790000	112740000	107790000	112740000	0.956094	-	0.779373
Q8NFH5	NUP35	sp|Q8NFH5|NUP35_HUMAN Nucleoporin NUP35 OS=Homo sapiens OX=9606 GN=NUP35 PE=1 SV=1	1	4	4	4	16	34.773	59869000	62626000	59869000	62626000	0.955977	-	0.778944
Q9NSD9	FARSB	sp|Q9NSD9|SYFB_HUMAN Phenylalanine--tRNA ligase beta subunit OS=Homo sapiens OX=9606 GN=FARSB PE=1 SV=3	1	8	8	8	14.1	66.115	108130000	113150000	108130000	113150000	0.955634	-	0.777686
P27708	CAD	sp|P27708|PYR1_HUMAN CAD protein OS=Homo sapiens OX=9606 GN=CAD PE=1 SV=3	1	36	35	35	22.2	242.98	182490000	191010000	182490000	191010000	0.955395	-	0.776809
Q9Y224	RTRAF	sp|Q9Y224|RTRAF_HUMAN RNA transcription, translation and transport factor protein OS=Homo sapiens OX=9606 GN=RTRAF PE=1 SV=1	1	18	18	18	73.8	28.068	4089400000	4281000000	4089400000	4281000000	0.955244	-	0.776255
Q12797	ASPH	sp|Q12797|ASPH_HUMAN Aspartyl/asparaginyl beta-hydroxylase OS=Homo sapiens OX=9606 GN=ASPH PE=1 SV=3	1	6	6	6	8.7	85.862	60206000	63119000	60206000	63119000	0.953849	-	0.771135
Q9UBS4	DNAJB11	sp|Q9UBS4|DJB11_HUMAN DnaJ homolog subfamily B member 11 OS=Homo sapiens OX=9606 GN=DNAJB11 PE=1 SV=1	1	3	3	3	12.3	40.513	51943000	54536000	51943000	54536000	0.952453	-	0.766016
A4D1E9	GTPBP10	sp|A4D1E9|GTPBA_HUMAN GTP-binding protein 10 OS=Homo sapiens OX=9606 GN=GTPBP10 PE=1 SV=1	1	7	7	7	27.1	42.932	33673000	35356000	33673000	35356000	0.952398	-	0.765814
O15525	MAFG	sp|O15525|MAFG_HUMAN Transcription factor MafG OS=Homo sapiens OX=9606 GN=MAFG PE=1 SV=1	1	2	2	2	15.4	17.849	9447800	9920800	9447800	9920800	0.952322	-	0.765535
Q96I24	FUBP3	sp|Q96I24|FUBP3_HUMAN Far upstream element-binding protein 3 OS=Homo sapiens OX=9606 GN=FUBP3 PE=1 SV=2	1	11	11	10	25.3	61.64	256590000	269520000	256590000	269520000	0.952026	-	0.764448
P84090	ERH	sp|P84090|ERH_HUMAN Enhancer of rudimentary homolog OS=Homo sapiens OX=9606 GN=ERH PE=1 SV=1	1	6	6	6	49	12.259	7063100000	7421800000	7063100000	7421800000	0.951669	-	0.763141
P26358	DNMT1	sp|P26358|DNMT1_HUMAN DNA (cytosine-5)-methyltransferase 1 OS=Homo sapiens OX=9606 GN=DNMT1 PE=1 SV=2	1	12	12	12	8.9	183.16	735990000	773450000	735990000	773450000	0.951568	-	0.762768
O94906	PRPF6	sp|O94906|PRP6_HUMAN Pre-mRNA-processing factor 6 OS=Homo sapiens OX=9606 GN=PRPF6 PE=1 SV=1	1	20	20	20	23.1	106.92	948940000	997630000	948940000	997630000	0.951194	-	0.7614
Q9BQE3	TUBA1C	sp|Q9BQE3|TBA1C_HUMAN Tubulin alpha-1C chain OS=Homo sapiens OX=9606 GN=TUBA1C PE=1 SV=1	1	20	20	2	59	49.895	3234900000	3404800000	3234900000	3404800000	0.9501	-	0.757389
Q9C0C2	TNKS1BP1	sp|Q9C0C2|TB182_HUMAN 182 kDa tankyrase-1-binding protein OS=Homo sapiens OX=9606 GN=TNKS1BP1 PE=1 SV=4	1	29	29	29	21.9	181.79	150850000	158810000	150850000	158810000	0.949877	-	0.756574
Q14671	PUM1	sp|Q14671|PUM1_HUMAN Pumilio homolog 1 OS=Homo sapiens OX=9606 GN=PUM1 PE=1 SV=3	1	11	11	10	12.7	126.47	70234000	73945000	70234000	73945000	0.949814	-	0.756342
Q15555	MAPRE2	sp|Q15555|MARE2_HUMAN Microtubule-associated protein RP/EB family member 2 OS=Homo sapiens OX=9606 GN=MAPRE2 PE=1 SV=1	1	2	2	2	8.3	37.031	43399000	45698000	43399000	45698000	0.949691	-	0.755893
Q96QD9	FYTTD1	sp|Q96QD9|UIF_HUMAN UAP56-interacting factor OS=Homo sapiens OX=9606 GN=FYTTD1 PE=1 SV=3	1	6	6	6	22	35.818	78660000	82840000	78660000	82840000	0.949541	-	0.755343
P08651	NFIC	sp|P08651|NFIC_HUMAN Nuclear factor 1 C-type OS=Homo sapiens OX=9606 GN=NFIC PE=1 SV=2	1	4	4	4	13.6	55.674	122010000	128590000	122010000	128590000	0.94883	-	0.752737
Q02978	SLC25A11	sp|Q02978|M2OM_HUMAN Mitochondrial 2-oxoglutarate/malate carrier protein OS=Homo sapiens OX=9606 GN=SLC25A11 PE=1 SV=3	1	9	9	9	35.4	34.061	445010000	469280000	445010000	469280000	0.948282	-	0.750734
Q12965;O00160	MYO1E	sp|Q12965|MYO1E_HUMAN Unconventional myosin-Ie OS=Homo sapiens OX=9606 GN=MYO1E PE=1 SV=2	2	33	33	33	35.6	127.06	279010000	294240000	279010000	294240000	0.94824	-	0.750577
P27816	MAP4	sp|P27816|MAP4_HUMAN Microtubule-associated protein 4 OS=Homo sapiens OX=9606 GN=MAP4 PE=1 SV=3	1	12	12	12	12.3	121	89546000	94437000	89546000	94437000	0.948209	-	0.750464
Q02241	KIF23	sp|Q02241|KIF23_HUMAN Kinesin-like protein KIF23 OS=Homo sapiens OX=9606 GN=KIF23 PE=1 SV=3	1	9	9	9	13	110.06	51777000	54606000	51777000	54606000	0.948193	-	0.750405
O43852	CALU	sp|O43852|CALU_HUMAN Calumenin OS=Homo sapiens OX=9606 GN=CALU PE=1 SV=2	1	18	18	18	60	37.106	2586200000	2728000000	2586200000	2728000000	0.948021	-	0.749775
Q9P0V9	SEPTIN10	sp|Q9P0V9|SEP10_HUMAN Septin-10 OS=Homo sapiens OX=9606 GN=SEPTIN10 PE=1 SV=2	1	2	2	2	6.8	52.592	20870000	22025000	20870000	22025000	0.94756	-	0.748088
Q9H0D6	XRN2	sp|Q9H0D6|XRN2_HUMAN 5-3 exoribonuclease 2 OS=Homo sapiens OX=9606 GN=XRN2 PE=1 SV=1	1	12	12	12	14.5	108.58	118340000	124950000	118340000	124950000	0.947099	-	0.746402
Q9UKL0;Q9P2K3	RCOR1; RCOR3	sp|Q9UKL0|RCOR1_HUMAN REST corepressor 1 OS=Homo sapiens OX=9606 GN=RCOR1 PE=1 SV=2;sp|Q9P2K3|RCOR3_HUMAN REST corepressor 3 OS=Homo sapiens OX=9606 GN=RCOR3 PE=1 SV=2	2	2	2	2	4.3	53.327	13312000	14067000	13312000	14067000	0.946328	-	0.743584
P67809	YBX1	sp|P67809|YBOX1_HUMAN Y-box-binding protein 1 OS=Homo sapiens OX=9606 GN=YBX1 PE=1 SV=3	1	12	12	8	45.7	35.924	769660000	813470000	769660000	813470000	0.946144	-	0.742911
P25398	RPS12	sp|P25398|RS12_HUMAN Small ribosomal subunit protein eS12 OS=Homo sapiens OX=9606 GN=RPS12 PE=1 SV=3	1	5	5	5	48.5	14.515	314260000	332330000	314260000	332330000	0.945626	-	0.741018
Q8IXI1	RHOT2	sp|Q8IXI1|MIRO2_HUMAN Mitochondrial Rho GTPase 2 OS=Homo sapiens OX=9606 GN=RHOT2 PE=1 SV=2	1	3	3	2	6	68.117	26069000	27570000	26069000	27570000	0.945557	-	0.740763
Q9BXJ9;Q6N069	NAA15; NAA16	sp|Q9BXJ9|NAA15_HUMAN N-alpha-acetyltransferase 15, NatA auxiliary subunit OS=Homo sapiens OX=9606 GN=NAA15 PE=1 SV=1;sp|Q6N069|NAA16_HUMAN N-alpha-acetyltransferase 16, NatA auxiliary subunit OS=Homo sapiens OX=9606 GN=NAA16 PE=1 SV=2	2	3	3	3	3.5	101.27	30528000	32303000	30528000	32303000	0.945052	-	0.738917
O75534	CSDE1	sp|O75534|CSDE1_HUMAN Cold shock domain-containing protein E1 OS=Homo sapiens OX=9606 GN=CSDE1 PE=1 SV=2	1	15	15	15	22.3	88.884	224440000	237560000	224440000	237560000	0.944772	-	0.737895
P62081	RPS7	sp|P62081|RS7_HUMAN Small ribosomal subunit protein eS7 OS=Homo sapiens OX=9606 GN=RPS7 PE=1 SV=1	1	9	9	9	55.7	22.127	3348300000	3544200000	3348300000	3544200000	0.944727	-	0.737729
Q15527	SURF2	sp|Q15527|SURF2_HUMAN Surfeit locus protein 2 OS=Homo sapiens OX=9606 GN=SURF2 PE=1 SV=4	1	2	2	2	10.9	29.617	96716000	102450000	96716000	102450000	0.944031	-	0.735189
P39748	FEN1	sp|P39748|FEN1_HUMAN Flap endonuclease 1 OS=Homo sapiens OX=9606 GN=FEN1 PE=1 SV=1	1	12	12	11	37.9	42.592	544460000	576890000	544460000	576890000	0.943785	-	0.734289
P49841;P49840	GSK3B; GSK3A	sp|P49841|GSK3B_HUMAN Glycogen synthase kinase-3 beta OS=Homo sapiens OX=9606 GN=GSK3B PE=1 SV=2;sp|P49840|GSK3A_HUMAN Glycogen synthase kinase-3 alpha OS=Homo sapiens OX=9606 GN=GSK3A PE=1 SV=2	2	2	2	2	7.9	46.744	35958000	38101000	35958000	38101000	0.943755	-	0.734179
O14974;O60237	PPP1R12A	sp|O14974|MYPT1_HUMAN Protein phosphatase 1 regulatory subunit 12A OS=Homo sapiens OX=9606 GN=PPP1R12A PE=1 SV=1	2	29	29	29	30.3	115.28	206250000	218950000	206250000	218950000	0.941996	-	0.72776
Q6RFH5	WDR74	sp|Q6RFH5|WDR74_HUMAN WD repeat-containing protein 74 OS=Homo sapiens OX=9606 GN=WDR74 PE=1 SV=1	1	4	4	4	12.5	42.441	50867000	54019000	50867000	54019000	0.94165	-	0.726499
O75718	CRTAP	sp|O75718|CRTAP_HUMAN Cartilage-associated protein OS=Homo sapiens OX=9606 GN=CRTAP PE=1 SV=1	1	4	4	4	10.7	46.561	57966000	61576000	57966000	61576000	0.941373	-	0.725489
Q92900	UPF1	sp|Q92900|RENT1_HUMAN Regulator of nonsense transcripts 1 OS=Homo sapiens OX=9606 GN=UPF1 PE=1 SV=2	1	32	32	32	35.3	124.34	303880000	322850000	303880000	322850000	0.941242	-	0.725011
Q6Q0C0	TRAF7	sp|Q6Q0C0|TRAF7_HUMAN E3 ubiquitin-protein ligase TRAF7 OS=Homo sapiens OX=9606 GN=TRAF7 PE=1 SV=1	1	5	5	5	8.1	74.608	33413000	35501000	33413000	35501000	0.941185	-	0.724802
P38606	ATP6V1A	sp|P38606|VATA_HUMAN V-type proton ATPase catalytic subunit A OS=Homo sapiens OX=9606 GN=ATP6V1A PE=1 SV=2	1	7	7	7	12.2	68.303	86800000	92231000	86800000	92231000	0.941115	-	0.724548
Q9BZK7	TBL1XR1	sp|Q9BZK7|TBL1R_HUMAN F-box-like/WD repeat-containing protein TBL1XR1 OS=Homo sapiens OX=9606 GN=TBL1XR1 PE=1 SV=1	1	10	10	8	22.2	55.594	256940000	273070000	256940000	273070000	0.940931	-	0.723876
O95071	UBR5	sp|O95071|UBR5_HUMAN E3 ubiquitin-protein ligase UBR5 OS=Homo sapiens OX=9606 GN=UBR5 PE=1 SV=2	1	10	10	10	4.6	309.35	27297000	29013000	27297000	29013000	0.940854	-	0.723596
Q8TDN6	BRIX1	sp|Q8TDN6|BRX1_HUMAN Ribosome biogenesis protein BRX1 homolog OS=Homo sapiens OX=9606 GN=BRIX1 PE=1 SV=2	1	9	9	9	37.4	41.401	399660000	424860000	399660000	424860000	0.940686	-	0.722985
P50402	EMD	sp|P50402|EMD_HUMAN Emerin OS=Homo sapiens OX=9606 GN=EMD PE=1 SV=1	1	14	14	14	64.2	28.994	1473300000	1566500000	1473300000	1566500000	0.940504	-	0.722322
P16615;O14983;Q93084	ATP2A2	sp|P16615|AT2A2_HUMAN Sarcoplasmic/endoplasmic reticulum calcium ATPase 2 OS=Homo sapiens OX=9606 GN=ATP2A2 PE=1 SV=1	3	8	8	8	10	114.76	123540000	131370000	123540000	131370000	0.940397	-	0.721932
Q9BVQ7	AFG2B	sp|Q9BVQ7|AFG2B_HUMAN ATPase family gene 2 protein homolog B OS=Homo sapiens OX=9606 GN=AFG2B PE=1 SV=2	1	7	7	7	11.7	80.709	25092000	26720000	25092000	26720000	0.939072	-	0.717104
P24928	POLR2A	sp|P24928|RPB1_HUMAN DNA-directed RNA polymerase II subunit RPB1 OS=Homo sapiens OX=9606 GN=POLR2A PE=1 SV=2	1	7	7	7	5.3	217.17	38831000	41367000	38831000	41367000	0.938695	-	0.715732
P55735	SEC13	sp|P55735|SEC13_HUMAN Protein SEC13 homolog OS=Homo sapiens OX=9606 GN=SEC13 PE=1 SV=3	1	11	11	11	37.9	35.54	356380000	379670000	356380000	379670000	0.938657	-	0.715595
Q8NEJ9	NGDN	sp|Q8NEJ9|NGDN_HUMAN Neuroguidin OS=Homo sapiens OX=9606 GN=NGDN PE=1 SV=1	1	7	7	7	28.3	35.894	66907000	71281000	66907000	71281000	0.938637	-	0.715522
P40616	ARL1	sp|P40616|ARL1_HUMAN ADP-ribosylation factor-like protein 1 OS=Homo sapiens OX=9606 GN=ARL1 PE=1 SV=1	1	3	3	3	18.8	20.417	36217000	38620000	36217000	38620000	0.937778	-	0.712397
Q6PJG2	MIDEAS	sp|Q6PJG2|MDEAS_HUMAN Mitotic deacetylase-associated SANT domain protein OS=Homo sapiens OX=9606 GN=MIDEAS PE=1 SV=2	1	4	4	4	5.5	114.99	31925000	34058000	31925000	34058000	0.937372	-	0.710917
P41252	IARS1	sp|P41252|SYIC_HUMAN Isoleucine--tRNA ligase, cytoplasmic OS=Homo sapiens OX=9606 GN=IARS1 PE=1 SV=2	1	19	19	19	19.8	144.5	189680000	202390000	189680000	202390000	0.9372	-	0.710295
O43747	AP1G1	sp|O43747|AP1G1_HUMAN AP-1 complex subunit gamma-1 OS=Homo sapiens OX=9606 GN=AP1G1 PE=1 SV=5	1	4	4	4	4.1	91.35	44396000	47394000	44396000	47394000	0.936743	-	0.708632
P05023;P13637;P50993;P20648	ATP1A1; ATP1A3	sp|P05023|AT1A1_HUMAN Sodium/potassium-transporting ATPase subunit alpha-1 OS=Homo sapiens OX=9606 GN=ATP1A1 PE=1 SV=1;sp|P13637|AT1A3_HUMAN Sodium/potassium-transporting ATPase subunit alpha-3 OS=Homo sapiens OX=9606 GN=ATP1A3 PE=1 SV=3	4	10	10	10	12.7	112.89	67382000	71985000	67382000	71985000	0.936056	-	0.706136
P56545	CTBP2	sp|P56545|CTBP2_HUMAN C-terminal-binding protein 2 OS=Homo sapiens OX=9606 GN=CTBP2 PE=1 SV=1	1	3	3	2	8.3	48.944	237350000	253570000	237350000	253570000	0.936033	-	0.706054
P18887	XRCC1	sp|P18887|XRCC1_HUMAN DNA repair protein XRCC1 OS=Homo sapiens OX=9606 GN=XRCC1 PE=1 SV=3	1	5	5	5	8.8	69.497	59953000	64070000	59953000	64070000	0.935742	-	0.704996
O43143	DHX15	sp|O43143|DHX15_HUMAN ATP-dependent RNA helicase DHX15 OS=Homo sapiens OX=9606 GN=DHX15 PE=1 SV=2	1	31	31	30	46.9	90.932	471860000	504700000	471860000	504700000	0.934932	-	0.702053
Q14562	DHX8	sp|Q14562|DHX8_HUMAN ATP-dependent RNA helicase DHX8 OS=Homo sapiens OX=9606 GN=DHX8 PE=1 SV=1	1	4	3	3	3.4	139.31	26481000	28325000	26481000	28325000	0.934898	-	0.701933
Q7L2E3	DHX30	sp|Q7L2E3|DHX30_HUMAN ATP-dependent RNA helicase DHX30 OS=Homo sapiens OX=9606 GN=DHX30 PE=1 SV=1	1	36	36	36	36	133.94	128400000	137400000	128400000	137400000	0.934498	-	0.700479
P58107	EPPK1	sp|P58107|EPIPL_HUMAN Epiplakin OS=Homo sapiens OX=9606 GN=EPPK1 PE=1 SV=3	1	116	109	109	60.7	555.65	3836700000	4107600000	3836700000	4107600000	0.934049	-	0.698851
P63151;Q00005;Q66LE6;Q9Y2T4	PPP2R2A	sp|P63151|2ABA_HUMAN Serine/threonine-protein phosphatase 2A 55 kDa regulatory subunit B alpha isoform OS=Homo sapiens OX=9606 GN=PPP2R2A PE=1 SV=1	4	9	9	9	22.1	51.691	222250000	237990000	222250000	237990000	0.933863	-	0.698176
Q01085	TIAL1	sp|Q01085|TIAR_HUMAN Nucleolysin TIAR OS=Homo sapiens OX=9606 GN=TIAL1 PE=1 SV=1	1	4	4	3	17.9	41.59	100690000	107840000	100690000	107840000	0.933698	-	0.697579
Q9Y613	FHOD1	sp|Q9Y613|FHOD1_HUMAN FH1/FH2 domain-containing protein 1 OS=Homo sapiens OX=9606 GN=FHOD1 PE=1 SV=3	1	5	5	5	5.4	126.55	22934000	24566000	22934000	24566000	0.933567	-	0.697102
Q9NVV4	MTPAP	sp|Q9NVV4|PAPD1_HUMAN Poly(A) RNA polymerase, mitochondrial OS=Homo sapiens OX=9606 GN=MTPAP PE=1 SV=1	1	4	4	4	7.9	66.171	58151000	62296000	58151000	62296000	0.933463	-	0.696726
Q6P1M0	SLC27A4	sp|Q6P1M0|S27A4_HUMAN Long-chain fatty acid transport protein 4 OS=Homo sapiens OX=9606 GN=SLC27A4 PE=1 SV=1	1	3	3	3	6.1	72.063	14696000	15777000	14696000	15777000	0.931483	-	0.689553
Q14966	ZNF638	sp|Q14966|ZN638_HUMAN Zinc finger protein 638 OS=Homo sapiens OX=9606 GN=ZNF638 PE=1 SV=2	1	22	22	22	13.3	220.62	179430000	192670000	179430000	192670000	0.931281	-	0.688826
Q5BKZ1	ZNF326	sp|Q5BKZ1|ZN326_HUMAN DBIRD complex subunit ZNF326 OS=Homo sapiens OX=9606 GN=ZNF326 PE=1 SV=2	1	12	12	12	25.3	65.653	142550000	153170000	142550000	153170000	0.930665	-	0.686597
Q9NSE4	IARS2	sp|Q9NSE4|SYIM_HUMAN Isoleucine--tRNA ligase, mitochondrial OS=Homo sapiens OX=9606 GN=IARS2 PE=1 SV=2	1	11	11	11	14	113.79	59549000	63989000	59549000	63989000	0.930613	-	0.686408
O43592	XPOT	sp|O43592|XPOT_HUMAN Exportin-T OS=Homo sapiens OX=9606 GN=XPOT PE=1 SV=2	1	7	7	7	8.5	109.96	39136000	42060000	39136000	42060000	0.93048	-	0.685928
P04181	OAT	sp|P04181|OAT_HUMAN Ornithine aminotransferase, mitochondrial OS=Homo sapiens OX=9606 GN=OAT PE=1 SV=1	1	8	8	8	22.3	48.534	24839000	26699000	24839000	26699000	0.930334	-	0.685401
P62913	RPL11	sp|P62913|RL11_HUMAN Large ribosomal subunit protein uL5 OS=Homo sapiens OX=9606 GN=RPL11 PE=1 SV=2	1	9	9	9	46.1	20.252	1442500000	1550600000	1442500000	1550600000	0.930285	-	0.685222
Q6ZRV2	FAM83H	sp|Q6ZRV2|FA83H_HUMAN Protein FAM83H OS=Homo sapiens OX=9606 GN=FAM83H PE=1 SV=3	1	27	27	27	31	127.12	122400000	131620000	122400000	131620000	0.92995	-	0.68401
P08708	RPS17	sp|P08708|RS17_HUMAN Small ribosomal subunit protein eS17 OS=Homo sapiens OX=9606 GN=RPS17 PE=1 SV=2	1	9	9	9	57	15.55	951670000	1023400000	951670000	1023400000	0.92991	-	0.683867
P15170;Q8IYD1	GSPT1; GSPT2	sp|P15170|ERF3A_HUMAN Eukaryotic peptide chain release factor GTP-binding subunit ERF3A OS=Homo sapiens OX=9606 GN=GSPT1 PE=1 SV=1;sp|Q8IYD1|ERF3B_HUMAN Eukaryotic peptide chain release factor GTP-binding subunit ERF3B OS=Homo sapiens OX=9606 GN=GSPT2 PE=1	2	7	7	7	17.2	55.755	98175000	105640000	98175000	105640000	0.929335	-	0.681791
Q92504	SLC39A7	sp|Q92504|S39A7_HUMAN Zinc transporter SLC39A7 OS=Homo sapiens OX=9606 GN=SLC39A7 PE=1 SV=2	1	1	1	1	3	50.117	207160000	222930000	207160000	222930000	0.92926	-	0.681519
Q9H147	DNTTIP1	sp|Q9H147|TDIF1_HUMAN Deoxynucleotidyltransferase terminal-interacting protein 1 OS=Homo sapiens OX=9606 GN=DNTTIP1 PE=1 SV=2	1	3	3	3	9.7	37.013	28172000	30326000	28172000	30326000	0.928972	-	0.680478
P24539	ATP5PB	sp|P24539|AT5F1_HUMAN ATP synthase F(0) complex subunit B1, mitochondrial OS=Homo sapiens OX=9606 GN=ATP5PB PE=1 SV=2	1	4	4	4	19.9	28.908	169020000	181970000	169020000	181970000	0.928834	-	0.679982
Q96ST3	SIN3A	sp|Q96ST3|SIN3A_HUMAN Paired amphipathic helix protein Sin3a OS=Homo sapiens OX=9606 GN=SIN3A PE=1 SV=2	1	6	6	6	5.1	145.17	17828000	19196000	17828000	19196000	0.928735	-	0.679623
Q6UN15	FIP1L1	sp|Q6UN15|FIP1_HUMAN Pre-mRNA 3-end-processing factor FIP1 OS=Homo sapiens OX=9606 GN=FIP1L1 PE=1 SV=1	1	6	6	6	16.7	66.526	235320000	253560000	235320000	253560000	0.928064	-	0.677203
Q9UG63	ABCF2	sp|Q9UG63|ABCF2_HUMAN ATP-binding cassette sub-family F member 2 OS=Homo sapiens OX=9606 GN=ABCF2 PE=1 SV=2	1	21	21	21	40.6	71.289	151870000	163770000	151870000	163770000	0.927337	-	0.67458
Q8NC60	NOA1	sp|Q8NC60|NOA1_HUMAN Nitric oxide-associated protein 1 OS=Homo sapiens OX=9606 GN=NOA1 PE=1 SV=2	1	4	4	4	7.6	78.457	17790000	19190000	17790000	19190000	0.927045	-	0.673529
P26196	DDX6	sp|P26196|DDX6_HUMAN Probable ATP-dependent RNA helicase DDX6 OS=Homo sapiens OX=9606 GN=DDX6 PE=1 SV=2	1	15	15	15	38.7	54.416	195450000	210840000	195450000	210840000	0.927006	-	0.673388
P02794	FTH1	sp|P02794|FRIH_HUMAN Ferritin heavy chain OS=Homo sapiens OX=9606 GN=FTH1 PE=1 SV=2	1	6	6	6	36.1	21.225	68530000	73943000	68530000	73943000	0.926795	-	0.672626
P49419	ALDH7A1	sp|P49419|AL7A1_HUMAN Alpha-aminoadipic semialdehyde dehydrogenase OS=Homo sapiens OX=9606 GN=ALDH7A1 PE=1 SV=5	1	5	5	5	11.1	58.486	21821000	23553000	21821000	23553000	0.926464	-	0.671433
Q9H7Z7	PTGES2	sp|Q9H7Z7|PGES2_HUMAN Prostaglandin E synthase 2 OS=Homo sapiens OX=9606 GN=PTGES2 PE=1 SV=1	1	5	5	5	18	41.943	882970000	953270000	882970000	953270000	0.926254	-	0.670677
P17987	TCP1	sp|P17987|TCPA_HUMAN T-complex protein 1 subunit alpha OS=Homo sapiens OX=9606 GN=TCP1 PE=1 SV=1	1	20	20	20	41.4	60.343	284580000	307450000	284580000	307450000	0.925614	-	0.668374
O43670	ZNF207	sp|O43670|ZN207_HUMAN BUB3-interacting and GLEBS motif-containing protein ZNF207 OS=Homo sapiens OX=9606 GN=ZNF207 PE=1 SV=1	1	5	5	5	11.1	50.75	132420000	143090000	132420000	143090000	0.925432	-	0.667718
P18583	SON	sp|P18583|SON_HUMAN Protein SON OS=Homo sapiens OX=9606 GN=SON PE=1 SV=4	1	31	31	31	21.4	263.83	218110000	235710000	218110000	235710000	0.925332	-	0.667359
P62314	SNRPD1	sp|P62314|SMD1_HUMAN Small nuclear ribonucleoprotein Sm D1 OS=Homo sapiens OX=9606 GN=SNRPD1 PE=1 SV=1	1	4	4	4	37	13.281	104790000	113280000	104790000	113280000	0.925053	-	0.666356
Q13243	SRSF5	sp|Q13243|SRSF5_HUMAN Serine/arginine-rich splicing factor 5 OS=Homo sapiens OX=9606 GN=SRSF5 PE=1 SV=1	1	4	3	3	17.3	31.263	65277000	70569000	65277000	70569000	0.92501	-	0.6662
O60264;P28370	SMARCA5	sp|O60264|SMCA5_HUMAN SWI/SNF-related matrix-associated actin-dependent regulator of chromatin subfamily A member 5 OS=Homo sapiens OX=9606 GN=SMARCA5 PE=1 SV=1	2	21	21	21	21.3	121.9	161460000	174580000	161460000	174580000	0.924848	-	0.66562
Q13112	CHAF1B	sp|Q13112|CAF1B_HUMAN Chromatin assembly factor 1 subunit B OS=Homo sapiens OX=9606 GN=CHAF1B PE=1 SV=1	1	6	6	6	13.1	61.492	42225000	45663000	42225000	45663000	0.924709	-	0.66512
Q9H7E2	TDRD3	sp|Q9H7E2|TDRD3_HUMAN Tudor domain-containing protein 3 OS=Homo sapiens OX=9606 GN=TDRD3 PE=1 SV=1	1	7	7	7	13.2	73.184	49439000	53479000	49439000	53479000	0.924456	-	0.664211
P49411	TUFM	sp|P49411|EFTU_HUMAN Elongation factor Tu, mitochondrial OS=Homo sapiens OX=9606 GN=TUFM PE=1 SV=3	1	17	17	17	44.8	49.874	774560000	837930000	774560000	837930000	0.924373	-	0.663912
P41091;Q2VIR3	EIF2S3; EIF2S3B	sp|P41091|IF2G_HUMAN Eukaryotic translation initiation factor 2 subunit 3 OS=Homo sapiens OX=9606 GN=EIF2S3 PE=1 SV=3;sp|Q2VIR3|IF2GL_HUMAN Eukaryotic translation initiation factor 2 subunit 3B OS=Homo sapiens OX=9606 GN=EIF2S3B PE=2 SV=2	2	13	13	13	41.7	51.109	330450000	357580000	330450000	357580000	0.924129	-	0.663034
P31946	YWHAB	sp|P31946|1433B_HUMAN 14-3-3 protein beta/alpha OS=Homo sapiens OX=9606 GN=YWHAB PE=1 SV=3	1	8	4	3	32.9	28.082	177790000	192460000	177790000	192460000	0.923776	-	0.661768
Q71UM5	RPS27L	sp|Q71UM5|RS27L_HUMAN Ribosomal protein eS27-like OS=Homo sapiens OX=9606 GN=RPS27L PE=1 SV=3	1	4	4	2	39.3	9.4771	777890000	842420000	777890000	842420000	0.923399	-	0.660414
Q9H6R4	NOL6	sp|Q9H6R4|NOL6_HUMAN Nucleolar protein 6 OS=Homo sapiens OX=9606 GN=NOL6 PE=1 SV=2	1	7	7	7	7.6	127.59	84947000	92007000	84947000	92007000	0.923267	-	0.659938
P61513	RPL37A	sp|P61513|RL37A_HUMAN Large ribosomal subunit protein eL43 OS=Homo sapiens OX=9606 GN=RPL37A PE=1 SV=2	1	3	3	3	37	10.275	1008900000	1093100000	1008900000	1093100000	0.922971	-	0.658878
Q14203	DCTN1	sp|Q14203|DCTN1_HUMAN Dynactin subunit 1 OS=Homo sapiens OX=9606 GN=DCTN1 PE=1 SV=3	1	3	3	3	2.7	141.69	22960000	24880000	22960000	24880000	0.92283	-	0.658369
Q9Y2D5	AKAP2	sp|Q9Y2D5|AKAP2_HUMAN A-kinase anchor protein 2 OS=Homo sapiens OX=9606 GN=AKAP2 PE=1 SV=3	1	6	6	6	6.9	94.659	143280000	155310000	143280000	155310000	0.922542	-	0.657338
Q9BXW7	HDHD5	sp|Q9BXW7|HDHD5_HUMAN Haloacid dehalogenase-like hydrolase domain-containing 5 OS=Homo sapiens OX=9606 GN=HDHD5 PE=1 SV=1	1	7	7	7	22.7	46.321	49476000	53652000	49476000	53652000	0.922165	-	0.655986
Q9UKM9	RALY	sp|Q9UKM9|RALY_HUMAN RNA-binding protein Raly OS=Homo sapiens OX=9606 GN=RALY PE=1 SV=1	1	10	10	10	36.3	32.463	697340000	756720000	697340000	756720000	0.92153	-	0.653709
O60716	CTNND1	sp|O60716|CTND1_HUMAN Catenin delta-1 OS=Homo sapiens OX=9606 GN=CTNND1 PE=1 SV=1	1	21	21	21	30.8	108.17	158630000	172160000	158630000	172160000	0.92141	-	0.653282
P16989	YBX3	sp|P16989|YBOX3_HUMAN Y-box-binding protein 3 OS=Homo sapiens OX=9606 GN=YBX3 PE=1 SV=4	1	7	3	3	26.9	40.089	106220000	115310000	106220000	115310000	0.921169	-	0.652417
Q9UN86	G3BP2	sp|Q9UN86|G3BP2_HUMAN Ras GTPase-activating protein-binding protein 2 OS=Homo sapiens OX=9606 GN=G3BP2 PE=1 SV=2	1	22	22	19	52.5	54.12	5498400000	5969100000	5498400000	5969100000	0.921144	-	0.652327
P50213	IDH3A	sp|P50213|IDH3A_HUMAN Isocitrate dehydrogenase [NAD] subunit alpha, mitochondrial OS=Homo sapiens OX=9606 GN=IDH3A PE=1 SV=1	1	5	5	5	19.9	39.591	73651000	79989000	73651000	79989000	0.920764	-	0.650968
Q9BQG0	MYBBP1A	sp|Q9BQG0|MBB1A_HUMAN Myb-binding protein 1A OS=Homo sapiens OX=9606 GN=MYBBP1A PE=1 SV=2	1	21	21	21	18.1	148.85	160260000	174100000	160260000	174100000	0.920505	-	0.650042
P61978	HNRNPK	sp|P61978|HNRPK_HUMAN Heterogeneous nuclear ribonucleoprotein K OS=Homo sapiens OX=9606 GN=HNRNPK PE=1 SV=1	1	24	24	24	62.4	50.976	4661400000	5064200000	4661400000	5064200000	0.920461	-	0.649884
Q15019	SEPTIN2	sp|Q15019|SEPT2_HUMAN Septin-2 OS=Homo sapiens OX=9606 GN=SEPTIN2 PE=1 SV=1	1	3	3	3	9.1	41.487	22791000	24777000	22791000	24777000	0.919845	-	0.64768
P60903	S100A10	sp|P60903|S10AA_HUMAN Protein S100-A10 OS=Homo sapiens OX=9606 GN=S100A10 PE=1 SV=2	1	3	3	3	45.4	11.203	598650000	650870000	598650000	650870000	0.919769	-	0.647408
Q9UJZ1	STOML2	sp|Q9UJZ1|STML2_HUMAN Stomatin-like protein 2, mitochondrial OS=Homo sapiens OX=9606 GN=STOML2 PE=1 SV=1	1	4	4	4	20.5	38.534	42954000	46709000	42954000	46709000	0.919609	-	0.646835
Q9NWT1	PAK1IP1	sp|Q9NWT1|PK1IP_HUMAN p21-activated protein kinase-interacting protein 1 OS=Homo sapiens OX=9606 GN=PAK1IP1 PE=1 SV=2	1	6	6	6	17.3	43.963	69489000	75677000	69489000	75677000	0.918231	-	0.641916
P78318	IGBP1	sp|P78318|IGBP1_HUMAN Immunoglobulin-binding protein 1 OS=Homo sapiens OX=9606 GN=IGBP1 PE=1 SV=1	1	3	3	3	9.4	39.221	17376000	18927000	17376000	18927000	0.918054	-	0.641281
O43776	NARS1	sp|O43776|SYNC_HUMAN Asparagine--tRNA ligase, cytoplasmic OS=Homo sapiens OX=9606 GN=NARS1 PE=1 SV=1	1	7	7	7	17.7	62.942	92511000	100890000	92511000	100890000	0.916949	-	0.637344
Q8WWX9	SELENOM	sp|Q8WWX9|SELM_HUMAN Selenoprotein M OS=Homo sapiens OX=9606 GN=SELENOM PE=1 SV=3	1	2	2	2	10.3	16.231	43669000	47633000	43669000	47633000	0.91678	-	0.636743
P62269	RPS18	sp|P62269|RS18_HUMAN Small ribosomal subunit protein uS13 OS=Homo sapiens OX=9606 GN=RPS18 PE=1 SV=3	1	11	11	11	49.3	17.718	4257700000	4644300000	4257700000	4644300000	0.916758	-	0.636664
Q14103	HNRNPD	sp|Q14103|HNRPD_HUMAN Heterogeneous nuclear ribonucleoprotein D0 OS=Homo sapiens OX=9606 GN=HNRNPD PE=1 SV=1	1	12	12	12	34.6	38.434	1007300000	1099800000	1007300000	1099800000	0.915894	-	0.633586
P78406	RAE1	sp|P78406|RAE1L_HUMAN mRNA export factor RAE1 OS=Homo sapiens OX=9606 GN=RAE1 PE=1 SV=1	1	6	6	6	21.5	40.968	160510000	175280000	160510000	175280000	0.915735	-	0.633021
Q9NZB2;Q5T035	FAM120A	sp|Q9NZB2|F120A_HUMAN Constitutive coactivator of PPAR-gamma-like protein 1 OS=Homo sapiens OX=9606 GN=FAM120A PE=1 SV=2	2	22	22	22	29.1	121.89	284380000	310580000	284380000	310580000	0.915642	-	0.63269
P00568	AK1	sp|P00568|KAD1_HUMAN Adenylate kinase isoenzyme 1 OS=Homo sapiens OX=9606 GN=AK1 PE=1 SV=3	1	4	4	4	23.7	21.635	24432000	26685000	24432000	26685000	0.915571	-	0.632436
Q9H2U1	DHX36	sp|Q9H2U1|DHX36_HUMAN ATP-dependent DNA/RNA helicase DHX36 OS=Homo sapiens OX=9606 GN=DHX36 PE=1 SV=2	1	24	24	23	32.4	114.76	174240000	190370000	174240000	190370000	0.91527	-	0.631369
Q15637	SF1	sp|Q15637|SF01_HUMAN Splicing factor 1 OS=Homo sapiens OX=9606 GN=SF1 PE=1 SV=4	1	11	11	11	19.7	68.329	194270000	212290000	194270000	212290000	0.915116	-	0.630821
Q99081;P15884	TCF12	sp|Q99081|HTF4_HUMAN Transcription factor 12 OS=Homo sapiens OX=9606 GN=TCF12 PE=1 SV=1	2	4	4	4	10.1	72.964	42020000	45918000	42020000	45918000	0.91511	-	0.630797
Q9Y6V7	DDX49	sp|Q9Y6V7|DDX49_HUMAN Probable ATP-dependent RNA helicase DDX49 OS=Homo sapiens OX=9606 GN=DDX49 PE=1 SV=1	1	4	4	4	11.2	54.226	30098000	32897000	30098000	32897000	0.914916	-	0.63011
O43390	HNRNPR	sp|O43390|HNRPR_HUMAN Heterogeneous nuclear ribonucleoprotein R OS=Homo sapiens OX=9606 GN=HNRNPR PE=1 SV=1	1	26	26	22	46	70.942	2295300000	2512200000	2295300000	2512200000	0.913661	-	0.625655
P05455	SSB	sp|P05455|LA_HUMAN Lupus La protein OS=Homo sapiens OX=9606 GN=SSB PE=1 SV=2	1	2	2	2	5.4	46.836	28859000	31587000	28859000	31587000	0.913635	-	0.625563
Q96GA3	LTV1	sp|Q96GA3|LTV1_HUMAN Protein LTV1 homolog OS=Homo sapiens OX=9606 GN=LTV1 PE=1 SV=1	1	10	10	10	22.9	54.854	96636000	105780000	96636000	105780000	0.913556	-	0.625283
Q9Y305	ACOT9	sp|Q9Y305|ACOT9_HUMAN Acyl-coenzyme A thioesterase 9, mitochondrial OS=Homo sapiens OX=9606 GN=ACOT9 PE=1 SV=2	1	8	8	8	19.8	49.901	67513000	73908000	67513000	73908000	0.913474	-	0.624989
P35998	PSMC2	sp|P35998|PRS7_HUMAN 26S proteasome regulatory subunit 7 OS=Homo sapiens OX=9606 GN=PSMC2 PE=1 SV=3	1	13	13	13	30.5	48.633	78418000	85869000	78418000	85869000	0.913228	-	0.624119
Q2TB90	HKDC1	sp|Q2TB90|HKDC1_HUMAN Hexokinase HKDC1 OS=Homo sapiens OX=9606 GN=HKDC1 PE=1 SV=3	1	2	2	2	2.1	102.54	34092000	37345000	34092000	37345000	0.912893	-	0.622932
Q9Y3D8	AK6	sp|Q9Y3D8|KAD6_HUMAN Adenylate kinase isoenzyme 6 OS=Homo sapiens OX=9606 GN=AK6 PE=1 SV=1	1	3	3	3	14.5	20.061	65464000	71711000	65464000	71711000	0.912886	-	0.622907
P14923	JUP	sp|P14923|PLAK_HUMAN Junction plakoglobin OS=Homo sapiens OX=9606 GN=JUP PE=1 SV=3	1	21	21	19	38.1	81.744	319320000	349820000	319320000	349820000	0.912812	-	0.622645
P98160	HSPG2	sp|P98160|PGBM_HUMAN Basement membrane-specific heparan sulfate proteoglycan core protein OS=Homo sapiens OX=9606 GN=HSPG2 PE=1 SV=4	1	36	36	36	12	468.83	156860000	171890000	156860000	171890000	0.91256	-	0.621752
P49207	RPL34	sp|P49207|RL34_HUMAN Large ribosomal subunit protein eL34 OS=Homo sapiens OX=9606 GN=RPL34 PE=1 SV=3	1	4	4	4	21.4	13.293	1133600000	1243000000	1133600000	1243000000	0.911987	-	0.619722
P31942	HNRNPH3	sp|P31942|HNRH3_HUMAN Heterogeneous nuclear ribonucleoprotein H3 OS=Homo sapiens OX=9606 GN=HNRNPH3 PE=1 SV=2	1	12	11	11	60.1	36.926	3833900000	4204000000	3833900000	4204000000	0.911965	-	0.619643
Q9H0A0	NAT10	sp|Q9H0A0|NAT10_HUMAN RNA cytidine acetyltransferase OS=Homo sapiens OX=9606 GN=NAT10 PE=1 SV=2	1	18	18	18	21.6	115.73	124780000	136930000	124780000	136930000	0.911269	-	0.61718
P05141;Q9H0C2	SLC25A5	sp|P05141|ADT2_HUMAN ADP/ATP translocase 2 OS=Homo sapiens OX=9606 GN=SLC25A5 PE=1 SV=7	2	14	14	6	43	32.852	3036200000	3332000000	3036200000	3332000000	0.911224	-	0.617024
Q2KHR3	QSER1	sp|Q2KHR3|QSER1_HUMAN Glutamine and serine-rich protein 1 OS=Homo sapiens OX=9606 GN=QSER1 PE=1 SV=3	1	13	13	13	10	189.97	86775000	95300000	86775000	95300000	0.910546	-	0.614626
P04844	RPN2	sp|P04844|RPN2_HUMAN Dolichyl-diphosphooligosaccharide--protein glycosyltransferase subunit 2 OS=Homo sapiens OX=9606 GN=RPN2 PE=1 SV=3	1	14	14	14	36.3	69.283	168290000	184880000	168290000	184880000	0.910266	-	0.613638
P09001	MRPL3	sp|P09001|RM03_HUMAN Large ribosomal subunit protein uL3m OS=Homo sapiens OX=9606 GN=MRPL3 PE=1 SV=1	1	5	5	5	15.8	38.632	46208000	50776000	46208000	50776000	0.910036	-	0.612827
Q8IX12	CCAR1	sp|Q8IX12|CCAR1_HUMAN Cell division cycle and apoptosis regulator protein 1 OS=Homo sapiens OX=9606 GN=CCAR1 PE=1 SV=2	1	3	3	3	2.9	132.82	26306000	28909000	26306000	28909000	0.909959	-	0.612554
Q9NZI8	IGF2BP1	sp|Q9NZI8|IF2B1_HUMAN Insulin-like growth factor 2 mRNA-binding protein 1 OS=Homo sapiens OX=9606 GN=IGF2BP1 PE=1 SV=2	1	12	12	10	23.7	63.48	148640000	163480000	148640000	163480000	0.909224	-	0.609963
Q9P2E9;Q8N4C6	RRBP1	sp|Q9P2E9|RRBP1_HUMAN Ribosome-binding protein 1 OS=Homo sapiens OX=9606 GN=RRBP1 PE=1 SV=5	2	19	19	19	16.2	152.45	139030000	152920000	139030000	152920000	0.909168	-	0.609765
Q9HCE1	MOV10	sp|Q9HCE1|MOV10_HUMAN Helicase MOV-10 OS=Homo sapiens OX=9606 GN=MOV10 PE=1 SV=2	1	28	28	28	33.1	113.67	414600000	456280000	414600000	456280000	0.908653	-	0.607948
P23528	CFL1	sp|P23528|COF1_HUMAN Cofilin-1 OS=Homo sapiens OX=9606 GN=CFL1 PE=1 SV=3	1	7	7	6	52.4	18.502	576150000	634500000	576150000	634500000	0.908038	-	0.605783
Q969X5	ERGIC1	sp|Q969X5|ERGI1_HUMAN Endoplasmic reticulum-Golgi intermediate compartment protein 1 OS=Homo sapiens OX=9606 GN=ERGIC1 PE=1 SV=1	1	6	6	6	26.6	32.592	113810000	125350000	113810000	125350000	0.907938	-	0.605431
Q8WWI1	LMO7	sp|Q8WWI1|LMO7_HUMAN LIM domain only protein 7 OS=Homo sapiens OX=9606 GN=LMO7 PE=1 SV=3	1	56	56	56	36.3	192.69	985530000	1085500000	985530000	1085500000	0.907904	-	0.605313
Q9BXP5	SRRT	sp|Q9BXP5|SRRT_HUMAN Serrate RNA effector molecule homolog OS=Homo sapiens OX=9606 GN=SRRT PE=1 SV=1	1	14	14	14	16.2	100.67	289590000	319000000	289590000	319000000	0.907806	-	0.604967
Q00839	HNRNPU	sp|Q00839|HNRPU_HUMAN Heterogeneous nuclear ribonucleoprotein U OS=Homo sapiens OX=9606 GN=HNRNPU PE=1 SV=6	1	26	26	26	33.5	90.583	5369400000	5915500000	5369400000	5915500000	0.907683	-	0.604536
Q9H8H2	DDX31	sp|Q9H8H2|DDX31_HUMAN Probable ATP-dependent RNA helicase DDX31 OS=Homo sapiens OX=9606 GN=DDX31 PE=1 SV=2	1	6	6	6	8.3	94.086	29293000	32288000	29293000	32288000	0.907241	-	0.602981
Q96GQ7	DDX27	sp|Q96GQ7|DDX27_HUMAN Probable ATP-dependent RNA helicase DDX27 OS=Homo sapiens OX=9606 GN=DDX27 PE=1 SV=2	1	17	17	17	24.2	89.834	120950000	133340000	120950000	133340000	0.90708	-	0.602414
O14617	AP3D1	sp|O14617|AP3D1_HUMAN AP-3 complex subunit delta-1 OS=Homo sapiens OX=9606 GN=AP3D1 PE=1 SV=1	1	10	10	10	10.3	130.16	104410000	115200000	104410000	115200000	0.906337	-	0.599805
P62244	RPS15A	sp|P62244|RS15A_HUMAN Small ribosomal subunit protein uS8 OS=Homo sapiens OX=9606 GN=RPS15A PE=1 SV=2	1	5	5	5	46.2	14.839	991040000	1093500000	991040000	1093500000	0.906301	-	0.599679
P52747;P36508	ZNF143; ZNF76	sp|P52747|ZN143_HUMAN Zinc finger protein 143 OS=Homo sapiens OX=9606 GN=ZNF143 PE=1 SV=2;sp|P36508|ZNF76_HUMAN Zinc finger protein 76 OS=Homo sapiens OX=9606 GN=ZNF76 PE=1 SV=2	2	2	2	2	4.7	68.895	36784000	40598000	36784000	40598000	0.906054	-	0.598814
O76094	SRP72	sp|O76094|SRP72_HUMAN Signal recognition particle subunit SRP72 OS=Homo sapiens OX=9606 GN=SRP72 PE=1 SV=3	1	17	17	17	28	74.605	193490000	213570000	193490000	213570000	0.905979	-	0.59855
Q9BWF3;Q9BQ04	RBM4; RBM4B	sp|Q9BWF3|RBM4_HUMAN RNA-binding protein 4 OS=Homo sapiens OX=9606 GN=RBM4 PE=1 SV=1;sp|Q9BQ04|RBM4B_HUMAN RNA-binding protein 4B OS=Homo sapiens OX=9606 GN=RBM4B PE=1 SV=1	2	12	12	12	37.1	40.313	254090000	280700000	254090000	280700000	0.905201	-	0.595823
Q96MU7	YTHDC1	sp|Q96MU7|YTDC1_HUMAN YTH domain-containing protein 1 OS=Homo sapiens OX=9606 GN=YTHDC1 PE=1 SV=3	1	5	5	5	7.8	84.699	140860000	155630000	140860000	155630000	0.905095	-	0.595452
P51148	RAB5C	sp|P51148|RAB5C_HUMAN Ras-related protein Rab-5C OS=Homo sapiens OX=9606 GN=RAB5C PE=1 SV=2	1	8	8	5	52.3	23.482	166430000	184050000	166430000	184050000	0.904265	-	0.592545
P48735	IDH2	sp|P48735|IDHP_HUMAN Isocitrate dehydrogenase [NADP], mitochondrial OS=Homo sapiens OX=9606 GN=IDH2 PE=1 SV=2	1	3	3	3	7.3	50.909	20555000	22732000	20555000	22732000	0.904232	-	0.592429
O15020	SPTBN2	sp|O15020|SPTN2_HUMAN Spectrin beta chain, non-erythrocytic 2 OS=Homo sapiens OX=9606 GN=SPTBN2 PE=1 SV=3	1	30	22	22	14	271.32	576350000	637410000	576350000	637410000	0.904206	-	0.592338
Q02218;Q9ULD0	OGDH	sp|Q02218|ODO1_HUMAN 2-oxoglutarate dehydrogenase complex component E1 OS=Homo sapiens OX=9606 GN=OGDH PE=1 SV=3	2	6	6	6	7.4	115.93	27059000	29934000	27059000	29934000	0.903955	-	0.591461
Q5SSJ5	HP1BP3	sp|Q5SSJ5|HP1B3_HUMAN Heterochromatin protein 1-binding protein 3 OS=Homo sapiens OX=9606 GN=HP1BP3 PE=1 SV=1	1	5	5	5	12.5	61.206	58358000	64576000	58358000	64576000	0.90371	-	0.590605
P82933	MRPS9	sp|P82933|RT09_HUMAN Small ribosomal subunit protein uS9m OS=Homo sapiens OX=9606 GN=MRPS9 PE=1 SV=2	1	10	10	10	32.3	45.834	198400000	219630000	198400000	219630000	0.903337	-	0.589301
Q9NZM1	MYOF	sp|Q9NZM1|MYOF_HUMAN Myoferlin OS=Homo sapiens OX=9606 GN=MYOF PE=1 SV=1	1	12	12	12	6	234.71	56836000	62985000	56836000	62985000	0.902374	-	0.585937
Q86XZ4	SPATS2	sp|Q86XZ4|SPAS2_HUMAN Spermatogenesis-associated serine-rich protein 2 OS=Homo sapiens OX=9606 GN=SPATS2 PE=1 SV=1	1	6	6	6	11.6	59.544	89414000	99184000	89414000	99184000	0.901496	-	0.582879
O95707	POP4	sp|O95707|RPP29_HUMAN Ribonuclease P protein subunit p29 OS=Homo sapiens OX=9606 GN=POP4 PE=1 SV=2	1	2	2	2	8.6	25.424	24062000	26699000	24062000	26699000	0.901232	-	0.58196
P08670;P17661;P41219;P12036;O43790;Q14533;P78386;P78385;CON__Q61726;CON__O43790;CON__Q6NT21;CON__P78385;CON__Q14533;CON__P78386	VIM	sp|P08670|VIME_HUMAN Vimentin OS=Homo sapiens OX=9606 GN=VIM PE=1 SV=4	14	44	41	39	83.9	53.651	9202300000	10217000000	9202300000	10217000000	0.900685	-	0.580056
Q7Z6Z7	HUWE1	sp|Q7Z6Z7|HUWE1_HUMAN E3 ubiquitin-protein ligase HUWE1 OS=Homo sapiens OX=9606 GN=HUWE1 PE=1 SV=3	1	5	5	5	1.4	481.89	29255000	32495000	29255000	32495000	0.900292	-	0.57869
Q9H2D1	SLC25A32	sp|Q9H2D1|MFTC_HUMAN Mitochondrial folate transporter/carrier OS=Homo sapiens OX=9606 GN=SLC25A32 PE=1 SV=2	1	4	4	4	20.3	35.407	62888000	69858000	62888000	69858000	0.900226	-	0.57846
Q9Y5L4	TIMM13	sp|Q9Y5L4|TIM13_HUMAN Mitochondrial import inner membrane translocase subunit Tim13 OS=Homo sapiens OX=9606 GN=TIMM13 PE=1 SV=1	1	3	3	3	36.8	10.5	162290000	180410000	162290000	180410000	0.899562	-	0.576154
Q9Y5A9	YTHDF2	sp|Q9Y5A9|YTHD2_HUMAN YTH domain-containing family protein 2 OS=Homo sapiens OX=9606 GN=YTHDF2 PE=1 SV=2	1	11	11	7	23.5	62.333	145570000	161860000	145570000	161860000	0.899357	-	0.575443
O75964	ATP5MG	sp|O75964|ATP5L_HUMAN ATP synthase subunit g, mitochondrial OS=Homo sapiens OX=9606 GN=ATP5MG PE=1 SV=3	1	4	4	4	33	11.428	557970000	620430000	557970000	620430000	0.899328	-	0.575341
P41250	GARS1	sp|P41250|GARS_HUMAN Glycine--tRNA ligase OS=Homo sapiens OX=9606 GN=GARS1 PE=1 SV=3	1	22	22	22	36.5	83.165	382910000	426100000	382910000	426100000	0.898639	-	0.572951
P04406;O14556	GAPDH	sp|P04406|G3P_HUMAN Glyceraldehyde-3-phosphate dehydrogenase OS=Homo sapiens OX=9606 GN=GAPDH PE=1 SV=3	2	20	20	20	77.6	36.053	8049600000	8958600000	8049600000	8958600000	0.898533	-	0.572585
Q00341	HDLBP	sp|Q00341|VIGLN_HUMAN Vigilin OS=Homo sapiens OX=9606 GN=HDLBP PE=1 SV=2	1	12	12	12	11.8	141.45	54440000	60622000	54440000	60622000	0.898024	-	0.570821
O00567	NOP56	sp|O00567|NOP56_HUMAN Nucleolar protein 56 OS=Homo sapiens OX=9606 GN=NOP56 PE=1 SV=4	1	11	11	11	19.4	66.049	169040000	188240000	169040000	188240000	0.898003	-	0.570747
Q7L0Y3	TRMT10C	sp|Q7L0Y3|TM10C_HUMAN tRNA methyltransferase 10 homolog C OS=Homo sapiens OX=9606 GN=TRMT10C PE=1 SV=2	1	12	12	12	33.5	47.346	166440000	185350000	166440000	185350000	0.897977	-	0.570658
O15226	NKRF	sp|O15226|NKRF_HUMAN NF-kappa-B-repressing factor OS=Homo sapiens OX=9606 GN=NKRF PE=1 SV=2	1	13	13	13	19.9	77.672	140980000	157040000	140980000	157040000	0.897733	-	0.569814
P05783;CON__H-INV:HIT000015463	KRT18	sp|P05783|K1C18_HUMAN Keratin, type I cytoskeletal 18 OS=Homo sapiens OX=9606 GN=KRT18 PE=1 SV=2	2	42	42	30	84.7	48.057	23924000000	26671000000	23924000000	26671000000	0.897004	-	0.567294
O75934	BCAS2	sp|O75934|SPF27_HUMAN Pre-mRNA-splicing factor SPF27 OS=Homo sapiens OX=9606 GN=BCAS2 PE=1 SV=1	1	8	8	8	50.2	26.131	93024000	103720000	93024000	103720000	0.896876	-	0.566852
O15042	U2SURP	sp|O15042|SR140_HUMAN U2 snRNP-associated SURP motif-containing protein OS=Homo sapiens OX=9606 GN=U2SURP PE=1 SV=2	1	9	9	9	11.9	118.29	58259000	64960000	58259000	64960000	0.896844	-	0.566741
Q5VZK9	CARMIL1	sp|Q5VZK9|CARL1_HUMAN F-actin-uncapping protein LRRC16A OS=Homo sapiens OX=9606 GN=CARMIL1 PE=1 SV=1	1	4	4	4	4	151.56	17158000	19133000	17158000	19133000	0.896775	-	0.566503
P27144	AK4	sp|P27144|KAD4_HUMAN Adenylate kinase 4, mitochondrial OS=Homo sapiens OX=9606 GN=AK4 PE=1 SV=1	1	6	6	6	40.4	25.268	76263000	85067000	76263000	85067000	0.896505	-	0.56557
O95470	SGPL1	sp|O95470|SGPL1_HUMAN Sphingosine-1-phosphate lyase 1 OS=Homo sapiens OX=9606 GN=SGPL1 PE=1 SV=3	1	7	7	7	13.4	63.523	49224000	54938000	49224000	54938000	0.895992	-	0.563799
Q9NXF1	TEX10	sp|Q9NXF1|TEX10_HUMAN Testis-expressed protein 10 OS=Homo sapiens OX=9606 GN=TEX10 PE=1 SV=2	1	7	7	7	8.3	105.67	150450000	167930000	150450000	167930000	0.895909	-	0.563513
P33992	MCM5	sp|P33992|MCM5_HUMAN DNA replication licensing factor MCM5 OS=Homo sapiens OX=9606 GN=MCM5 PE=1 SV=5	1	17	17	17	29	82.285	160260000	178890000	160260000	178890000	0.895858	-	0.563336
P32969	RPL9	sp|P32969|RL9_HUMAN Large ribosomal subunit protein uL6 OS=Homo sapiens OX=9606 GN=RPL9 PE=1 SV=1	1	9	9	9	62	21.863	956010000	1067500000	956010000	1067500000	0.89556	-	0.562309
Q9H267	VPS33B	sp|Q9H267|VP33B_HUMAN Vacuolar protein sorting-associated protein 33B OS=Homo sapiens OX=9606 GN=VPS33B PE=1 SV=2	1	5	5	5	11.5	70.584	46297000	51747000	46297000	51747000	0.89468	-	0.559279
Q14134	TRIM29	sp|Q14134|TRI29_HUMAN Tripartite motif-containing protein 29 OS=Homo sapiens OX=9606 GN=TRIM29 PE=1 SV=2	1	29	29	29	46.1	65.834	2267400000	2535600000	2267400000	2535600000	0.894226	-	0.557718
Q99829	CPNE1	sp|Q99829|CPNE1_HUMAN Copine-1 OS=Homo sapiens OX=9606 GN=CPNE1 PE=1 SV=1	1	3	3	3	4.7	59.058	66343000	74192000	66343000	74192000	0.894207	-	0.557652
P25490	YY1	sp|P25490|TYY1_HUMAN Transcriptional repressor protein YY1 OS=Homo sapiens OX=9606 GN=YY1 PE=1 SV=2	1	5	5	2	12.1	44.712	73921000	82681000	73921000	82681000	0.894051	-	0.557115
P51991	HNRNPA3	sp|P51991|ROA3_HUMAN Heterogeneous nuclear ribonucleoprotein A3 OS=Homo sapiens OX=9606 GN=HNRNPA3 PE=1 SV=2	1	16	15	15	41.3	39.594	2951000000	3301600000	2951000000	3301600000	0.893809	-	0.556285
O43242	PSMD3	sp|O43242|PSMD3_HUMAN 26S proteasome non-ATPase regulatory subunit 3 OS=Homo sapiens OX=9606 GN=PSMD3 PE=1 SV=2	1	22	22	22	44.9	60.977	200330000	224230000	200330000	224230000	0.893413	-	0.554925
Q6UB35	MTHFD1L	sp|Q6UB35|C1TM_HUMAN Monofunctional C1-tetrahydrofolate synthase, mitochondrial OS=Homo sapiens OX=9606 GN=MTHFD1L PE=1 SV=1	1	7	7	7	8	105.79	56918000	63718000	56918000	63718000	0.89328	-	0.554467
P06730	EIF4E	sp|P06730|IF4E_HUMAN Eukaryotic translation initiation factor 4E OS=Homo sapiens OX=9606 GN=EIF4E PE=1 SV=2	1	2	2	2	11.5	25.097	181090000	202810000	181090000	202810000	0.892905	-	0.553181
P14373;Q9HCM9	TRIM27	sp|P14373|TRI27_HUMAN Zinc finger protein RFP OS=Homo sapiens OX=9606 GN=TRIM27 PE=1 SV=1	2	7	7	7	17	58.489	122530000	137240000	122530000	137240000	0.892816	-	0.552875
O75531	BANF1	sp|O75531|BAF_HUMAN Barrier-to-autointegration factor OS=Homo sapiens OX=9606 GN=BANF1 PE=1 SV=1	1	6	6	6	50.6	10.058	2718300000	3046000000	2718300000	3046000000	0.892416	-	0.551506
Q14839	CHD4	sp|Q14839|CHD4_HUMAN Chromodomain-helicase-DNA-binding protein 4 OS=Homo sapiens OX=9606 GN=CHD4 PE=1 SV=2	1	19	19	13	10.1	218	217490000	243770000	217490000	243770000	0.892193	-	0.550743
O75340	PDCD6	sp|O75340|PDCD6_HUMAN Programmed cell death protein 6 OS=Homo sapiens OX=9606 GN=PDCD6 PE=1 SV=1	1	4	4	4	20.9	21.868	102100000	114570000	102100000	114570000	0.891158	-	0.547201
Q9BQ52	ELAC2	sp|Q9BQ52|RNZ2_HUMAN Zinc phosphodiesterase ELAC protein 2 OS=Homo sapiens OX=9606 GN=ELAC2 PE=1 SV=2	1	4	4	4	5.6	92.218	40945000	45964000	40945000	45964000	0.890806	-	0.545997
Q8WU90	ZC3H15	sp|Q8WU90|ZC3HF_HUMAN Zinc finger CCCH domain-containing protein 15 OS=Homo sapiens OX=9606 GN=ZC3H15 PE=1 SV=1	1	7	7	7	18.5	48.602	55842000	62730000	55842000	62730000	0.890196	-	0.543916
O15230	LAMA5	sp|O15230|LAMA5_HUMAN Laminin subunit alpha-5 OS=Homo sapiens OX=9606 GN=LAMA5 PE=1 SV=8	1	22	22	22	8	399.73	42664000	47963000	42664000	47963000	0.889519	-	0.541608
Q5SY16	NOL9	sp|Q5SY16|NOL9_HUMAN Polynucleotide 5-hydroxyl-kinase NOL9 OS=Homo sapiens OX=9606 GN=NOL9 PE=1 SV=1	1	3	3	3	6.1	79.322	35835000	40292000	35835000	40292000	0.889383	-	0.541143
Q92499	DDX1	sp|Q92499|DDX1_HUMAN ATP-dependent RNA helicase DDX1 OS=Homo sapiens OX=9606 GN=DDX1 PE=1 SV=2	1	39	39	39	59.7	82.431	2344300000	2637100000	2344300000	2637100000	0.888969	-	0.539735
P62241	RPS8	sp|P62241|RS8_HUMAN Small ribosomal subunit protein eS8 OS=Homo sapiens OX=9606 GN=RPS8 PE=1 SV=2	1	9	9	9	40.4	24.205	1980500000	2229200000	1980500000	2229200000	0.888435	-	0.53792
Q9UM00	TMCO1	sp|Q9UM00|TMCO1_HUMAN Calcium load-activated calcium channel OS=Homo sapiens OX=9606 GN=TMCO1 PE=1 SV=2	1	4	4	4	13.4	27.079	122440000	137850000	122440000	137850000	0.888212	-	0.53716
Q8IY37	DHX37	sp|Q8IY37|DHX37_HUMAN Probable ATP-dependent RNA helicase DHX37 OS=Homo sapiens OX=9606 GN=DHX37 PE=1 SV=1	1	11	11	11	10.4	129.54	25512000	28742000	25512000	28742000	0.887621	-	0.535154
Q3MHD2	LSM12	sp|Q3MHD2|LSM12_HUMAN Protein LSM12 OS=Homo sapiens OX=9606 GN=LSM12 PE=1 SV=2	1	6	6	6	42.1	21.701	1088200000	1226000000	1088200000	1226000000	0.887602	-	0.53509
Q9NVN8	GNL3L	sp|Q9NVN8|GNL3L_HUMAN Guanine nucleotide-binding protein-like 3-like protein OS=Homo sapiens OX=9606 GN=GNL3L PE=1 SV=1	1	10	10	10	22.9	65.572	50264000	56648000	50264000	56648000	0.887304	-	0.534079
Q08J23	NSUN2	sp|Q08J23|NSUN2_HUMAN RNA cytosine C(5)-methyltransferase NSUN2 OS=Homo sapiens OX=9606 GN=NSUN2 PE=1 SV=2	1	26	26	26	41.6	86.47	476550000	537250000	476550000	537250000	0.887017	-	0.533106
O95758	PTBP3	sp|O95758|PTBP3_HUMAN Polypyrimidine tract-binding protein 3 OS=Homo sapiens OX=9606 GN=PTBP3 PE=1 SV=2	1	6	4	4	12.9	59.689	113130000	127550000	113130000	127550000	0.886946	-	0.532866
P51610	HCFC1	sp|P51610|HCFC1_HUMAN Host cell factor 1 OS=Homo sapiens OX=9606 GN=HCFC1 PE=1 SV=2	1	5	5	5	2.9	208.73	20198000	22773000	20198000	22773000	0.886928	-	0.532802
P00966	ASS1	sp|P00966|ASSY_HUMAN Argininosuccinate synthase OS=Homo sapiens OX=9606 GN=ASS1 PE=1 SV=2	1	17	17	17	40.3	46.53	3070000000	3461600000	3070000000	3461600000	0.886873	-	0.532618
P62277	RPS13	sp|P62277|RS13_HUMAN Small ribosomal subunit protein uS15 OS=Homo sapiens OX=9606 GN=RPS13 PE=1 SV=2	1	6	6	6	37.1	17.222	2326800000	2624100000	2326800000	2624100000	0.886704	-	0.532045
Q96EU6;Q9H160	RRP36; ING2	sp|Q96EU6|RRP36_HUMAN Ribosomal RNA processing protein 36 homolog OS=Homo sapiens OX=9606 GN=RRP36 PE=1 SV=1;sp|Q9H160|ING2_HUMAN Inhibitor of growth protein 2 OS=Homo sapiens OX=9606 GN=ING2 PE=1 SV=2	2	2	2	2	6.9	29.823	19651000	22174000	19651000	22174000	0.886218	-	0.5304
P46778	RPL21	sp|P46778|RL21_HUMAN Large ribosomal subunit protein eL21 OS=Homo sapiens OX=9606 GN=RPL21 PE=1 SV=2	1	6	6	6	38.1	18.565	2610400000	2945800000	2610400000	2945800000	0.886143	-	0.530146
Q9UNX3;P61254	RPL26L1; RPL26	sp|Q9UNX3|RL26L_HUMAN Ribosomal protein uL24-like OS=Homo sapiens OX=9606 GN=RPL26L1 PE=1 SV=1;sp|P61254|RL26_HUMAN Large ribosomal subunit protein uL24 OS=Homo sapiens OX=9606 GN=RPL26 PE=1 SV=1	2	10	10	10	42.1	17.256	1381000000	1558600000	1381000000	1558600000	0.886052	-	0.529837
P47914	RPL29	sp|P47914|RL29_HUMAN Large ribosomal subunit protein eL29 OS=Homo sapiens OX=9606 GN=RPL29 PE=1 SV=2	1	2	2	2	14.5	17.752	1030900000	1165300000	1030900000	1165300000	0.884665	-	0.525154
Q9UGI8	TES	sp|Q9UGI8|TES_HUMAN Testin OS=Homo sapiens OX=9606 GN=TES PE=1 SV=1	1	3	3	3	6.2	47.996	52253000	59070000	52253000	59070000	0.884595	-	0.524916
Q9H0S4	DDX47	sp|Q9H0S4|DDX47_HUMAN Probable ATP-dependent RNA helicase DDX47 OS=Homo sapiens OX=9606 GN=DDX47 PE=1 SV=1	1	6	6	6	17.6	50.646	77849000	88057000	77849000	88057000	0.884075	-	0.523166
O14979	HNRNPDL	sp|O14979|HNRDL_HUMAN Heterogeneous nuclear ribonucleoprotein D-like OS=Homo sapiens OX=9606 GN=HNRNPDL PE=1 SV=3	1	11	11	11	19	46.437	1403500000	1587900000	1403500000	1587900000	0.883872	-	0.522481
Q14376	GALE	sp|Q14376|GALE_HUMAN UDP-glucose 4-epimerase OS=Homo sapiens OX=9606 GN=GALE PE=1 SV=2	1	6	6	6	21.8	38.281	43249000	48936000	43249000	48936000	0.883787	-	0.522196
Q9Y285	FARSA	sp|Q9Y285|SYFA_HUMAN Phenylalanine--tRNA ligase alpha subunit OS=Homo sapiens OX=9606 GN=FARSA PE=1 SV=3	1	17	17	17	41.1	57.563	586730000	665110000	586730000	665110000	0.882155	-	0.516712
Q9NPD3	EXOSC4	sp|Q9NPD3|EXOS4_HUMAN Exosome complex component RRP41 OS=Homo sapiens OX=9606 GN=EXOSC4 PE=1 SV=3	1	2	2	2	9	26.383	74504000	84537000	74504000	84537000	0.881318	-	0.513909
Q01780	EXOSC10	sp|Q01780|EXOSX_HUMAN Exosome component 10 OS=Homo sapiens OX=9606 GN=EXOSC10 PE=1 SV=2	1	7	7	7	9.3	100.83	38298000	43484000	38298000	43484000	0.880738	-	0.511967
Q9BQ39	DDX50	sp|Q9BQ39|DDX50_HUMAN ATP-dependent RNA helicase DDX50 OS=Homo sapiens OX=9606 GN=DDX50 PE=1 SV=1	1	13	12	12	22.7	82.564	93870000	106590000	93870000	106590000	0.880664	-	0.511721
Q96EP5	DAZAP1	sp|Q96EP5|DAZP1_HUMAN DAZ-associated protein 1 OS=Homo sapiens OX=9606 GN=DAZAP1 PE=1 SV=1	1	5	5	5	21.9	43.383	268950000	305470000	268950000	305470000	0.880447	-	0.510993
P49189	ALDH9A1	sp|P49189|AL9A1_HUMAN 4-trimethylaminobutyraldehyde dehydrogenase OS=Homo sapiens OX=9606 GN=ALDH9A1 PE=1 SV=3	1	5	5	5	10.3	53.801	45891000	52155000	45891000	52155000	0.879896	-	0.509157
P13489	RNH1	sp|P13489|RINI_HUMAN Ribonuclease inhibitor OS=Homo sapiens OX=9606 GN=RNH1 PE=1 SV=2	1	3	3	3	8	49.973	173310000	197090000	173310000	197090000	0.879344	-	0.507316
Q9Y2W1	THRAP3	sp|Q9Y2W1|TR150_HUMAN Thyroid hormone receptor-associated protein 3 OS=Homo sapiens OX=9606 GN=THRAP3 PE=1 SV=2	1	39	39	38	35.8	108.66	1398700000	1590800000	1398700000	1590800000	0.879243	-	0.506978
Q15365;P57721	PCBP1	sp|Q15365|PCBP1_HUMAN Poly(rC)-binding protein 1 OS=Homo sapiens OX=9606 GN=PCBP1 PE=1 SV=2	2	7	7	5	29.5	37.497	676000000	769780000	676000000	769780000	0.878173	-	0.503417
P35237	SERPINB6	sp|P35237|SPB6_HUMAN Serpin B6 OS=Homo sapiens OX=9606 GN=SERPINB6 PE=1 SV=3	1	3	3	3	9.8	42.621	27725000	31586000	27725000	31586000	0.877762	-	0.502053
Q96KR1	ZFR	sp|Q96KR1|ZFR_HUMAN Zinc finger RNA-binding protein OS=Homo sapiens OX=9606 GN=ZFR PE=1 SV=2	1	15	15	15	20	117.01	107170000	122160000	107170000	122160000	0.877292	-	0.500493
Q9H078	CLPB	sp|Q9H078|CLPB_HUMAN Mitochondrial disaggregase OS=Homo sapiens OX=9606 GN=CLPB PE=1 SV=1	1	2	2	2	2.8	78.728	44658000	50944000	44658000	50944000	0.87661	-	0.498231
Q7Z739	YTHDF3	sp|Q7Z739|YTHD3_HUMAN YTH domain-containing family protein 3 OS=Homo sapiens OX=9606 GN=YTHDF3 PE=1 SV=1	1	7	2	2	13.3	63.86	59056000	67411000	59056000	67411000	0.876059	-	0.496408
Q8WXF1	PSPC1	sp|Q8WXF1|PSPC1_HUMAN Paraspeckle component 1 OS=Homo sapiens OX=9606 GN=PSPC1 PE=1 SV=1	1	11	11	11	24.9	58.743	388550000	443550000	388550000	443550000	0.876	-	0.496215
P62318	SNRPD3	sp|P62318|SMD3_HUMAN Small nuclear ribonucleoprotein Sm D3 OS=Homo sapiens OX=9606 GN=SNRPD3 PE=1 SV=1	1	4	4	4	37.3	13.916	685430000	782810000	685430000	782810000	0.875602	-	0.494899
Q86YP4	GATAD2A	sp|Q86YP4|P66A_HUMAN Transcriptional repressor p66-alpha OS=Homo sapiens OX=9606 GN=GATAD2A PE=1 SV=1	1	3	2	2	4.7	68.062	25970000	29682000	25970000	29682000	0.874941	-	0.492717
Q14444	CAPRIN1	sp|Q14444|CAPR1_HUMAN Caprin-1 OS=Homo sapiens OX=9606 GN=CAPRIN1 PE=1 SV=2	1	17	17	17	31.7	78.365	4544700000	5194500000	4544700000	5194500000	0.874906	-	0.492602
P17844	DDX5	sp|P17844|DDX5_HUMAN Probable ATP-dependent RNA helicase DDX5 OS=Homo sapiens OX=9606 GN=DDX5 PE=1 SV=1	1	30	29	23	45.3	69.147	4409600000	5040300000	4409600000	5040300000	0.874869	-	0.492478
Q14432;Q13370	PDE3A	sp|Q14432|PDE3A_HUMAN cGMP-inhibited 3,5-cyclic phosphodiesterase 3A OS=Homo sapiens OX=9606 GN=PDE3A PE=1 SV=3	2	6	6	6	5.8	124.98	117700000	134540000	117700000	134540000	0.874833	-	0.49236
P62701;P22090;Q8TD47	RPS4X	sp|P62701|RS4X_HUMAN Small ribosomal subunit protein eS4, X isoform OS=Homo sapiens OX=9606 GN=RPS4X PE=1 SV=2	3	15	15	15	56.3	29.597	2538200000	2902600000	2538200000	2902600000	0.874457	-	0.491123
P04843	RPN1	sp|P04843|RPN1_HUMAN Dolichyl-diphosphooligosaccharide--protein glycosyltransferase subunit 1 OS=Homo sapiens OX=9606 GN=RPN1 PE=1 SV=1	1	19	19	19	42	68.569	487520000	558000000	487520000	558000000	0.873692	-	0.488604
Q13428	TCOF1	sp|Q13428|TCOF_HUMAN Treacle protein OS=Homo sapiens OX=9606 GN=TCOF1 PE=1 SV=3	1	16	16	16	11.6	152.1	97060000	111120000	97060000	111120000	0.87347	-	0.487875
Q9NQ55	PPAN	sp|Q9NQ55|SSF1_HUMAN Suppressor of SWI4 1 homolog OS=Homo sapiens OX=9606 GN=PPAN PE=2 SV=1	1	6	6	6	14.2	53.193	47643000	54564000	47643000	54564000	0.873158	-	0.48685
Q8IVF2	AHNAK2	sp|Q8IVF2|AHNK2_HUMAN Protein AHNAK2 OS=Homo sapiens OX=9606 GN=AHNAK2 PE=1 SV=2	1	6	6	6	7.8	616.62	40296000	46161000	40296000	46161000	0.872945	-	0.48615
Q13895	BYSL	sp|Q13895|BYST_HUMAN Bystin OS=Homo sapiens OX=9606 GN=BYSL PE=1 SV=3	1	7	7	7	18.1	49.601	34869000	39954000	34869000	39954000	0.872729	-	0.485441
P22626	HNRNPA2B1	sp|P22626|ROA2_HUMAN Heterogeneous nuclear ribonucleoproteins A2/B1 OS=Homo sapiens OX=9606 GN=HNRNPA2B1 PE=1 SV=2	1	23	23	22	67.4	37.429	8870100000	10164000000	8870100000	10164000000	0.872698	-	0.48534
Q14112;P14543	NID2	sp|Q14112|NID2_HUMAN Nidogen-2 OS=Homo sapiens OX=9606 GN=NID2 PE=1 SV=3	2	8	8	8	6.9	151.25	170890000	195870000	170890000	195870000	0.872466	-	0.484581
P82675	MRPS5	sp|P82675|RT05_HUMAN Small ribosomal subunit protein uS5m OS=Homo sapiens OX=9606 GN=MRPS5 PE=1 SV=2	1	4	4	4	10.7	48.006	76405000	87576000	76405000	87576000	0.872442	-	0.484502
Q53F19	NCBP3	sp|Q53F19|NCBP3_HUMAN Nuclear cap-binding protein subunit 3 OS=Homo sapiens OX=9606 GN=NCBP3 PE=1 SV=2	1	3	3	3	5.5	70.592	19303000	22133000	19303000	22133000	0.872137	-	0.483501
Q13283	G3BP1	sp|Q13283|G3BP1_HUMAN Ras GTPase-activating protein-binding protein 1 OS=Homo sapiens OX=9606 GN=G3BP1 PE=1 SV=1	1	20	17	17	47.4	52.164	3415500000	3916500000	3415500000	3916500000	0.87208	-	0.483314
Q12986	NFX1	sp|Q12986|NFX1_HUMAN Transcriptional repressor NF-X1 OS=Homo sapiens OX=9606 GN=NFX1 PE=1 SV=2	1	4	4	4	4.1	124.39	47037000	53950000	47037000	53950000	0.871863	-	0.482604
P49327	FASN	sp|P49327|FAS_HUMAN Fatty acid synthase OS=Homo sapiens OX=9606 GN=FASN PE=1 SV=3	1	45	45	45	24.7	273.42	133790000	153590000	133790000	153590000	0.871085	-	0.480062
Q9Y512	SAMM50	sp|Q9Y512|SAM50_HUMAN Sorting and assembly machinery component 50 homolog OS=Homo sapiens OX=9606 GN=SAMM50 PE=1 SV=3	1	5	5	5	11.7	51.976	84722000	97292000	84722000	97292000	0.870801	-	0.479135
Q96IZ0	PAWR	sp|Q96IZ0|PAWR_HUMAN PRKC apoptosis WT1 regulator protein OS=Homo sapiens OX=9606 GN=PAWR PE=1 SV=1	1	4	4	4	14.7	36.567	28822000	33127000	28822000	33127000	0.870046	-	0.476671
P46013	MKI67	sp|P46013|KI67_HUMAN Proliferation marker protein Ki-67 OS=Homo sapiens OX=9606 GN=MKI67 PE=1 SV=2	1	39	39	39	19.7	358.69	71944000	82697000	71944000	82697000	0.869971	-	0.476428
O95819;Q9UKE5;Q8N4C8	MAP4K4; TNIK	sp|O95819|M4K4_HUMAN Mitogen-activated protein kinase kinase kinase kinase 4 OS=Homo sapiens OX=9606 GN=MAP4K4 PE=1 SV=2;sp|Q9UKE5|TNIK_HUMAN TRAF2 and NCK-interacting protein kinase OS=Homo sapiens OX=9606 GN=TNIK PE=1 SV=1;sp|Q8N4C8|MINK1_HUMAN Misshapen	3	2	2	2	1.6	142.1	32409000	37254000	32409000	37254000	0.869947	-	0.476349
Q53EZ4	CEP55	sp|Q53EZ4|CEP55_HUMAN Centrosomal protein of 55 kDa OS=Homo sapiens OX=9606 GN=CEP55 PE=1 SV=3	1	7	7	7	18.1	54.178	44788000	51503000	44788000	51503000	0.869619	-	0.475283
O75746	SLC25A12	sp|O75746|S2512_HUMAN Electrogenic aspartate/glutamate antiporter SLC25A12, mitochondrial OS=Homo sapiens OX=9606 GN=SLC25A12 PE=1 SV=2	1	8	6	6	13	74.761	73046000	84003000	73046000	84003000	0.869564	-	0.475104
P62753	RPS6	sp|P62753|RS6_HUMAN Small ribosomal subunit protein eS6 OS=Homo sapiens OX=9606 GN=RPS6 PE=1 SV=1	1	9	9	9	29.3	28.68	3017400000	3470400000	3017400000	3470400000	0.869467	-	0.474789
Q8TDD1	DDX54	sp|Q8TDD1|DDX54_HUMAN ATP-dependent RNA helicase DDX54 OS=Homo sapiens OX=9606 GN=DDX54 PE=1 SV=2	1	11	11	11	13.5	98.594	73431000	84457000	73431000	84457000	0.869448	-	0.474727
P21399	ACO1	sp|P21399|ACOHC_HUMAN Cytoplasmic aconitate hydratase OS=Homo sapiens OX=9606 GN=ACO1 PE=1 SV=3	1	2	2	2	2.4	98.398	37402000	43028000	37402000	43028000	0.869248	-	0.474075
P51553	IDH3G	sp|P51553|IDH3G_HUMAN Isocitrate dehydrogenase [NAD] subunit gamma, mitochondrial OS=Homo sapiens OX=9606 GN=IDH3G PE=1 SV=1	1	3	3	3	14.5	42.794	57553000	66226000	57553000	66226000	0.869039	-	0.473398
Q8N684	CPSF7	sp|Q8N684|CPSF7_HUMAN Cleavage and polyadenylation specificity factor subunit 7 OS=Homo sapiens OX=9606 GN=CPSF7 PE=1 SV=1	1	15	15	15	33.8	52.049	399670000	459900000	399670000	459900000	0.869037	-	0.473389
O96000	NDUFB10	sp|O96000|NDUBA_HUMAN NADH dehydrogenase [ubiquinone] 1 beta subcomplex subunit 10 OS=Homo sapiens OX=9606 GN=NDUFB10 PE=1 SV=3	1	2	2	2	14.5	20.776	52502000	60450000	52502000	60450000	0.868519	-	0.47171
Q8NDV7;Q9HCJ0	TNRC6A	sp|Q8NDV7|TNR6A_HUMAN Trinucleotide repeat-containing gene 6A protein OS=Homo sapiens OX=9606 GN=TNRC6A PE=1 SV=2	2	7	7	7	5.2	210.29	44047000	50730000	44047000	50730000	0.868263	-	0.470879
O94905	ERLIN2	sp|O94905|ERLN2_HUMAN Erlin-2 OS=Homo sapiens OX=9606 GN=ERLIN2 PE=1 SV=1	1	7	5	5	24.2	37.839	99986000	115210000	99986000	115210000	0.867859	-	0.469568
Q1KMD3	HNRNPUL2	sp|Q1KMD3|HNRL2_HUMAN Heterogeneous nuclear ribonucleoprotein U-like protein 2 OS=Homo sapiens OX=9606 GN=HNRNPUL2 PE=1 SV=1	1	18	18	18	28.6	85.104	381530000	439640000	381530000	439640000	0.867824	-	0.469454
Q9BYJ9	YTHDF1	sp|Q9BYJ9|YTHD1_HUMAN YTH domain-containing family protein 1 OS=Homo sapiens OX=9606 GN=YTHDF1 PE=1 SV=1	1	8	5	3	17	60.873	161770000	186430000	161770000	186430000	0.867725	-	0.469135
Q96EY1	DNAJA3	sp|Q96EY1|DNJA3_HUMAN DnaJ homolog subfamily A member 3, mitochondrial OS=Homo sapiens OX=9606 GN=DNAJA3 PE=1 SV=2	1	7	7	7	16.7	52.488	143410000	165320000	143410000	165320000	0.867469	-	0.468307
Q9Y2R5	MRPS17	sp|Q9Y2R5|RT17_HUMAN Small ribosomal subunit protein uS17m OS=Homo sapiens OX=9606 GN=MRPS17 PE=1 SV=1	1	2	2	2	29.2	14.502	132400000	152650000	132400000	152650000	0.867344	-	0.467901
Q8WUK0	PTPMT1	sp|Q8WUK0|PTPM1_HUMAN Phosphatidylglycerophosphatase and protein-tyrosine phosphatase 1 OS=Homo sapiens OX=9606 GN=PTPMT1 PE=1 SV=1	1	3	3	3	19.4	22.843	65011000	74997000	65011000	74997000	0.866848	-	0.466299
P48634	PRRC2A	sp|P48634|PRC2A_HUMAN Protein PRRC2A OS=Homo sapiens OX=9606 GN=PRRC2A PE=1 SV=3	1	16	15	15	9.8	228.86	62186000	71752000	62186000	71752000	0.86668	-	0.465755
Q16629	SRSF7	sp|Q16629|SRSF7_HUMAN Serine/arginine-rich splicing factor 7 OS=Homo sapiens OX=9606 GN=SRSF7 PE=1 SV=1	1	6	6	5	25.2	27.366	1165500000	1345000000	1165500000	1345000000	0.866543	-	0.465313
Q52LJ0	FAM98B	sp|Q52LJ0|FA98B_HUMAN Protein FAM98B OS=Homo sapiens OX=9606 GN=FAM98B PE=1 SV=2	1	10	7	7	31.2	45.547	202960000	234420000	202960000	234420000	0.865796	-	0.462907
Q9NUD5	ZCCHC3	sp|Q9NUD5|ZCHC3_HUMAN Zinc finger CCHC domain-containing protein 3 OS=Homo sapiens OX=9606 GN=ZCCHC3 PE=1 SV=2	1	4	4	4	12.9	43.547	125810000	145380000	125810000	145380000	0.865387	-	0.46159
Q16795	NDUFA9	sp|Q16795|NDUA9_HUMAN NADH dehydrogenase [ubiquinone] 1 alpha subcomplex subunit 9, mitochondrial OS=Homo sapiens OX=9606 GN=NDUFA9 PE=1 SV=2	1	9	9	9	28.4	42.509	141990000	164110000	141990000	164110000	0.865212	-	0.461027
Q14847	LASP1	sp|Q14847|LASP1_HUMAN LIM and SH3 domain protein 1 OS=Homo sapiens OX=9606 GN=LASP1 PE=1 SV=2	1	8	8	8	27.6	29.717	206710000	239010000	206710000	239010000	0.864859	-	0.459892
P62195	PSMC5	sp|P62195|PRS8_HUMAN 26S proteasome regulatory subunit 8 OS=Homo sapiens OX=9606 GN=PSMC5 PE=1 SV=1	1	9	9	8	22.7	45.626	114590000	132540000	114590000	132540000	0.864569	-	0.458961
Q15233	NONO	sp|Q15233|NONO_HUMAN Non-POU domain-containing octamer-binding protein OS=Homo sapiens OX=9606 GN=NONO PE=1 SV=4	1	26	25	25	59.7	54.231	4253800000	4922000000	4253800000	4922000000	0.864242	-	0.457912
P84098	RPL19	sp|P84098|RL19_HUMAN Large ribosomal subunit protein eL19 OS=Homo sapiens OX=9606 GN=RPL19 PE=1 SV=1	1	6	6	6	23	23.466	380460000	440230000	380460000	440230000	0.86423	-	0.457873
Q9UBB4	ATXN10	sp|Q9UBB4|ATX10_HUMAN Ataxin-10 OS=Homo sapiens OX=9606 GN=ATXN10 PE=1 SV=1	1	8	8	8	19.4	53.488	85791000	99295000	85791000	99295000	0.864001	-	0.457139
P06493;Q00526	CDK1	sp|P06493|CDK1_HUMAN Cyclin-dependent kinase 1 OS=Homo sapiens OX=9606 GN=CDK1 PE=1 SV=3	2	13	13	12	61.3	34.095	344600000	398920000	344600000	398920000	0.863832	-	0.456598
P62316	SNRPD2	sp|P62316|SMD2_HUMAN Small nuclear ribonucleoprotein Sm D2 OS=Homo sapiens OX=9606 GN=SNRPD2 PE=1 SV=1	1	6	6	6	54.2	13.527	271970000	314880000	271970000	314880000	0.863726	-	0.456257
Q9Y520	PRRC2C	sp|Q9Y520|PRC2C_HUMAN Protein PRRC2C OS=Homo sapiens OX=9606 GN=PRRC2C PE=1 SV=4	1	38	38	37	14.4	316.91	619380000	717130000	619380000	717130000	0.863693	-	0.456151
Q9UK61	TASOR	sp|Q9UK61|TASOR_HUMAN Protein TASOR OS=Homo sapiens OX=9606 GN=TASOR PE=1 SV=3	1	12	12	12	7.5	189.03	31714000	36734000	31714000	36734000	0.863342	-	0.455028
Q8TED0	UTP15	sp|Q8TED0|UTP15_HUMAN U3 small nucleolar RNA-associated protein 15 homolog OS=Homo sapiens OX=9606 GN=UTP15 PE=1 SV=3	1	6	6	6	14.9	58.414	53024000	61438000	53024000	61438000	0.863049	-	0.454091
P50416	CPT1A	sp|P50416|CPT1A_HUMAN Carnitine O-palmitoyltransferase 1, liver isoform OS=Homo sapiens OX=9606 GN=CPT1A PE=1 SV=2	1	15	15	15	22.1	88.367	169970000	196960000	169970000	196960000	0.862967	-	0.45383
P23921	RRM1	sp|P23921|RIR1_HUMAN Ribonucleoside-diphosphate reductase large subunit OS=Homo sapiens OX=9606 GN=RRM1 PE=1 SV=1	1	10	10	10	15.4	90.069	63440000	73516000	63440000	73516000	0.862941	-	0.453747
P68363;Q9H853	TUBA1B	sp|P68363|TBA1B_HUMAN Tubulin alpha-1B chain OS=Homo sapiens OX=9606 GN=TUBA1B PE=1 SV=1	2	20	3	0	58.8	50.151	273430000	316920000	273430000	316920000	0.862773	-	0.453209
O15144	ARPC2	sp|O15144|ARPC2_HUMAN Actin-related protein 2/3 complex subunit 2 OS=Homo sapiens OX=9606 GN=ARPC2 PE=1 SV=1	1	9	9	9	32.7	34.333	73866000	85640000	73866000	85640000	0.862518	-	0.452394
P37108	SRP14	sp|P37108|SRP14_HUMAN Signal recognition particle 14 kDa protein OS=Homo sapiens OX=9606 GN=SRP14 PE=1 SV=2	1	5	5	5	44.9	14.57	317990000	368810000	317990000	368810000	0.862205	-	0.451398
P53992	SEC24C	sp|P53992|SC24C_HUMAN Protein transport protein Sec24C OS=Homo sapiens OX=9606 GN=SEC24C PE=1 SV=3	1	8	8	8	9.9	118.32	50951000	59094000	50951000	59094000	0.862203	-	0.451389
O75131;Q86YQ8;Q96A23;Q9UBL6;Q8IYJ1;Q96FN4;Q9HCH3;O95741	CPNE3	sp|O75131|CPNE3_HUMAN Copine-3 OS=Homo sapiens OX=9606 GN=CPNE3 PE=1 SV=1	8	3	3	3	6.3	60.13	33293000	38619000	33293000	38619000	0.862089	-	0.451026
P04792	HSPB1	sp|P04792|HSPB1_HUMAN Heat shock protein beta-1 OS=Homo sapiens OX=9606 GN=HSPB1 PE=1 SV=2	1	11	11	11	68.8	22.782	517040000	599910000	517040000	599910000	0.861863	-	0.450305
P55265	ADAR	sp|P55265|DSRAD_HUMAN Double-stranded RNA-specific adenosine deaminase OS=Homo sapiens OX=9606 GN=ADAR PE=1 SV=4	1	18	18	18	19.5	136.06	214050000	248410000	214050000	248410000	0.86168	-	0.449725
O60231	DHX16	sp|O60231|DHX16_HUMAN Pre-mRNA-splicing factor ATP-dependent RNA helicase DHX16 OS=Homo sapiens OX=9606 GN=DHX16 PE=1 SV=2	1	6	5	5	7	119.26	30364000	35239000	30364000	35239000	0.861659	-	0.449657
Q7Z2W4	ZC3HAV1	sp|Q7Z2W4|ZCCHV_HUMAN Zinc finger CCCH-type antiviral protein 1 OS=Homo sapiens OX=9606 GN=ZC3HAV1 PE=1 SV=3	1	18	18	18	25.5	101.43	193270000	224320000	193270000	224320000	0.861582	-	0.449411
Q9H9G7	AGO3	sp|Q9H9G7|AGO3_HUMAN Protein argonaute-3 OS=Homo sapiens OX=9606 GN=AGO3 PE=1 SV=2	1	12	9	7	18.8	97.359	64879000	75332000	64879000	75332000	0.861241	-	0.448327
Q8IXT5	RBM12B	sp|Q8IXT5|RB12B_HUMAN RNA-binding protein 12B OS=Homo sapiens OX=9606 GN=RBM12B PE=1 SV=2	1	13	13	13	14.4	118.1	87291000	101390000	87291000	101390000	0.860943	-	0.447379
P48681	NES	sp|P48681|NEST_HUMAN Nestin OS=Homo sapiens OX=9606 GN=NES PE=1 SV=2	1	15	15	15	11.2	177.44	46890000	54475000	46890000	54475000	0.860762	-	0.446804
Q9HCD5	NCOA5	sp|Q9HCD5|NCOA5_HUMAN Nuclear receptor coactivator 5 OS=Homo sapiens OX=9606 GN=NCOA5 PE=1 SV=2	1	9	9	9	14.9	65.536	237560000	276200000	237560000	276200000	0.860101	-	0.444709
O60884	DNAJA2	sp|O60884|DNJA2_HUMAN DnaJ homolog subfamily A member 2 OS=Homo sapiens OX=9606 GN=DNAJA2 PE=1 SV=1	1	7	7	7	19.9	45.745	78095000	90838000	78095000	90838000	0.859717	-	0.443492
P61026	RAB10	sp|P61026|RAB10_HUMAN Ras-related protein Rab-10 OS=Homo sapiens OX=9606 GN=RAB10 PE=1 SV=1	1	5	4	4	32	22.541	82527000	96008000	82527000	96008000	0.859585	-	0.443072
P35222	CTNNB1	sp|P35222|CTNB1_HUMAN Catenin beta-1 OS=Homo sapiens OX=9606 GN=CTNNB1 PE=1 SV=1	1	9	7	7	15.1	85.496	36179000	42092000	36179000	42092000	0.859522	-	0.442874
Q9C0J8	WDR33	sp|Q9C0J8|WDR33_HUMAN pre-mRNA 3 end processing protein WDR33 OS=Homo sapiens OX=9606 GN=WDR33 PE=1 SV=2	1	20	20	20	21.1	145.89	99907000	116440000	99907000	116440000	0.858013	-	0.438109
A3KMH1	VWA8	sp|A3KMH1|VWA8_HUMAN von Willebrand factor A domain-containing protein 8 OS=Homo sapiens OX=9606 GN=VWA8 PE=1 SV=2	1	6	6	6	3.9	214.82	15340000	17886000	15340000	17886000	0.857654	-	0.436979
O15427	SLC16A3	sp|O15427|MOT4_HUMAN Monocarboxylate transporter 4 OS=Homo sapiens OX=9606 GN=SLC16A3 PE=1 SV=1	1	3	3	3	8.4	49.469	349130000	407220000	349130000	407220000	0.85735	-	0.436023
Q9P1Y6	PHRF1	sp|Q9P1Y6|PHRF1_HUMAN PHD and RING finger domain-containing protein 1 OS=Homo sapiens OX=9606 GN=PHRF1 PE=1 SV=3	1	2	2	2	2.1	178.66	17950000	20944000	17950000	20944000	0.857047	-	0.435072
Q9Y3I0	RTCB	sp|Q9Y3I0|RTCB_HUMAN RNA-splicing ligase RtcB homolog OS=Homo sapiens OX=9606 GN=RTCB PE=1 SV=1	1	28	28	28	62.8	55.21	2950600000	3445400000	2950600000	3445400000	0.856388	-	0.433004
P14866	HNRNPL	sp|P14866|HNRPL_HUMAN Heterogeneous nuclear ribonucleoprotein L OS=Homo sapiens OX=9606 GN=HNRNPL PE=1 SV=2	1	18	18	18	43.1	64.132	1109800000	1298000000	1109800000	1298000000	0.855008	-	0.428685
Q3KQU3	MAP7D1	sp|Q3KQU3|MA7D1_HUMAN MAP7 domain-containing protein 1 OS=Homo sapiens OX=9606 GN=MAP7D1 PE=1 SV=1	1	9	9	9	11.8	92.819	52056000	60899000	52056000	60899000	0.854792	-	0.428013
Q5F1R6	DNAJC21	sp|Q5F1R6|DJC21_HUMAN DnaJ homolog subfamily C member 21 OS=Homo sapiens OX=9606 GN=DNAJC21 PE=1 SV=2	1	5	5	5	10.2	62.027	57004000	66717000	57004000	66717000	0.854415	-	0.426836
Q8IZH2	XRN1	sp|Q8IZH2|XRN1_HUMAN 5-3 exoribonuclease 1 OS=Homo sapiens OX=9606 GN=XRN1 PE=1 SV=1	1	7	7	7	4.9	194.1	28106000	32904000	28106000	32904000	0.854182	-	0.42611
Q14498;Q86U06	RBM39	sp|Q14498|RBM39_HUMAN RNA-binding protein 39 OS=Homo sapiens OX=9606 GN=RBM39 PE=1 SV=2	2	10	10	10	25.3	59.379	229320000	268540000	229320000	268540000	0.853951	-	0.425391
P40763	STAT3	sp|P40763|STAT3_HUMAN Signal transducer and activator of transcription 3 OS=Homo sapiens OX=9606 GN=STAT3 PE=1 SV=2	1	3	3	3	7	88.067	33191000	38873000	33191000	38873000	0.853832	-	0.42502
P51114	FXR1	sp|P51114|FXR1_HUMAN RNA-binding protein FXR1 OS=Homo sapiens OX=9606 GN=FXR1 PE=1 SV=3	1	19	18	17	45.4	69.72	1066900000	1249600000	1066900000	1249600000	0.853793	-	0.4249
Q14126	DSG2	sp|Q14126|DSG2_HUMAN Desmoglein-2 OS=Homo sapiens OX=9606 GN=DSG2 PE=1 SV=2	1	18	18	18	21.3	122.29	150730000	176640000	150730000	176640000	0.853317	-	0.423422
P11940;Q9H361;Q4VXU2;Q96DU9	PABPC1; PABPC3	sp|P11940|PABP1_HUMAN Polyadenylate-binding protein 1 OS=Homo sapiens OX=9606 GN=PABPC1 PE=1 SV=2;sp|Q9H361|PABP3_HUMAN Polyadenylate-binding protein 3 OS=Homo sapiens OX=9606 GN=PABPC3 PE=1 SV=2	4	31	31	21	57.4	70.67	2941800000	3447900000	2941800000	3447900000	0.853215	-	0.423104
P23381	WARS1	sp|P23381|SYWC_HUMAN Tryptophan--tRNA ligase, cytoplasmic OS=Homo sapiens OX=9606 GN=WARS1 PE=1 SV=2	1	4	4	4	12.3	53.165	102930000	120670000	102930000	120670000	0.852987	-	0.422398
Q29RF7	PDS5A	sp|Q29RF7|PDS5A_HUMAN Sister chromatid cohesion protein PDS5 homolog A OS=Homo sapiens OX=9606 GN=PDS5A PE=1 SV=1	1	3	2	2	2.5	150.83	18463000	21646000	18463000	21646000	0.852952	-	0.422288
P22695	UQCRC2	sp|P22695|QCR2_HUMAN Cytochrome b-c1 complex subunit 2, mitochondrial OS=Homo sapiens OX=9606 GN=UQCRC2 PE=1 SV=3	1	10	10	10	33.1	48.442	410230000	481140000	410230000	481140000	0.852621	-	0.421261
O76031	CLPX	sp|O76031|CLPX_HUMAN ATP-dependent Clp protease ATP-binding subunit clpX-like, mitochondrial OS=Homo sapiens OX=9606 GN=CLPX PE=1 SV=2	1	13	13	13	22.6	69.223	87459000	102620000	87459000	102620000	0.852261	-	0.420146
Q8ND56	LSM14A	sp|Q8ND56|LS14A_HUMAN Protein LSM14 homolog A OS=Homo sapiens OX=9606 GN=LSM14A PE=1 SV=3	1	15	15	14	29.2	50.529	1933300000	2269100000	1933300000	2269100000	0.852012	-	0.419375
Q9Y446	PKP3	sp|Q9Y446|PKP3_HUMAN Plakophilin-3 OS=Homo sapiens OX=9606 GN=PKP3 PE=1 SV=1	1	22	22	22	33.5	87.081	205260000	240960000	205260000	240960000	0.851843	-	0.418852
Q658Y4	FAM91A1	sp|Q658Y4|F91A1_HUMAN Protein FAM91A1 OS=Homo sapiens OX=9606 GN=FAM91A1 PE=1 SV=3	1	2	2	2	2.9	93.908	41383000	48607000	41383000	48607000	0.851379	-	0.417422
O75400;Q6NWY9	PRPF40A	sp|O75400|PR40A_HUMAN Pre-mRNA-processing factor 40 homolog A OS=Homo sapiens OX=9606 GN=PRPF40A PE=1 SV=2	2	10	10	10	9.2	108.8	78803000	92571000	78803000	92571000	0.851271	-	0.417087
P49916	LIG3	sp|P49916|DNLI3_HUMAN DNA ligase 3 OS=Homo sapiens OX=9606 GN=LIG3 PE=1 SV=2	1	9	9	9	10.1	112.91	46503000	54641000	46503000	54641000	0.851064	-	0.416449
Q6NYC8	PPP1R18	sp|Q6NYC8|PPR18_HUMAN Phostensin OS=Homo sapiens OX=9606 GN=PPP1R18 PE=1 SV=1	1	8	8	8	19.4	67.942	100040000	117620000	100040000	117620000	0.850536	-	0.414821
Q9NX63	CHCHD3	sp|Q9NX63|MIC19_HUMAN MICOS complex subunit MIC19 OS=Homo sapiens OX=9606 GN=CHCHD3 PE=1 SV=1	1	8	8	8	29.5	26.152	533090000	626820000	533090000	626820000	0.850467	-	0.414611
Q6UUV7	CRTC3	sp|Q6UUV7|CRTC3_HUMAN CREB-regulated transcription coactivator 3 OS=Homo sapiens OX=9606 GN=CRTC3 PE=1 SV=2	1	6	6	6	12.4	66.958	102480000	120520000	102480000	120520000	0.850315	-	0.414143
Q14669	TRIP12	sp|Q14669|TRIPC_HUMAN E3 ubiquitin-protein ligase TRIP12 OS=Homo sapiens OX=9606 GN=TRIP12 PE=1 SV=1	1	6	6	6	3.8	220.43	16353000	19237000	16353000	19237000	0.850081	-	0.413421
Q86WR7	PROSER2	sp|Q86WR7|PRSR2_HUMAN Proline and serine-rich protein 2 OS=Homo sapiens OX=9606 GN=PROSER2 PE=1 SV=2	1	2	2	2	5.7	45.801	51347000	60440000	51347000	60440000	0.849553	-	0.411801
P08243	ASNS	sp|P08243|ASNS_HUMAN Asparagine synthetase [glutamine-hydrolyzing] OS=Homo sapiens OX=9606 GN=ASNS PE=1 SV=4	1	15	15	15	33.2	64.369	246770000	290860000	246770000	290860000	0.848415	-	0.408315
Q6PKG0;Q659C4	LARP1	sp|Q6PKG0|LARP1_HUMAN La-related protein 1 OS=Homo sapiens OX=9606 GN=LARP1 PE=1 SV=2	2	27	27	27	33.6	123.51	312600000	368500000	312600000	368500000	0.848304	-	0.407976
P08559;P29803	PDHA1	sp|P08559|ODPA_HUMAN Pyruvate dehydrogenase E1 component subunit alpha, somatic form, mitochondrial OS=Homo sapiens OX=9606 GN=PDHA1 PE=1 SV=3	2	5	5	5	12.6	43.295	115340000	136020000	115340000	136020000	0.847964	-	0.406936
P36542	ATP5F1C	sp|P36542|ATPG_HUMAN ATP synthase subunit gamma, mitochondrial OS=Homo sapiens OX=9606 GN=ATP5F1C PE=1 SV=1	1	9	9	9	37.9	32.996	595330000	702120000	595330000	702120000	0.847903	-	0.406753
Q5SW79;Q96L14	CEP170	sp|Q5SW79|CE170_HUMAN Centrosomal protein of 170 kDa OS=Homo sapiens OX=9606 GN=CEP170 PE=1 SV=1	2	9	9	9	6.9	175.29	46691000	55078000	46691000	55078000	0.847725	-	0.406208
O95985;Q13472	TOP3B	sp|O95985|TOP3B_HUMAN DNA topoisomerase 3-beta-1 OS=Homo sapiens OX=9606 GN=TOP3B PE=1 SV=1	2	12	12	12	16.6	96.661	55576000	65583000	55576000	65583000	0.847415	-	0.405262
Q15633	TARBP2	sp|Q15633|TRBP2_HUMAN RISC-loading complex subunit TARBP2 OS=Homo sapiens OX=9606 GN=TARBP2 PE=1 SV=3	1	3	3	3	10.4	39.039	29528000	34845000	29528000	34845000	0.84741	-	0.405247
P42330;Q04828;P52895;P17516	AKR1C3; AKR1C1	sp|P42330|AK1C3_HUMAN Aldo-keto reductase family 1 member C3 OS=Homo sapiens OX=9606 GN=AKR1C3 PE=1 SV=4;sp|Q04828|AK1C1_HUMAN Aldo-keto reductase family 1 member C1 OS=Homo sapiens OX=9606 GN=AKR1C1 PE=1 SV=1;sp|P52895|AK1C2_HUMAN Aldo-keto reductase fami	4	4	4	4	15.5	36.853	52230000	61650000	52230000	61650000	0.847202	-	0.404614
Q969V3	NCLN	sp|Q969V3|NCLN_HUMAN BOS complex subunit NCLN OS=Homo sapiens OX=9606 GN=NCLN PE=1 SV=2	1	6	6	6	11.2	62.974	47164000	55671000	47164000	55671000	0.847192	-	0.404582
P53004	BLVRA	sp|P53004|BIEA_HUMAN Biliverdin reductase A OS=Homo sapiens OX=9606 GN=BLVRA PE=1 SV=2	1	3	3	3	11.1	33.428	27726000	32727000	27726000	32727000	0.84719	-	0.404579
P67870	CSNK2B	sp|P67870|CSK2B_HUMAN Casein kinase II subunit beta OS=Homo sapiens OX=9606 GN=CSNK2B PE=1 SV=1	1	3	3	3	19.5	24.942	57022000	67345000	57022000	67345000	0.846715	-	0.403131
Q9Y2R4	DDX52	sp|Q9Y2R4|DDX52_HUMAN Probable ATP-dependent RNA helicase DDX52 OS=Homo sapiens OX=9606 GN=DDX52 PE=1 SV=4	1	2	2	2	3.7	67.465	54063000	63871000	54063000	63871000	0.84644	-	0.402298
Q9H7B2	RPF2	sp|Q9H7B2|RPF2_HUMAN Ribosome production factor 2 homolog OS=Homo sapiens OX=9606 GN=RPF2 PE=1 SV=2	1	4	4	4	15.7	35.582	82338000	97347000	82338000	97347000	0.84582	-	0.400414
Q9H4B6	SAV1	sp|Q9H4B6|SAV1_HUMAN Protein salvador homolog 1 OS=Homo sapiens OX=9606 GN=SAV1 PE=1 SV=2	1	3	3	3	11	44.633	21416000	25322000	21416000	25322000	0.845747	-	0.400194
P42224	STAT1	sp|P42224|STAT1_HUMAN Signal transducer and activator of transcription 1-alpha/beta OS=Homo sapiens OX=9606 GN=STAT1 PE=1 SV=2	1	6	6	6	9.7	87.334	52331000	61936000	52331000	61936000	0.844921	-	0.397694
P31943	HNRNPH1	sp|P31943|HNRH1_HUMAN Heterogeneous nuclear ribonucleoprotein H OS=Homo sapiens OX=9606 GN=HNRNPH1 PE=1 SV=4	1	19	19	12	59.5	49.229	3157200000	3737200000	3157200000	3737200000	0.844804	-	0.39734
Q9NTZ6	RBM12	sp|Q9NTZ6|RBM12_HUMAN RNA-binding protein 12 OS=Homo sapiens OX=9606 GN=RBM12 PE=1 SV=1	1	2	2	2	2.7	97.394	9587000	11351000	9587000	11351000	0.844595	-	0.396711
Q9NVI7	ATAD3A	sp|Q9NVI7|ATD3A_HUMAN ATPase family AAA domain-containing protein 3A OS=Homo sapiens OX=9606 GN=ATAD3A PE=1 SV=2	1	21	21	5	36	71.368	583470000	690860000	583470000	690860000	0.844556	-	0.396593
Q14684	RRP1B	sp|Q14684|RRP1B_HUMAN Ribosomal RNA processing protein 1 homolog B OS=Homo sapiens OX=9606 GN=RRP1B PE=1 SV=3	1	8	8	8	14.9	84.427	40992000	48564000	40992000	48564000	0.844082	-	0.395163
O75116	ROCK2	sp|O75116|ROCK2_HUMAN Rho-associated protein kinase 2 OS=Homo sapiens OX=9606 GN=ROCK2 PE=1 SV=4	1	6	6	6	5.8	160.9	26652000	31584000	26652000	31584000	0.843845	-	0.394449
P23246	SFPQ	sp|P23246|SFPQ_HUMAN Splicing factor, proline- and glutamine-rich OS=Homo sapiens OX=9606 GN=SFPQ PE=1 SV=2	1	32	32	31	48.4	76.149	5246100000	6219200000	5246100000	6219200000	0.843533	-	0.39351
P52735	VAV2	sp|P52735|VAV2_HUMAN Guanine nucleotide exchange factor VAV2 OS=Homo sapiens OX=9606 GN=VAV2 PE=1 SV=2	1	4	4	4	5.9	101.29	16211000	19226000	16211000	19226000	0.843181	-	0.392453
P46734;P52564	MAP2K3	sp|P46734|MP2K3_HUMAN Dual specificity mitogen-activated protein kinase kinase 3 OS=Homo sapiens OX=9606 GN=MAP2K3 PE=1 SV=2	2	8	8	8	22.8	39.318	87058000	103250000	87058000	103250000	0.843177	-	0.39244
P18621	RPL17	sp|P18621|RL17_HUMAN Large ribosomal subunit protein uL22 OS=Homo sapiens OX=9606 GN=RPL17 PE=1 SV=3	1	10	10	10	52.2	21.397	1683900000	1998000000	1683900000	1998000000	0.842793	-	0.391287
Q06587;Q99496	RING1	sp|Q06587|RING1_HUMAN E3 ubiquitin-protein ligase RING1 OS=Homo sapiens OX=9606 GN=RING1 PE=1 SV=2	2	5	5	5	17.7	42.429	73624000	87411000	73624000	87411000	0.842274	-	0.389732
P52789	HK2	sp|P52789|HXK2_HUMAN Hexokinase-2 OS=Homo sapiens OX=9606 GN=HK2 PE=1 SV=2	1	7	7	5	8.3	102.38	22965000	27296000	22965000	27296000	0.841332	-	0.386917
Q8NET6	CHST13	sp|Q8NET6|CHSTD_HUMAN Carbohydrate sulfotransferase 13 OS=Homo sapiens OX=9606 GN=CHST13 PE=1 SV=1	1	4	4	4	13.2	38.919	37576000	44685000	37576000	44685000	0.840909	-	0.385654
Q96A65	EXOC4	sp|Q96A65|EXOC4_HUMAN Exocyst complex component 4 OS=Homo sapiens OX=9606 GN=EXOC4 PE=1 SV=1	1	5	5	5	5.3	110.5	24341000	28948000	24341000	28948000	0.840853	-	0.385487
O75569	PRKRA	sp|O75569|PRKRA_HUMAN Interferon-inducible double-stranded RNA-dependent protein kinase activator A OS=Homo sapiens OX=9606 GN=PRKRA PE=1 SV=1	1	6	6	6	27.2	34.404	80188000	95388000	80188000	95388000	0.840651	-	0.384886
Q9P031	CCDC59	sp|Q9P031|TAP26_HUMAN Thyroid transcription factor 1-associated protein 26 OS=Homo sapiens OX=9606 GN=CCDC59 PE=1 SV=2	1	2	2	2	7.9	28.669	23316000	27768000	23316000	27768000	0.839672	-	0.381976
P61962	DCAF7	sp|P61962|DCAF7_HUMAN DDB1- and CUL4-associated factor 7 OS=Homo sapiens OX=9606 GN=DCAF7 PE=1 SV=1	1	10	10	10	38.6	38.926	130700000	155860000	130700000	155860000	0.838573	-	0.378723
Q96CW1	AP2M1	sp|Q96CW1|AP2M1_HUMAN AP-2 complex subunit mu OS=Homo sapiens OX=9606 GN=AP2M1 PE=1 SV=2	1	13	13	13	33.3	49.654	665060000	793570000	665060000	793570000	0.838061	-	0.377211
Q16718	NDUFA5	sp|Q16718|NDUA5_HUMAN NADH dehydrogenase [ubiquinone] 1 alpha subcomplex subunit 5 OS=Homo sapiens OX=9606 GN=NDUFA5 PE=1 SV=3	1	3	3	3	17.2	13.459	88509000	105620000	88509000	105620000	0.837995	-	0.377015
Q07157	TJP1	sp|Q07157|ZO1_HUMAN Tight junction protein ZO-1 OS=Homo sapiens OX=9606 GN=TJP1 PE=1 SV=3	1	19	19	19	13.4	195.46	1065900000	1272300000	1065900000	1272300000	0.837774	-	0.376365
P11177	PDHB	sp|P11177|ODPB_HUMAN Pyruvate dehydrogenase E1 component subunit beta, mitochondrial OS=Homo sapiens OX=9606 GN=PDHB PE=1 SV=3	1	4	4	4	19.5	39.233	100180000	119580000	100180000	119580000	0.837766	-	0.37634
Q96TA2	YME1L1	sp|Q96TA2|YMEL1_HUMAN ATP-dependent zinc metalloprotease YME1L1 OS=Homo sapiens OX=9606 GN=YME1L1 PE=1 SV=2	1	9	9	9	15.3	86.454	62698000	74864000	62698000	74864000	0.837492	-	0.375534
Q13501	SQSTM1	sp|Q13501|SQSTM_HUMAN Sequestosome-1 OS=Homo sapiens OX=9606 GN=SQSTM1 PE=1 SV=1	1	6	6	6	19.3	47.687	46872000	56002000	46872000	56002000	0.83697	-	0.373999
Q9NPL8	TIMMDC1	sp|Q9NPL8|TIDC1_HUMAN Complex I assembly factor TIMMDC1, mitochondrial OS=Homo sapiens OX=9606 GN=TIMMDC1 PE=1 SV=2	1	2	2	2	6.3	32.177	56637000	67672000	56637000	67672000	0.836934	-	0.373893
P61981	YWHAG	sp|P61981|1433G_HUMAN 14-3-3 protein gamma OS=Homo sapiens OX=9606 GN=YWHAG PE=1 SV=2	1	8	5	5	32	28.302	72262000	86380000	72262000	86380000	0.836559	-	0.372794
Q13085;O00763	ACACA	sp|Q13085|ACACA_HUMAN Acetyl-CoA carboxylase 1 OS=Homo sapiens OX=9606 GN=ACACA PE=1 SV=2	2	12	12	12	6.1	265.55	37121000	44493000	37121000	44493000	0.834311	-	0.366225
P48444	ARCN1	sp|P48444|COPD_HUMAN Coatomer subunit delta OS=Homo sapiens OX=9606 GN=ARCN1 PE=1 SV=1	1	10	10	10	19.2	57.21	91191000	109320000	91191000	109320000	0.834166	-	0.365802
P49756	RBM25	sp|P49756|RBM25_HUMAN RNA-binding protein 25 OS=Homo sapiens OX=9606 GN=RBM25 PE=1 SV=3	1	9	9	9	14.7	100.18	271260000	325330000	271260000	325330000	0.8338	-	0.364738
P38159;O75526	RBMX	sp|P38159|RBMX_HUMAN RNA-binding motif protein, X chromosome OS=Homo sapiens OX=9606 GN=RBMX PE=1 SV=3	2	19	19	6	44.8	42.331	2866400000	3438700000	2866400000	3438700000	0.833571	-	0.364075
Q86TG7	PEG10	sp|Q86TG7|PEG10_HUMAN Retrotransposon-derived protein PEG10 OS=Homo sapiens OX=9606 GN=PEG10 PE=1 SV=2	1	14	14	14	30.4	80.172	197930000	237850000	197930000	237850000	0.832163	-	0.360002
P31689	DNAJA1	sp|P31689|DNJA1_HUMAN DnaJ homolog subfamily A member 1 OS=Homo sapiens OX=9606 GN=DNAJA1 PE=1 SV=2	1	7	7	7	20.7	44.868	99252000	119320000	99252000	119320000	0.831814	-	0.358994
Q5T653	MRPL2	sp|Q5T653|RM02_HUMAN Large ribosomal subunit protein uL2m OS=Homo sapiens OX=9606 GN=MRPL2 PE=1 SV=2	1	2	2	2	12.1	33.3	29244000	35163000	29244000	35163000	0.83167	-	0.358579
Q9GZR7	DDX24	sp|Q9GZR7|DDX24_HUMAN ATP-dependent RNA helicase DDX24 OS=Homo sapiens OX=9606 GN=DDX24 PE=1 SV=1	1	9	9	9	11.6	96.331	109400000	131580000	109400000	131580000	0.831433	-	0.357899
Q06787	FMR1	sp|Q06787|FMR1_HUMAN Fragile X messenger ribonucleoprotein 1 OS=Homo sapiens OX=9606 GN=FMR1 PE=1 SV=1	1	21	21	19	40.3	71.174	503160000	605540000	503160000	605540000	0.830928	-	0.356445
P40429;Q6NVV1	RPL13A	sp|P40429|RL13A_HUMAN Large ribosomal subunit protein uL13 OS=Homo sapiens OX=9606 GN=RPL13A PE=1 SV=2	2	8	8	8	32.5	23.577	1068700000	1288600000	1068700000	1288600000	0.82935	-	0.351927
P00338	LDHA	sp|P00338|LDHA_HUMAN L-lactate dehydrogenase A chain OS=Homo sapiens OX=9606 GN=LDHA PE=1 SV=2	1	15	15	15	39.5	36.688	1570300000	1893500000	1570300000	1893500000	0.829311	-	0.351816
P68104;Q5VTE0	EEF1A1; EEF1A1P5	sp|P68104|EF1A1_HUMAN Elongation factor 1-alpha 1 OS=Homo sapiens OX=9606 GN=EEF1A1 PE=1 SV=1;sp|Q5VTE0|EF1A3_HUMAN Putative elongation factor 1-alpha-like 3 OS=Homo sapiens OX=9606 GN=EEF1A1P5 PE=5 SV=1	2	13	13	6	39	50.14	3087900000	3725600000	3087900000	3725600000	0.828833	-	0.350454
Q9ULX3	NOB1	sp|Q9ULX3|NOB1_HUMAN RNA-binding protein NOB1 OS=Homo sapiens OX=9606 GN=NOB1 PE=1 SV=1	1	6	6	6	15	46.674	203990000	246310000	203990000	246310000	0.828184	-	0.348607
P46777	RPL5	sp|P46777|RL5_HUMAN Large ribosomal subunit protein uL18 OS=Homo sapiens OX=9606 GN=RPL5 PE=1 SV=3	1	12	12	12	37.7	34.362	577950000	698270000	577950000	698270000	0.827688	-	0.347201
Q9H479	FN3K	sp|Q9H479|FN3K_HUMAN Fructosamine-3-kinase OS=Homo sapiens OX=9606 GN=FN3K PE=1 SV=1	1	4	4	4	16.5	35.171	44319000	53553000	44319000	53553000	0.827573	-	0.346873
Q9NUI1	DECR2	sp|Q9NUI1|DECR2_HUMAN Peroxisomal 2,4-dienoyl-CoA reductase [(3E)-enoyl-CoA-producing] OS=Homo sapiens OX=9606 GN=DECR2 PE=1 SV=1	1	3	3	3	13.7	30.777	25397000	30701000	25397000	30701000	0.827237	-	0.345922
Q6UXN9	WDR82	sp|Q6UXN9|WDR82_HUMAN WD repeat-containing protein 82 OS=Homo sapiens OX=9606 GN=WDR82 PE=1 SV=1	1	2	2	2	8	35.079	118160000	142900000	118160000	142900000	0.826872	-	0.344889
Q9H7C4	SYNC	sp|Q9H7C4|SYNCI_HUMAN Syncoilin OS=Homo sapiens OX=9606 GN=SYNC PE=1 SV=3	1	9	9	9	19.7	55.299	35508000	42968000	35508000	42968000	0.826382	-	0.343507
O95263	PDE8B	sp|O95263|PDE8B_HUMAN High affinity cAMP-specific and IBMX-insensitive 3,5-cyclic phosphodiesterase 8B OS=Homo sapiens OX=9606 GN=PDE8B PE=1 SV=2	1	2	2	2	2.7	98.978	25055000	30354000	25055000	30354000	0.825427	-	0.340816
Q6YN16	HSDL2	sp|Q6YN16|HSDL2_HUMAN Hydroxysteroid dehydrogenase-like protein 2 OS=Homo sapiens OX=9606 GN=HSDL2 PE=1 SV=1	1	3	3	3	9.6	45.394	72228000	87549000	72228000	87549000	0.825001	-	0.339621
O00139	KIF2A	sp|O00139|KIF2A_HUMAN Kinesin-like protein KIF2A OS=Homo sapiens OX=9606 GN=KIF2A PE=1 SV=3	1	7	7	7	9.1	79.954	32271000	39124000	32271000	39124000	0.824839	-	0.339167
Q9BTD8	RBM42	sp|Q9BTD8|RBM42_HUMAN RNA-binding protein 42 OS=Homo sapiens OX=9606 GN=RBM42 PE=1 SV=1	1	2	2	2	4.2	50.413	48585000	58928000	48585000	58928000	0.824481	-	0.338164
Q13188;Q13043	STK3	sp|Q13188|STK3_HUMAN Serine/threonine-protein kinase 3 OS=Homo sapiens OX=9606 GN=STK3 PE=1 SV=2	2	6	6	6	14.1	56.3	51879000	62929000	51879000	62929000	0.824405	-	0.337952
Q8N1G4	LRRC47	sp|Q8N1G4|LRC47_HUMAN Leucine-rich repeat-containing protein 47 OS=Homo sapiens OX=9606 GN=LRRC47 PE=1 SV=1	1	10	10	10	20.2	63.472	65888000	79933000	65888000	79933000	0.82429	-	0.337631
Q9UHB9	SRP68	sp|Q9UHB9|SRP68_HUMAN Signal recognition particle subunit SRP68 OS=Homo sapiens OX=9606 GN=SRP68 PE=1 SV=2	1	14	14	14	23	70.729	175790000	213530000	175790000	213530000	0.823257	-	0.334746
Q14151	SAFB2	sp|Q14151|SAFB2_HUMAN Scaffold attachment factor B2 OS=Homo sapiens OX=9606 GN=SAFB2 PE=1 SV=1	1	26	26	15	29.5	107.47	445130000	540790000	445130000	540790000	0.823111	-	0.334339
Q8NEY8	PPHLN1	sp|Q8NEY8|PPHLN_HUMAN Periphilin-1 OS=Homo sapiens OX=9606 GN=PPHLN1 PE=1 SV=2	1	7	7	7	16.2	52.736	109970000	133680000	109970000	133680000	0.822636	-	0.33302
Q96T37	RBM15	sp|Q96T37|RBM15_HUMAN RNA-binding protein 15 OS=Homo sapiens OX=9606 GN=RBM15 PE=1 SV=2	1	12	12	12	16.4	107.19	96203000	117110000	96203000	117110000	0.821476	-	0.329804
P11216	PYGB	sp|P11216|PYGB_HUMAN Glycogen phosphorylase, brain form OS=Homo sapiens OX=9606 GN=PYGB PE=1 SV=5	1	10	7	7	12.9	96.695	57599000	70237000	57599000	70237000	0.820066	-	0.32592
P27635;Q96L21	RPL10	sp|P27635|RL10_HUMAN Large ribosomal subunit protein uL16 OS=Homo sapiens OX=9606 GN=RPL10 PE=1 SV=5	2	7	7	7	24.3	24.577	1554800000	1896400000	1554800000	1896400000	0.819869	-	0.325379
Q9NWU5	MRPL22	sp|Q9NWU5|RM22_HUMAN Large ribosomal subunit protein uL22m OS=Homo sapiens OX=9606 GN=MRPL22 PE=1 SV=1	1	5	5	5	27.2	23.64	66331000	80905000	66331000	80905000	0.819863	-	0.325361
Q9BWM7	SFXN3	sp|Q9BWM7|SFXN3_HUMAN Sideroflexin-3 OS=Homo sapiens OX=9606 GN=SFXN3 PE=1 SV=3	1	7	7	7	30.2	35.503	72933000	89007000	72933000	89007000	0.819407	-	0.324112
Q32P28	P3H1	sp|Q32P28|P3H1_HUMAN Prolyl 3-hydroxylase 1 OS=Homo sapiens OX=9606 GN=P3H1 PE=1 SV=2	1	3	3	3	5.2	83.393	29611000	36167000	29611000	36167000	0.81873	-	0.322258
Q9HCC0	MCCC2	sp|Q9HCC0|MCCB_HUMAN Methylcrotonoyl-CoA carboxylase beta chain, mitochondrial OS=Homo sapiens OX=9606 GN=MCCC2 PE=1 SV=1	1	4	4	4	8	61.332	84158000	102850000	84158000	102850000	0.81826	-	0.320975
Q9NVS2	MRPS18A	sp|Q9NVS2|RT18A_HUMAN Large ribosomal subunit protein mL66 OS=Homo sapiens OX=9606 GN=MRPS18A PE=1 SV=1	1	4	4	4	18.9	22.184	38533000	47100000	38533000	47100000	0.81811	-	0.320568
P36578	RPL4	sp|P36578|RL4_HUMAN Large ribosomal subunit protein uL4 OS=Homo sapiens OX=9606 GN=RPL4 PE=1 SV=5	1	16	16	16	39.1	47.697	1688900000	2067100000	1688900000	2067100000	0.817038	-	0.317654
P49750	YLPM1	sp|P49750|YLPM1_HUMAN YLP motif-containing protein 1 OS=Homo sapiens OX=9606 GN=YLPM1 PE=1 SV=4	1	47	47	47	29.3	241.64	2082100000	2548900000	2082100000	2548900000	0.816862	-	0.317176
Q5JSZ5	PRRC2B	sp|Q5JSZ5|PRC2B_HUMAN Protein PRRC2B OS=Homo sapiens OX=9606 GN=PRRC2B PE=1 SV=2	1	24	23	23	14.6	242.96	86749000	106300000	86749000	106300000	0.816077	-	0.315052
Q9BZE4	GTPBP4	sp|Q9BZE4|GTPB4_HUMAN GTP-binding protein 4 OS=Homo sapiens OX=9606 GN=GTPBP4 PE=1 SV=3	1	17	17	17	29.3	73.964	154780000	189760000	154780000	189760000	0.815662	-	0.313932
P78332	RBM6	sp|P78332|RBM6_HUMAN RNA-binding protein 6 OS=Homo sapiens OX=9606 GN=RBM6 PE=1 SV=5	1	23	23	22	22.6	128.64	167780000	205920000	167780000	205920000	0.814782	-	0.311566
P63241;Q9GZV4;Q6IS14	EIF5A; EIF5A2	sp|P63241|IF5A1_HUMAN Eukaryotic translation initiation factor 5A-1 OS=Homo sapiens OX=9606 GN=EIF5A PE=1 SV=2;sp|Q9GZV4|IF5A2_HUMAN Eukaryotic translation initiation factor 5A-2 OS=Homo sapiens OX=9606 GN=EIF5A2 PE=1 SV=3;sp|Q6IS14|IF5AL_HUMAN Eukaryotic	3	3	3	3	18.2	16.832	312350000	383520000	312350000	383520000	0.814429	-	0.310619
Q14527	HLTF	sp|Q14527|HLTF_HUMAN Helicase-like transcription factor OS=Homo sapiens OX=9606 GN=HLTF PE=1 SV=2	1	25	25	25	30.4	113.93	96110000	118090000	96110000	118090000	0.813871	-	0.309123
Q8WXI9	GATAD2B	sp|Q8WXI9|P66B_HUMAN Transcriptional repressor p66-beta OS=Homo sapiens OX=9606 GN=GATAD2B PE=1 SV=1	1	4	4	3	10.1	65.26	42224000	51922000	42224000	51922000	0.81322	-	0.307384
Q86SQ0	PHLDB2	sp|Q86SQ0|PHLB2_HUMAN Pleckstrin homology-like domain family B member 2 OS=Homo sapiens OX=9606 GN=PHLDB2 PE=1 SV=2	1	7	7	7	6.2	142.16	46937000	57763000	46937000	57763000	0.812579	-	0.305678
O15061	SYNM	sp|O15061|SYNEM_HUMAN Synemin OS=Homo sapiens OX=9606 GN=SYNM PE=1 SV=3	1	16	16	16	13.4	172.87	72635000	89481000	72635000	89481000	0.811737	-	0.303442
O15160	POLR1C	sp|O15160|RPAC1_HUMAN DNA-directed RNA polymerases I and III subunit RPAC1 OS=Homo sapiens OX=9606 GN=POLR1C PE=1 SV=1	1	4	4	4	15.3	39.249	71129000	87802000	71129000	87802000	0.810107	-	0.299142
Q01804	OTUD4	sp|Q01804|OTUD4_HUMAN OTU domain-containing protein 4 OS=Homo sapiens OX=9606 GN=OTUD4 PE=1 SV=4	1	13	13	13	15.9	124.04	200440000	247430000	200440000	247430000	0.810088	-	0.299092
Q9BSJ8	ESYT1	sp|Q9BSJ8|ESYT1_HUMAN Extended synaptotagmin-1 OS=Homo sapiens OX=9606 GN=ESYT1 PE=1 SV=1	1	3	3	3	3.6	122.85	53317000	65890000	53317000	65890000	0.809182	-	0.296716
Q99959	PKP2	sp|Q99959|PKP2_HUMAN Plakophilin-2 OS=Homo sapiens OX=9606 GN=PKP2 PE=1 SV=2	1	14	14	14	18.5	97.414	133190000	164660000	133190000	164660000	0.808879	-	0.295923
P02462	COL4A1	sp|P02462|CO4A1_HUMAN Collagen alpha-1(IV) chain OS=Homo sapiens OX=9606 GN=COL4A1 PE=1 SV=4	1	2	2	2	1.9	160.61	50958000	63034000	50958000	63034000	0.808421	-	0.294727
Q8TEQ6	GEMIN5	sp|Q8TEQ6|GEMI5_HUMAN Gem-associated protein 5 OS=Homo sapiens OX=9606 GN=GEMIN5 PE=1 SV=3	1	5	5	5	4	168.59	17686000	21883000	17686000	21883000	0.808207	-	0.29417
Q14558	PRPSAP1	sp|Q14558|KPRA_HUMAN Phosphoribosyl pyrophosphate synthase-associated protein 1 OS=Homo sapiens OX=9606 GN=PRPSAP1 PE=1 SV=2	1	4	4	4	15.2	39.393	35552000	43998000	35552000	43998000	0.808037	-	0.293726
Q6NUQ4	TMEM214	sp|Q6NUQ4|TM214_HUMAN Transmembrane protein 214 OS=Homo sapiens OX=9606 GN=TMEM214 PE=1 SV=2	1	2	2	2	3	77.15	13007000	16109000	13007000	16109000	0.807437	-	0.292167
P53007	SLC25A1	sp|P53007|TXTP_HUMAN Tricarboxylate transport protein, mitochondrial OS=Homo sapiens OX=9606 GN=SLC25A1 PE=1 SV=2	1	4	4	4	22.2	34.012	578830000	717180000	578830000	717180000	0.807092	-	0.291271
P11310	ACADM	sp|P11310|ACADM_HUMAN Medium-chain specific acyl-CoA dehydrogenase, mitochondrial OS=Homo sapiens OX=9606 GN=ACADM PE=1 SV=1	1	6	6	6	17.1	46.588	59486000	73745000	59486000	73745000	0.806645	-	0.290113
Q9H0H5	RACGAP1	sp|Q9H0H5|RGAP1_HUMAN Rac GTPase-activating protein 1 OS=Homo sapiens OX=9606 GN=RACGAP1 PE=1 SV=1	1	11	11	11	23.9	71.026	175010000	217020000	175010000	217020000	0.806423	-	0.289542
Q9H8Y5	ANKZF1	sp|Q9H8Y5|ANKZ1_HUMAN tRNA endonuclease ANKZF1 OS=Homo sapiens OX=9606 GN=ANKZF1 PE=1 SV=1	1	5	5	5	7	80.926	27266000	33820000	27266000	33820000	0.806209	-	0.288989
Q2TAY7	SMU1	sp|Q2TAY7|SMU1_HUMAN WD40 repeat-containing protein SMU1 OS=Homo sapiens OX=9606 GN=SMU1 PE=1 SV=2	1	5	5	5	13.5	57.543	17009000	21102000	17009000	21102000	0.806037	-	0.288545
O75489	NDUFS3	sp|O75489|NDUS3_HUMAN NADH dehydrogenase [ubiquinone] iron-sulfur protein 3, mitochondrial OS=Homo sapiens OX=9606 GN=NDUFS3 PE=1 SV=1	1	5	5	5	23.9	30.241	86043000	106810000	86043000	106810000	0.805571	-	0.287343
Q9NTI5	PDS5B	sp|Q9NTI5|PDS5B_HUMAN Sister chromatid cohesion protein PDS5 homolog B OS=Homo sapiens OX=9606 GN=PDS5B PE=1 SV=1	1	6	6	5	5	164.67	21864000	27148000	21864000	27148000	0.805363	-	0.286809
Q14677	CLINT1	sp|Q14677|EPN4_HUMAN Clathrin interactor 1 OS=Homo sapiens OX=9606 GN=CLINT1 PE=1 SV=1	1	13	13	13	24.3	68.259	217130000	269630000	217130000	269630000	0.805289	-	0.286618
P78316	NOP14	sp|P78316|NOP14_HUMAN Nucleolar protein 14 OS=Homo sapiens OX=9606 GN=NOP14 PE=1 SV=3	1	2	2	2	2.9	97.667	11092000	13775000	11092000	13775000	0.805227	-	0.286459
P15880	RPS2	sp|P15880|RS2_HUMAN Small ribosomal subunit protein uS5 OS=Homo sapiens OX=9606 GN=RPS2 PE=1 SV=2	1	11	11	11	44	31.324	3573900000	4439500000	3573900000	4439500000	0.805023	-	0.285936
P19784	CSNK2A2	sp|P19784|CSK22_HUMAN Casein kinase II subunit alpha OS=Homo sapiens OX=9606 GN=CSNK2A2 PE=1 SV=1	1	5	5	5	16.9	41.213	47425000	58921000	47425000	58921000	0.804891	-	0.285598
P07199	CENPB	sp|P07199|CENPB_HUMAN Major centromere autoantigen B OS=Homo sapiens OX=9606 GN=CENPB PE=1 SV=2	1	3	3	3	5.2	65.171	36439000	45315000	36439000	45315000	0.804127	-	0.28364
P52272	HNRNPM	sp|P52272|HNRPM_HUMAN Heterogeneous nuclear ribonucleoprotein M OS=Homo sapiens OX=9606 GN=HNRNPM PE=1 SV=3	1	40	40	40	66.2	77.515	3330700000	4147500000	3330700000	4147500000	0.803062	-	0.280927
P05091	ALDH2	sp|P05091|ALDH2_HUMAN Aldehyde dehydrogenase, mitochondrial OS=Homo sapiens OX=9606 GN=ALDH2 PE=1 SV=2	1	3	3	3	7.5	56.381	19170000	23886000	19170000	23886000	0.802562	-	0.279658
P43243	MATR3	sp|P43243|MATR3_HUMAN Matrin-3 OS=Homo sapiens OX=9606 GN=MATR3 PE=1 SV=2	1	29	29	29	36.6	94.622	761080000	950180000	761080000	950180000	0.800985	-	0.275674
Q9BYC9	MRPL20	sp|Q9BYC9|RM20_HUMAN Large ribosomal subunit protein bL20m OS=Homo sapiens OX=9606 GN=MRPL20 PE=1 SV=1	1	3	3	3	21.5	17.442	32102000	40094000	32102000	40094000	0.800668	-	0.274878
Q8NHQ9	DDX55	sp|Q8NHQ9|DDX55_HUMAN ATP-dependent RNA helicase DDX55 OS=Homo sapiens OX=9606 GN=DDX55 PE=1 SV=3	1	3	3	3	5.3	68.546	26399000	32987000	26399000	32987000	0.800285	-	0.273915
O60563	CCNT1	sp|O60563|CCNT1_HUMAN Cyclin-T1 OS=Homo sapiens OX=9606 GN=CCNT1 PE=1 SV=1	1	8	8	8	13.9	80.684	100780000	126000000	100780000	126000000	0.799841	-	0.272804
Q96DH6	MSI2	sp|Q96DH6|MSI2H_HUMAN RNA-binding protein Musashi homolog 2 OS=Homo sapiens OX=9606 GN=MSI2 PE=1 SV=1	1	4	4	4	15.9	35.196	235490000	294460000	235490000	294460000	0.799735	-	0.272539
Q16352;P07197;P07196	INA	sp|Q16352|AINX_HUMAN Alpha-internexin OS=Homo sapiens OX=9606 GN=INA PE=1 SV=2	3	17	16	16	28.3	55.39	181530000	227060000	181530000	227060000	0.79948	-	0.271902
P62979;P0CG48;P0CG47;P62987	RPS27A; UBC; UB	sp|P62979|RS27A_HUMAN Ubiquitin-ribosomal protein eS31 fusion protein OS=Homo sapiens OX=9606 GN=RPS27A PE=1 SV=2;sp|P0CG48|UBC_HUMAN Polyubiquitin-C OS=Homo sapiens OX=9606 GN=UBC PE=1 SV=3;sp|P0CG47|UBB_HUMAN Polyubiquitin-B OS=Homo sapiens OX=9606 GN=UB	4	5	5	5	30.1	17.965	462010000	577890000	462010000	577890000	0.799477	-	0.271895
Q9NXW2	DNAJB12	sp|Q9NXW2|DJB12_HUMAN DnaJ homolog subfamily B member 12 OS=Homo sapiens OX=9606 GN=DNAJB12 PE=1 SV=5	1	7	7	7	23.7	41.859	85318000	106770000	85318000	106770000	0.799082	-	0.270909
Q96HS1	PGAM5	sp|Q96HS1|PGAM5_HUMAN Serine/threonine-protein phosphatase PGAM5, mitochondrial OS=Homo sapiens OX=9606 GN=PGAM5 PE=1 SV=2	1	15	15	15	54.3	32.004	644170000	806320000	644170000	806320000	0.798901	-	0.270458
O75691	UTP20	sp|O75691|UTP20_HUMAN Small subunit processome component 20 homolog OS=Homo sapiens OX=9606 GN=UTP20 PE=1 SV=3	1	6	6	6	2.5	318.38	22636000	28337000	22636000	28337000	0.798814	-	0.270241
P62280	RPS11	sp|P62280|RS11_HUMAN Small ribosomal subunit protein uS17 OS=Homo sapiens OX=9606 GN=RPS11 PE=1 SV=3	1	10	10	10	49.4	18.431	1689400000	2115800000	1689400000	2115800000	0.798469	-	0.269382
O43837	IDH3B	sp|O43837|IDH3B_HUMAN Isocitrate dehydrogenase [NAD] subunit beta, mitochondrial OS=Homo sapiens OX=9606 GN=IDH3B PE=1 SV=2	1	6	6	6	25.5	42.183	68839000	86323000	68839000	86323000	0.797458	-	0.266878
P26373	RPL13	sp|P26373|RL13_HUMAN Large ribosomal subunit protein eL13 OS=Homo sapiens OX=9606 GN=RPL13 PE=1 SV=4	1	9	9	9	35.1	24.261	1807700000	2267300000	1807700000	2267300000	0.797292	-	0.266467
Q9NX20	MRPL16	sp|Q9NX20|RM16_HUMAN Large ribosomal subunit protein uL16m OS=Homo sapiens OX=9606 GN=MRPL16 PE=1 SV=1	1	6	6	6	25.5	28.449	167820000	210580000	167820000	210580000	0.796942	-	0.265603
Q9BRD0	BUD13	sp|Q9BRD0|BUD13_HUMAN BUD13 homolog OS=Homo sapiens OX=9606 GN=BUD13 PE=1 SV=1	1	3	3	3	5.5	70.52	28014000	35167000	28014000	35167000	0.796599	-	0.264759
P51648	ALDH3A2	sp|P51648|AL3A2_HUMAN Aldehyde dehydrogenase family 3 member A2 OS=Homo sapiens OX=9606 GN=ALDH3A2 PE=1 SV=1	1	8	8	7	18.1	54.847	50623000	63550000	50623000	63550000	0.796585	-	0.264725
Q9BU76	MMTAG2	sp|Q9BU76|MMTA2_HUMAN Multiple myeloma tumor-associated protein 2 OS=Homo sapiens OX=9606 GN=MMTAG2 PE=1 SV=1	1	3	3	3	14.8	29.411	124210000	156040000	124210000	156040000	0.796014	-	0.263321
Q6W2J9	BCOR	sp|Q6W2J9|BCOR_HUMAN BCL-6 corepressor OS=Homo sapiens OX=9606 GN=BCOR PE=1 SV=1	1	6	6	6	4.5	192.19	48295000	60676000	48295000	60676000	0.795949	-	0.263162
Q16891	IMMT	sp|Q16891|MIC60_HUMAN MICOS complex subunit MIC60 OS=Homo sapiens OX=9606 GN=IMMT PE=1 SV=1	1	30	30	30	48.2	83.677	515460000	647920000	515460000	647920000	0.795561	-	0.262212
O60907;Q9BQ87	TBL1X	sp|O60907|TBL1X_HUMAN F-box-like/WD repeat-containing protein TBL1X OS=Homo sapiens OX=9606 GN=TBL1X PE=1 SV=3	2	6	4	4	14.9	62.495	41034000	51582000	41034000	51582000	0.79551	-	0.262087
Q14694	USP10	sp|Q14694|UBP10_HUMAN Ubiquitin carboxyl-terminal hydrolase 10 OS=Homo sapiens OX=9606 GN=USP10 PE=1 SV=2	1	13	13	13	21.1	87.133	93392000	117410000	93392000	117410000	0.795435	-	0.261903
Q9Y3A2	UTP11	sp|Q9Y3A2|UTP11_HUMAN Probable U3 small nucleolar RNA-associated protein 11 OS=Homo sapiens OX=9606 GN=UTP11 PE=1 SV=2	1	5	5	5	18.6	30.446	48558000	61078000	48558000	61078000	0.795016	-	0.26088
Q96D15	RCN3	sp|Q96D15|RCN3_HUMAN Reticulocalbin-3 OS=Homo sapiens OX=9606 GN=RCN3 PE=1 SV=1	1	8	8	8	35.4	37.493	97840000	123070000	97840000	123070000	0.794995	-	0.260827
Q5JTH9	RRP12	sp|Q5JTH9|RRP12_HUMAN RRP12-like protein OS=Homo sapiens OX=9606 GN=RRP12 PE=1 SV=2	1	7	7	7	5.6	143.7	168590000	212920000	168590000	212920000	0.7918	-	0.253095
Q8IVL5	P3H2	sp|Q8IVL5|P3H2_HUMAN Prolyl 3-hydroxylase 2 OS=Homo sapiens OX=9606 GN=P3H2 PE=1 SV=1	1	3	3	3	6.6	80.984	31264000	39496000	31264000	39496000	0.791574	-	0.252553
Q9NPE3	NOP10	sp|Q9NPE3|NOP10_HUMAN H/ACA ribonucleoprotein complex subunit 3 OS=Homo sapiens OX=9606 GN=NOP10 PE=1 SV=1	1	2	2	2	26.6	7.7059	150440000	190340000	150440000	190340000	0.790375	-	0.24969
Q12906	ILF3	sp|Q12906|ILF3_HUMAN Interleukin enhancer-binding factor 3 OS=Homo sapiens OX=9606 GN=ILF3 PE=1 SV=3	1	21	21	19	28.1	95.337	574510000	727220000	574510000	727220000	0.790009	-	0.248817
Q14247	CTTN	sp|Q14247|SRC8_HUMAN Src substrate cortactin OS=Homo sapiens OX=9606 GN=CTTN PE=1 SV=2	1	18	18	18	37.8	61.585	1277900000	1618000000	1277900000	1618000000	0.789802	-	0.248327
Q14157	UBAP2L	sp|Q14157|UBP2L_HUMAN Ubiquitin-associated protein 2-like OS=Homo sapiens OX=9606 GN=UBAP2L PE=1 SV=2	1	23	23	23	39.7	114.53	3698300000	4686300000	3698300000	4686300000	0.789173	-	0.246835
Q9UDY2	TJP2	sp|Q9UDY2|ZO2_HUMAN Tight junction protein ZO-2 OS=Homo sapiens OX=9606 GN=TJP2 PE=1 SV=2	1	25	25	25	23.2	133.96	154000000	195290000	154000000	195290000	0.788571	-	0.245414
O75381	PEX14	sp|O75381|PEX14_HUMAN Peroxisomal membrane protein PEX14 OS=Homo sapiens OX=9606 GN=PEX14 PE=1 SV=1	1	2	2	2	5.6	41.236	12931000	16399000	12931000	16399000	0.788524	-	0.245303
Q17RY0	CPEB4	sp|Q17RY0|CPEB4_HUMAN Cytoplasmic polyadenylation element-binding protein 4 OS=Homo sapiens OX=9606 GN=CPEB4 PE=1 SV=1	1	2	2	2	3.2	80.151	21683000	27518000	21683000	27518000	0.787957	-	0.243969
Q13242	SRSF9	sp|Q13242|SRSF9_HUMAN Serine/arginine-rich splicing factor 9 OS=Homo sapiens OX=9606 GN=SRSF9 PE=1 SV=1	1	9	9	9	38.9	25.542	329100000	417670000	329100000	417670000	0.787943	-	0.243935
Q15424	SAFB	sp|Q15424|SAFB1_HUMAN Scaffold attachment factor B1 OS=Homo sapiens OX=9606 GN=SAFB PE=1 SV=4	1	24	13	13	27.8	102.64	399200000	506670000	399200000	506670000	0.78789	-	0.24381
Q9UDW1	UQCR10	sp|Q9UDW1|QCR9_HUMAN Cytochrome b-c1 complex subunit 9 OS=Homo sapiens OX=9606 GN=UQCR10 PE=1 SV=3	1	2	2	2	38.1	7.3084	18019000	22870000	18019000	22870000	0.787888	-	0.243807
Q92572	AP3S1	sp|Q92572|AP3S1_HUMAN AP-3 complex subunit sigma-1 OS=Homo sapiens OX=9606 GN=AP3S1 PE=1 SV=1	1	2	2	2	13.5	21.732	19412000	24650000	19412000	24650000	0.787505	-	0.242908
Q9Y3U8	RPL36	sp|Q9Y3U8|RL36_HUMAN Large ribosomal subunit protein eL36 OS=Homo sapiens OX=9606 GN=RPL36 PE=1 SV=3	1	2	2	2	18.1	12.254	87211000	110830000	87211000	110830000	0.78689	-	0.241468
Q9Y6E2	BZW2	sp|Q9Y6E2|5MP1_HUMAN eIF5-mimic protein 1 OS=Homo sapiens OX=9606 GN=BZW2 PE=1 SV=1	1	5	4	4	11	48.162	25118000	31970000	25118000	31970000	0.785674	-	0.238637
O15143	ARPC1B	sp|O15143|ARC1B_HUMAN Actin-related protein 2/3 complex subunit 1B OS=Homo sapiens OX=9606 GN=ARPC1B PE=1 SV=3	1	9	9	9	30.1	40.949	141420000	180120000	141420000	180120000	0.785143	-	0.237407
P61224;P62834;A6NIZ1	RAP1B; RAP1A	sp|P61224|RAP1B_HUMAN Ras-related protein Rap-1b OS=Homo sapiens OX=9606 GN=RAP1B PE=1 SV=1;sp|P62834|RAP1A_HUMAN Ras-related protein Rap-1A OS=Homo sapiens OX=9606 GN=RAP1A PE=1 SV=1;sp|A6NIZ1|RP1BL_HUMAN Ras-related protein Rap-1b-like protein OS=Homo sa	3	4	4	4	20.1	20.825	149650000	191020000	149650000	191020000	0.783426	-	0.233452
O43395	PRPF3	sp|O43395|PRPF3_HUMAN U4/U6 small nuclear ribonucleoprotein Prp3 OS=Homo sapiens OX=9606 GN=PRPF3 PE=1 SV=2	1	9	9	9	14.3	77.528	91527000	116900000	91527000	116900000	0.782951	-	0.232366
P10398;P04049;P15056	ARAF; RAF1	sp|P10398|ARAF_HUMAN Serine/threonine-protein kinase A-Raf OS=Homo sapiens OX=9606 GN=ARAF PE=1 SV=2;sp|P04049|RAF1_HUMAN RAF proto-oncogene serine/threonine-protein kinase OS=Homo sapiens OX=9606 GN=RAF1 PE=1 SV=1;sp|P15056|BRAF_HUMAN Serine/threonine-pro	3	2	2	2	3.8	67.585	33412000	42714000	33412000	42714000	0.782226	-	0.230712
Q96RT1	ERBIN	sp|Q96RT1|ERBIN_HUMAN Erbin OS=Homo sapiens OX=9606 GN=ERBIN PE=1 SV=2	1	5	5	5	4.2	158.3	49941000	63898000	49941000	63898000	0.781574	-	0.229231
Q9H7E9	C8orf33	sp|Q9H7E9|CH033_HUMAN UPF0488 protein C8orf33 OS=Homo sapiens OX=9606 GN=C8orf33 PE=1 SV=1	1	4	4	4	20.5	24.992	39173000	50129000	39173000	50129000	0.781444	-	0.228936
P62714;P67775	PPP2CB	sp|P62714|PP2AB_HUMAN Serine/threonine-protein phosphatase 2A catalytic subunit beta isoform OS=Homo sapiens OX=9606 GN=PPP2CB PE=1 SV=1;sp|P67775|PP2AA_HUMAN Serine/threonine-protein phosphatase 2A catalytic subunit alpha isoform OS=Homo sapiens OX=9606 G	2	8	8	8	32	35.575	406420000	520240000	406420000	520240000	0.781216	-	0.228421
Q13206	DDX10	sp|Q13206|DDX10_HUMAN Probable ATP-dependent RNA helicase DDX10 OS=Homo sapiens OX=9606 GN=DDX10 PE=1 SV=2	1	7	7	7	9.4	100.89	24545000	31420000	24545000	31420000	0.78119	-	0.228362
Q9H2P0	ADNP	sp|Q9H2P0|ADNP_HUMAN Activity-dependent neuroprotector homeobox protein OS=Homo sapiens OX=9606 GN=ADNP PE=1 SV=1	1	8	8	8	10.2	123.56	97906000	125350000	97906000	125350000	0.781061	-	0.22807
P83731	RPL24	sp|P83731|RL24_HUMAN Large ribosomal subunit protein eL24 OS=Homo sapiens OX=9606 GN=RPL24 PE=1 SV=1	1	6	6	6	31.8	17.779	1975200000	2529900000	1975200000	2529900000	0.780742	-	0.22735
P36507	MAP2K2	sp|P36507|MP2K2_HUMAN Dual specificity mitogen-activated protein kinase kinase 2 OS=Homo sapiens OX=9606 GN=MAP2K2 PE=1 SV=1	1	6	6	6	19.8	44.424	45998000	58968000	45998000	58968000	0.78005	-	0.225792
P06858	LPL	sp|P06858|LIPL_HUMAN Lipoprotein lipase OS=Homo sapiens OX=9606 GN=LPL PE=1 SV=1	1	6	6	6	15.8	53.162	233160000	299130000	233160000	299130000	0.77946	-	0.224468
Q15436	SEC23A	sp|Q15436|SC23A_HUMAN Protein transport protein Sec23A OS=Homo sapiens OX=9606 GN=SEC23A PE=1 SV=2	1	6	4	4	8.8	86.16	69451000	89188000	69451000	89188000	0.778703	-	0.222777
Q96T58	SPEN	sp|Q96T58|MINT_HUMAN Msx2-interacting protein OS=Homo sapiens OX=9606 GN=SPEN PE=1 SV=1	1	10	10	10	3.8	402.24	20708000	26602000	20708000	26602000	0.778438	-	0.222185
Q9NX05	FAM120C	sp|Q9NX05|F120C_HUMAN Constitutive coactivator of PPAR-gamma-like protein 2 OS=Homo sapiens OX=9606 GN=FAM120C PE=1 SV=4	1	8	8	8	8.7	120.57	64155000	82428000	64155000	82428000	0.778316	-	0.221913
Q9Y4W6;Q01484	AFG3L2	sp|Q9Y4W6|AFG32_HUMAN AFG3-like protein 2 OS=Homo sapiens OX=9606 GN=AFG3L2 PE=1 SV=2	2	7	7	7	8.9	88.583	63503000	81652000	63503000	81652000	0.777727	-	0.220607
Q99575	POP1	sp|Q99575|POP1_HUMAN Ribonucleases P/MRP protein subunit POP1 OS=Homo sapiens OX=9606 GN=POP1 PE=1 SV=2	1	8	8	8	10.4	114.71	84720000	109030000	84720000	109030000	0.777034	-	0.219072
Q5T9A4	ATAD3B	sp|Q5T9A4|ATD3B_HUMAN ATPase family AAA domain-containing protein 3B OS=Homo sapiens OX=9606 GN=ATAD3B PE=1 SV=1	1	19	5	2	27.9	72.572	88567000	114010000	88567000	114010000	0.776835	-	0.218634
P39023;Q92901	RPL3	sp|P39023|RL3_HUMAN Large ribosomal subunit protein uL3 OS=Homo sapiens OX=9606 GN=RPL3 PE=1 SV=2	2	21	21	21	54.3	46.108	2279900000	2939400000	2279900000	2939400000	0.775634	-	0.215996
Q15125	EBP	sp|Q15125|EBP_HUMAN 3-beta-hydroxysteroid-Delta(8),Delta(7)-isomerase OS=Homo sapiens OX=9606 GN=EBP PE=1 SV=3	1	2	2	2	12.2	26.352	178940000	230930000	178940000	230930000	0.774867	-	0.214319
P18124	RPL7	sp|P18124|RL7_HUMAN Large ribosomal subunit protein uL30 OS=Homo sapiens OX=9606 GN=RPL7 PE=1 SV=1	1	13	13	13	35.1	29.225	865700000	1117300000	865700000	1117300000	0.774814	-	0.214204
Q9H223	EHD4	sp|Q9H223|EHD4_HUMAN EH domain-containing protein 4 OS=Homo sapiens OX=9606 GN=EHD4 PE=1 SV=1	1	6	3	3	13.3	61.174	25337000	32767000	25337000	32767000	0.773247	-	0.210807
Q9BRK5	SDF4	sp|Q9BRK5|CAB45_HUMAN 45 kDa calcium-binding protein OS=Homo sapiens OX=9606 GN=SDF4 PE=1 SV=1	1	6	6	6	22.4	41.806	94206000	121860000	94206000	121860000	0.773067	-	0.210419
O14647;Q9HCK8;Q3L8U1;Q9P2D1;Q8TD26	CHD2	sp|O14647|CHD2_HUMAN Chromodomain-helicase-DNA-binding protein 2 OS=Homo sapiens OX=9606 GN=CHD2 PE=1 SV=2	5	9	6	6	5.3	211.34	40750000	52804000	40750000	52804000	0.771722	-	0.20753
Q9GZM7	TINAGL1	sp|Q9GZM7|TINAL_HUMAN Tubulointerstitial nephritis antigen-like OS=Homo sapiens OX=9606 GN=TINAGL1 PE=1 SV=1	1	3	3	3	6.9	52.387	66664000	86514000	66664000	86514000	0.770557	-	0.205049
Q9BPZ7	MAPKAP1	sp|Q9BPZ7|SIN1_HUMAN Target of rapamycin complex 2 subunit MAPKAP1 OS=Homo sapiens OX=9606 GN=MAPKAP1 PE=1 SV=2	1	4	4	4	9.8	59.122	32475000	42157000	32475000	42157000	0.770335	-	0.204577
P11908	PRPS2	sp|P11908|PRPS2_HUMAN Ribose-phosphate pyrophosphokinase 2 OS=Homo sapiens OX=9606 GN=PRPS2 PE=1 SV=2	1	7	7	4	28.6	34.769	84824000	110230000	84824000	110230000	0.769518	-	0.202851
Q9BUB7	TMEM70	sp|Q9BUB7|TMM70_HUMAN Transmembrane protein 70, mitochondrial OS=Homo sapiens OX=9606 GN=TMEM70 PE=1 SV=2	1	2	2	2	6.9	28.969	83505000	108520000	83505000	108520000	0.769489	-	0.20279
O00571;O15523;Q9NQI0	DDX3X; DDX3Y	sp|O00571|DDX3X_HUMAN ATP-dependent RNA helicase DDX3X OS=Homo sapiens OX=9606 GN=DDX3X PE=1 SV=3;sp|O15523|DDX3Y_HUMAN ATP-dependent RNA helicase DDX3Y OS=Homo sapiens OX=9606 GN=DDX3Y PE=1 SV=2	3	38	38	37	60.9	73.243	4762400000	6197900000	4762400000	6197900000	0.768389	-	0.200479
Q92841	DDX17	sp|Q92841|DDX17_HUMAN Probable ATP-dependent RNA helicase DDX17 OS=Homo sapiens OX=9606 GN=DDX17 PE=1 SV=2	1	29	22	22	46.4	80.272	787660000	1025900000	787660000	1025900000	0.767775	-	0.199194
P47985;P0C7P4	UQCRFS1; UQCRFS1P1	sp|P47985|UCRI_HUMAN Cytochrome b-c1 complex subunit Rieske, mitochondrial OS=Homo sapiens OX=9606 GN=UQCRFS1 PE=1 SV=2;sp|P0C7P4|UCRIL_HUMAN Putative cytochrome b-c1 complex subunit Rieske-like protein 1 OS=Homo sapiens OX=9606 GN=UQCRFS1P1 PE=5 SV=1	2	4	4	4	24.5	29.668	81375000	106120000	81375000	106120000	0.766821	-	0.197211
Q92804	TAF15	sp|Q92804|RBP56_HUMAN TATA-binding protein-associated factor 2N OS=Homo sapiens OX=9606 GN=TAF15 PE=1 SV=1	1	15	15	13	28	61.829	6946100000	9058500000	6946100000	9058500000	0.766805	-	0.197178
Q96PK6	RBM14	sp|Q96PK6|RBM14_HUMAN RNA-binding protein 14 OS=Homo sapiens OX=9606 GN=RBM14 PE=1 SV=2	1	30	30	30	45.7	69.491	2028300000	2646800000	2028300000	2646800000	0.766322	-	0.196178
Q96QD5	DEPDC7	sp|Q96QD5|DEPD7_HUMAN DEP domain-containing protein 7 OS=Homo sapiens OX=9606 GN=DEPDC7 PE=2 SV=1	1	2	2	2	5.5	58.309	21796000	28444000	21796000	28444000	0.766278	-	0.196087
Q9BRJ6	C7orf50	sp|Q9BRJ6|CG050_HUMAN Uncharacterized protein C7orf50 OS=Homo sapiens OX=9606 GN=C7orf50 PE=1 SV=1	1	3	3	3	24.2	22.083	28610000	37344000	28610000	37344000	0.76612	-	0.195762
P46783;Q9NQ39	RPS10	sp|P46783|RS10_HUMAN Small ribosomal subunit protein eS10 OS=Homo sapiens OX=9606 GN=RPS10 PE=1 SV=1	2	9	9	9	44.2	18.898	1366400000	1787500000	1366400000	1787500000	0.76442	-	0.192271
Q9ULX6	AKAP8L	sp|Q9ULX6|AKP8L_HUMAN A-kinase anchor protein 8-like OS=Homo sapiens OX=9606 GN=AKAP8L PE=1 SV=4	1	5	5	5	9.1	71.639	107960000	141530000	107960000	141530000	0.762806	-	0.188996
O75592	MYCBP2	sp|O75592|MYCB2_HUMAN E3 ubiquitin-protein ligase MYCBP2 OS=Homo sapiens OX=9606 GN=MYCBP2 PE=1 SV=4	1	12	12	12	3	513.63	25365000	33260000	25365000	33260000	0.762628	-	0.188635
P62826	RAN	sp|P62826|RAN_HUMAN GTP-binding nuclear protein Ran OS=Homo sapiens OX=9606 GN=RAN PE=1 SV=3	1	12	12	12	39.8	24.423	2489800000	3266400000	2489800000	3266400000	0.762246	-	0.187866
Q1MSJ5	CSPP1	sp|Q1MSJ5|CSPP1_HUMAN Centrosome and spindle pole-associated protein 1 OS=Homo sapiens OX=9606 GN=CSPP1 PE=1 SV=4	1	4	4	4	4	145.52	19664000	25805000	19664000	25805000	0.762023	-	0.187417
Q9Y678;Q9UBF2	COPG1	sp|Q9Y678|COPG1_HUMAN Coatomer subunit gamma-1 OS=Homo sapiens OX=9606 GN=COPG1 PE=1 SV=1	2	11	11	11	16	97.717	124600000	163610000	124600000	163610000	0.761567	-	0.186503
O75477	ERLIN1	sp|O75477|ERLN1_HUMAN Erlin-1 OS=Homo sapiens OX=9606 GN=ERLIN1 PE=1 SV=2	1	7	7	5	21.3	39.171	165510000	217790000	165510000	217790000	0.759952	-	0.183285
O76071	CIAO1	sp|O76071|CIAO1_HUMAN Probable cytosolic iron-sulfur protein assembly protein CIAO1 OS=Homo sapiens OX=9606 GN=CIAO1 PE=1 SV=1	1	2	2	2	8.8	37.84	60178000	79203000	60178000	79203000	0.759794	-	0.182973
Q04637;REV__Q8NEG2	EIF4G1	sp|Q04637|IF4G1_HUMAN Eukaryotic translation initiation factor 4 gamma 1 OS=Homo sapiens OX=9606 GN=EIF4G1 PE=1 SV=4	2	28	28	27	20.5	175.49	478330000	629660000	478330000	629660000	0.759664	-	0.182714
Q9UL18;Q9HCK5	AGO1	sp|Q9UL18|AGO1_HUMAN Protein argonaute-1 OS=Homo sapiens OX=9606 GN=AGO1 PE=1 SV=3	2	7	2	2	9.3	97.213	16457000	21665000	16457000	21665000	0.759612	-	0.182612
Q8WWM7	ATXN2L	sp|Q8WWM7|ATX2L_HUMAN Ataxin-2-like protein OS=Homo sapiens OX=9606 GN=ATXN2L PE=1 SV=2	1	31	31	30	29.2	113.37	1529400000	2014300000	1529400000	2014300000	0.759271	-	0.181938
Q96IR2;Q8N4W9;Q8N823;Q5VIY5;A6NP11;Q9NV72;Q8TF47;O60765;Q9NQZ8;Q6PDB4;Q8N9F8;Q9UJW7;B4DXR9;Q96NL3;Q96LW1;Q8IYX0;Q8NCK3;Q8N782;Q9H963;Q9Y5A6;A6NHJ4;Q8NB50;A8MQ14;Q9HCG1;Q9H8G1;P51523;P17035;Q9H7R5;Q63HK3;P17097;Q0VGE8;O75346;Q9P0L1;P0CJ79;Q7L2R6;Q15937;Q96N58;A2RRD8;A0A1W2PQL4	ZNF845; ZNF808; ZNF	sp|Q96IR2|ZN845_HUMAN Zinc finger protein 845 OS=Homo sapiens OX=9606 GN=ZNF845 PE=1 SV=3;sp|Q8N4W9|ZN808_HUMAN Zinc finger protein 808 OS=Homo sapiens OX=9606 GN=ZNF808 PE=1 SV=2;sp|Q8N823|ZN611_HUMAN Zinc finger protein 611 OS=Homo sapiens OX=9606 GN=ZNF	39	2	2	1	7.4	113.13	171720000	226290000	171720000	226290000	0.758849	-	0.181107
Q8NCA5	FAM98A	sp|Q8NCA5|FA98A_HUMAN Protein FAM98A OS=Homo sapiens OX=9606 GN=FAM98A PE=1 SV=2	1	14	14	11	44.6	55.272	1307500000	1724200000	1307500000	1724200000	0.758323	-	0.180073
P35658	NUP214	sp|P35658|NU214_HUMAN Nuclear pore complex protein Nup214 OS=Homo sapiens OX=9606 GN=NUP214 PE=1 SV=2	1	20	20	20	14.7	213.62	84335000	111430000	84335000	111430000	0.756843	-	0.177187
Q15773	MLF2	sp|Q15773|MLF2_HUMAN Myeloid leukemia factor 2 OS=Homo sapiens OX=9606 GN=MLF2 PE=1 SV=1	1	2	2	2	8.5	28.147	73448000	97220000	73448000	97220000	0.755482	-	0.174559
Q9NRW3	APOBEC3C	sp|Q9NRW3|ABC3C_HUMAN DNA dC->dU-editing enzyme APOBEC-3C OS=Homo sapiens OX=9606 GN=APOBEC3C PE=1 SV=2	1	2	2	2	13.2	22.826	35345000	46798000	35345000	46798000	0.755267	-	0.174146
Q9BUF5	TUBB6	sp|Q9BUF5|TBB6_HUMAN Tubulin beta-6 chain OS=Homo sapiens OX=9606 GN=TUBB6 PE=1 SV=1	1	17	9	6	43.7	49.857	187840000	248710000	187840000	248710000	0.755257	-	0.174126
Q15418	RPS6KA1	sp|Q15418|KS6A1_HUMAN Ribosomal protein S6 kinase alpha-1 OS=Homo sapiens OX=9606 GN=RPS6KA1 PE=1 SV=2	1	11	6	6	17.6	82.722	46784000	61950000	46784000	61950000	0.75519	-	0.173997
Q9NUQ8	ABCF3	sp|Q9NUQ8|ABCF3_HUMAN ATP-binding cassette sub-family F member 3 OS=Homo sapiens OX=9606 GN=ABCF3 PE=1 SV=2	1	7	7	7	10.7	79.744	46366000	61412000	46366000	61412000	0.754999	-	0.173631
O15371	EIF3D	sp|O15371|EIF3D_HUMAN Eukaryotic translation initiation factor 3 subunit D OS=Homo sapiens OX=9606 GN=EIF3D PE=1 SV=1	1	11	11	11	24.8	63.972	294610000	390750000	294610000	390750000	0.75396	-	0.171648
Q9UKV8	AGO2	sp|Q9UKV8|AGO2_HUMAN Protein argonaute-2 OS=Homo sapiens OX=9606 GN=AGO2 PE=1 SV=3	1	13	13	9	18.7	97.207	149830000	198730000	149830000	198730000	0.753938	-	0.171604
Q92974	ARHGEF2	sp|Q92974|ARHG2_HUMAN Rho guanine nucleotide exchange factor 2 OS=Homo sapiens OX=9606 GN=ARHGEF2 PE=1 SV=4	1	28	28	28	40.3	111.54	449930000	597020000	449930000	597020000	0.753626	-	0.171013
Q96G23	CERS2	sp|Q96G23|CERS2_HUMAN Ceramide synthase 2 OS=Homo sapiens OX=9606 GN=CERS2 PE=1 SV=1	1	2	2	2	6.6	44.876	28685000	38088000	28685000	38088000	0.753124	-	0.170062
Q13136	PPFIA1	sp|Q13136|LIPA1_HUMAN Liprin-alpha-1 OS=Homo sapiens OX=9606 GN=PPFIA1 PE=1 SV=1	1	4	4	4	4.3	135.78	21823000	28981000	21823000	28981000	0.753011	-	0.169847
P51659	HSD17B4	sp|P51659|DHB4_HUMAN Peroxisomal multifunctional enzyme type 2 OS=Homo sapiens OX=9606 GN=HSD17B4 PE=1 SV=3	1	7	7	7	12.6	79.685	25116000	33366000	25116000	33366000	0.752742	-	0.169341
Q9UJU6	DBNL	sp|Q9UJU6|DBNL_HUMAN Drebrin-like protein OS=Homo sapiens OX=9606 GN=DBNL PE=1 SV=1	1	2	2	2	5.1	48.207	17602000	23389000	17602000	23389000	0.752576	-	0.169027
Q9UGY1	NOL12	sp|Q9UGY1|NOL12_HUMAN Nucleolar protein 12 OS=Homo sapiens OX=9606 GN=NOL12 PE=1 SV=1	1	2	2	2	9.9	24.663	15205000	20216000	15205000	20216000	0.752127	-	0.168182
Q99729	HNRNPAB	sp|Q99729|ROAA_HUMAN Heterogeneous nuclear ribonucleoprotein A/B OS=Homo sapiens OX=9606 GN=HNRNPAB PE=1 SV=2	1	3	3	3	7.8	36.224	378030000	503470000	378030000	503470000	0.750849	-	0.165793
P51116	FXR2	sp|P51116|FXR2_HUMAN RNA-binding protein FXR2 OS=Homo sapiens OX=9606 GN=FXR2 PE=1 SV=2	1	12	9	9	28.5	74.222	329490000	439510000	329490000	439510000	0.749676	-	0.163618
P55795	HNRNPH2	sp|P55795|HNRH2_HUMAN Heterogeneous nuclear ribonucleoprotein H2 OS=Homo sapiens OX=9606 GN=HNRNPH2 PE=1 SV=1	1	17	11	11	53.7	49.263	395040000	527100000	395040000	527100000	0.749459	-	0.163219
P49643	PRIM2	sp|P49643|PRI2_HUMAN DNA primase large subunit OS=Homo sapiens OX=9606 GN=PRIM2 PE=1 SV=2	1	3	3	3	5.9	58.805	54417000	72619000	54417000	72619000	0.749349	-	0.163017
Q9P015	MRPL15	sp|Q9P015|RM15_HUMAN Large ribosomal subunit protein uL15m OS=Homo sapiens OX=9606 GN=MRPL15 PE=1 SV=1	1	3	3	3	11.5	33.419	23660000	31587000	23660000	31587000	0.749042	-	0.162452
Q9BVJ6;Q5TAP6	UTP14A	sp|Q9BVJ6|UT14A_HUMAN U3 small nucleolar RNA-associated protein 14 homolog A OS=Homo sapiens OX=9606 GN=UTP14A PE=1 SV=1	2	11	11	11	19.3	87.977	74169000	99042000	74169000	99042000	0.748864	-	0.162125
Q5T280	SPOUT1	sp|Q5T280|CI114_HUMAN Putative methyltransferase C9orf114 OS=Homo sapiens OX=9606 GN=SPOUT1 PE=1 SV=3	1	4	4	4	12	42.008	51409000	68669000	51409000	68669000	0.748649	-	0.161731
P23396	RPS3	sp|P23396|RS3_HUMAN Small ribosomal subunit protein uS3 OS=Homo sapiens OX=9606 GN=RPS3 PE=1 SV=2	1	15	15	15	67.5	26.688	2066100000	2762500000	2066100000	2762500000	0.74791	-	0.160379
Q9H9C1	VIPAS39	sp|Q9H9C1|SPE39_HUMAN Spermatogenesis-defective protein 39 homolog OS=Homo sapiens OX=9606 GN=VIPAS39 PE=1 SV=1	1	4	4	4	9.1	57.005	48014000	64246000	48014000	64246000	0.747346	-	0.159355
O60830	TIMM17B	sp|O60830|TI17B_HUMAN Mitochondrial import inner membrane translocase subunit Tim17-B OS=Homo sapiens OX=9606 GN=TIMM17B PE=1 SV=1	1	3	3	3	20.9	18.273	43030000	57649000	43030000	57649000	0.746414	-	0.157668
Q86Y07	VRK2	sp|Q86Y07|VRK2_HUMAN Serine/threonine-protein kinase VRK2 OS=Homo sapiens OX=9606 GN=VRK2 PE=1 SV=3	1	4	4	4	10.6	58.14	19858000	26653000	19858000	26653000	0.745057	-	0.155234
Q13885;Q9BVA1	TUBB2A; TUBB2B	sp|Q13885|TBB2A_HUMAN Tubulin beta-2A chain OS=Homo sapiens OX=9606 GN=TUBB2A PE=1 SV=1;sp|Q9BVA1|TBB2B_HUMAN Tubulin beta-2B chain OS=Homo sapiens OX=9606 GN=TUBB2B PE=1 SV=1	2	17	3	2	40.4	49.906	81020000	108830000	81020000	108830000	0.744464	-	0.154178
O60504	SORBS3	sp|O60504|VINEX_HUMAN Vinexin OS=Homo sapiens OX=9606 GN=SORBS3 PE=1 SV=2	1	3	3	3	7.3	75.34	33025000	44415000	33025000	44415000	0.743555	-	0.152569
Q5T6F2	UBAP2	sp|Q5T6F2|UBAP2_HUMAN Ubiquitin-associated protein 2 OS=Homo sapiens OX=9606 GN=UBAP2 PE=1 SV=1	1	9	9	9	13.4	117.11	119910000	161360000	119910000	161360000	0.743121	-	0.151804
P52597	HNRNPF	sp|P52597|HNRPF_HUMAN Heterogeneous nuclear ribonucleoprotein F OS=Homo sapiens OX=9606 GN=HNRNPF PE=1 SV=3	1	12	10	10	51.8	45.671	1552100000	2088700000	1552100000	2088700000	0.743094	-	0.151756
O00443	PIK3C2A	sp|O00443|P3C2A_HUMAN Phosphatidylinositol 4-phosphate 3-kinase C2 domain-containing subunit alpha OS=Homo sapiens OX=9606 GN=PIK3C2A PE=1 SV=2	1	3	3	3	2	190.68	12555000	16912000	12555000	16912000	0.742372	-	0.150491
Q9NYD6	HOXC10	sp|Q9NYD6|HXC10_HUMAN Homeobox protein Hox-C10 OS=Homo sapiens OX=9606 GN=HOXC10 PE=1 SV=2	1	2	2	1	5	38.072	29492000	39775000	29492000	39775000	0.741471	-	0.148919
Q7Z589	EMSY	sp|Q7Z589|EMSY_HUMAN BRCA2-interacting transcriptional repressor EMSY OS=Homo sapiens OX=9606 GN=EMSY PE=1 SV=2	1	3	3	3	2.2	141.47	43927000	59250000	43927000	59250000	0.741384	-	0.148768
Q99755	PIP5K1A	sp|Q99755|PI51A_HUMAN Phosphatidylinositol 4-phosphate 5-kinase type-1 alpha OS=Homo sapiens OX=9606 GN=PIP5K1A PE=1 SV=1	1	4	4	1	8.4	62.633	27054000	36499000	27054000	36499000	0.741226	-	0.148494
Q9Y2T7	YBX2	sp|Q9Y2T7|YBOX2_HUMAN Y-box-binding protein 2 OS=Homo sapiens OX=9606 GN=YBX2 PE=1 SV=2	1	7	3	3	24.2	38.517	43517000	58909000	43517000	58909000	0.738716	-	0.144182
Q6NZY4	ZCCHC8	sp|Q6NZY4|ZCHC8_HUMAN Zinc finger CCHC domain-containing protein 8 OS=Homo sapiens OX=9606 GN=ZCCHC8 PE=1 SV=2	1	5	5	5	10.5	78.576	33075000	44901000	33075000	44901000	0.736621	-	0.140646
Q8WTT2	NOC3L	sp|Q8WTT2|NOC3L_HUMAN Nucleolar complex protein 3 homolog OS=Homo sapiens OX=9606 GN=NOC3L PE=1 SV=1	1	6	6	6	6.5	92.547	43985000	59744000	43985000	59744000	0.736225	-	0.139984
Q93052	LPP	sp|Q93052|LPP_HUMAN Lipoma-preferred partner OS=Homo sapiens OX=9606 GN=LPP PE=1 SV=1	1	5	5	5	12.9	65.746	50333000	68467000	50333000	68467000	0.735142	-	0.138186
Q02878	RPL6	sp|Q02878|RL6_HUMAN Large ribosomal subunit protein eL6 OS=Homo sapiens OX=9606 GN=RPL6 PE=1 SV=3	1	11	11	11	37.2	32.728	1243000000	1693400000	1243000000	1693400000	0.734026	-	0.136347
Q9H6R0	DHX33	sp|Q9H6R0|DHX33_HUMAN ATP-dependent RNA helicase DHX33 OS=Homo sapiens OX=9606 GN=DHX33 PE=1 SV=2	1	4	4	4	7.2	78.873	18040000	24610000	18040000	24610000	0.733035	-	0.134728
P62917	RPL8	sp|P62917|RL8_HUMAN Large ribosomal subunit protein uL2 OS=Homo sapiens OX=9606 GN=RPL8 PE=1 SV=2	1	5	5	5	23.7	28.024	1185900000	1617900000	1185900000	1617900000	0.732987	-	0.13465
Q9BYD3	MRPL4	sp|Q9BYD3|RM04_HUMAN Large ribosomal subunit protein uL4m OS=Homo sapiens OX=9606 GN=MRPL4 PE=1 SV=1	1	5	5	5	26.4	34.919	57652000	78940000	57652000	78940000	0.730327	-	0.130368
Q13625	TP53BP2	sp|Q13625|ASPP2_HUMAN Apoptosis-stimulating of p53 protein 2 OS=Homo sapiens OX=9606 GN=TP53BP2 PE=1 SV=2	1	3	3	3	3.2	125.61	19612000	26880000	19612000	26880000	0.729613	-	0.129235
Q9BX40	LSM14B	sp|Q9BX40|LS14B_HUMAN Protein LSM14 homolog B OS=Homo sapiens OX=9606 GN=LSM14B PE=1 SV=1	1	4	3	3	16.4	42.07	43691000	59924000	43691000	59924000	0.729107	-	0.128435
Q9H1I8	ASCC2	sp|Q9H1I8|ASCC2_HUMAN Activating signal cointegrator 1 complex subunit 2 OS=Homo sapiens OX=9606 GN=ASCC2 PE=1 SV=3	1	5	5	5	10.3	86.359	24726000	33921000	24726000	33921000	0.728929	-	0.128155
P46776	RPL27A	sp|P46776|RL27A_HUMAN Large ribosomal subunit protein uL15 OS=Homo sapiens OX=9606 GN=RPL27A PE=1 SV=2	1	4	4	4	31.1	16.561	2914500000	4004000000	2914500000	4004000000	0.727897	-	0.126537
P30048	PRDX3	sp|P30048|PRDX3_HUMAN Thioredoxin-dependent peroxide reductase, mitochondrial OS=Homo sapiens OX=9606 GN=PRDX3 PE=1 SV=3	1	3	3	3	14.5	27.692	62216000	85773000	62216000	85773000	0.725356	-	0.122613
Q15020	SART3	sp|Q15020|SART3_HUMAN Squamous cell carcinoma antigen recognized by T-cells 3 OS=Homo sapiens OX=9606 GN=SART3 PE=1 SV=1	1	6	6	6	6.6	109.93	30868000	42557000	30868000	42557000	0.725333	-	0.122577
Q13057	COASY	sp|Q13057|COASY_HUMAN Bifunctional coenzyme A synthase OS=Homo sapiens OX=9606 GN=COASY PE=1 SV=4	1	5	5	5	13.5	62.328	70866000	97708000	70866000	97708000	0.725283	-	0.122501
Q9GZZ1	NAA50	sp|Q9GZZ1|NAA50_HUMAN N-alpha-acetyltransferase 50 OS=Homo sapiens OX=9606 GN=NAA50 PE=1 SV=1	1	2	2	2	12.4	19.398	24082000	33205000	24082000	33205000	0.725252	-	0.122454
Q8IY17	PNPLA6	sp|Q8IY17|PLPL6_HUMAN Patatin-like phospholipase domain-containing protein 6 OS=Homo sapiens OX=9606 GN=PNPLA6 PE=1 SV=3	1	3	3	3	2.7	150.95	25628000	35368000	25628000	35368000	0.72461	-	0.121475
P46779	RPL28	sp|P46779|RL28_HUMAN Large ribosomal subunit protein eL28 OS=Homo sapiens OX=9606 GN=RPL28 PE=1 SV=3	1	6	6	6	34.3	15.747	1173400000	1624300000	1173400000	1624300000	0.722403	-	0.118155
O00425	IGF2BP3	sp|O00425|IF2B3_HUMAN Insulin-like growth factor 2 mRNA-binding protein 3 OS=Homo sapiens OX=9606 GN=IGF2BP3 PE=1 SV=2	1	10	8	8	18.3	63.704	299080000	416020000	299080000	416020000	0.718908	-	0.113021
P62266	RPS23	sp|P62266|RS23_HUMAN Small ribosomal subunit protein uS12 OS=Homo sapiens OX=9606 GN=RPS23 PE=1 SV=3	1	6	6	6	30.1	15.807	1832800000	2552300000	1832800000	2552300000	0.718097	-	0.111853
O75616	ERAL1	sp|O75616|ERAL1_HUMAN GTPase Era, mitochondrial OS=Homo sapiens OX=9606 GN=ERAL1 PE=1 SV=2	1	7	7	7	23.1	48.349	50731000	70661000	50731000	70661000	0.717949	-	0.11164
Q9BSJ2	TUBGCP2	sp|Q9BSJ2|GCP2_HUMAN Gamma-tubulin complex component 2 OS=Homo sapiens OX=9606 GN=TUBGCP2 PE=1 SV=2	1	3	3	3	3.5	102.53	13710000	19123000	13710000	19123000	0.716938	-	0.110195
Q9NUL3	STAU2	sp|Q9NUL3|STAU2_HUMAN Double-stranded RNA-binding protein Staufen homolog 2 OS=Homo sapiens OX=9606 GN=STAU2 PE=1 SV=2	1	11	11	10	25.8	62.608	94991000	132810000	94991000	132810000	0.71524	-	0.107799
O15014	ZNF609	sp|O15014|ZN609_HUMAN Zinc finger protein 609 OS=Homo sapiens OX=9606 GN=ZNF609 PE=1 SV=2	1	7	7	7	6.9	151.19	41427000	58009000	41427000	58009000	0.714148	-	0.106277
Q8N1B4	VPS52	sp|Q8N1B4|VPS52_HUMAN Vacuolar protein sorting-associated protein 52 homolog OS=Homo sapiens OX=9606 GN=VPS52 PE=1 SV=1	1	5	5	5	8.7	82.22	37235000	52154000	37235000	52154000	0.713943	-	0.105993
Q13425	SNTB2	sp|Q13425|SNTB2_HUMAN Beta-2-syntrophin OS=Homo sapiens OX=9606 GN=SNTB2 PE=1 SV=1	1	3	3	3	6.3	57.949	15831000	22199000	15831000	22199000	0.71314	-	0.104885
Q96IU4	ABHD14B	sp|Q96IU4|ABHEB_HUMAN Putative protein-lysine deacylase ABHD14B OS=Homo sapiens OX=9606 GN=ABHD14B PE=1 SV=1	1	4	4	4	24.8	22.345	58188000	81747000	58188000	81747000	0.711806	-	0.103062
P62841	RPS15	sp|P62841|RS15_HUMAN Small ribosomal subunit protein uS19 OS=Homo sapiens OX=9606 GN=RPS15 PE=1 SV=2	1	5	5	5	55.9	17.04	1118600000	1575100000	1118600000	1575100000	0.710177	-	0.100866
Q99700	ATXN2	sp|Q99700|ATX2_HUMAN Ataxin-2 OS=Homo sapiens OX=9606 GN=ATXN2 PE=1 SV=2	1	12	11	11	11.9	140.28	81241000	114470000	81241000	114470000	0.709714	-	0.100248
Q9H967	WDR76	sp|Q9H967|WDR76_HUMAN WD repeat-containing protein 76 OS=Homo sapiens OX=9606 GN=WDR76 PE=1 SV=2	1	2	2	2	4.5	69.768	23317000	32858000	23317000	32858000	0.709629	-	0.100135
P50750	CDK9	sp|P50750|CDK9_HUMAN Cyclin-dependent kinase 9 OS=Homo sapiens OX=9606 GN=CDK9 PE=1 SV=3	1	4	4	4	10.5	42.777	26129000	36871000	26129000	36871000	0.70866	-	0.0988501
P61204;P84077	ARF3; ARF1	sp|P61204|ARF3_HUMAN ADP-ribosylation factor 3 OS=Homo sapiens OX=9606 GN=ARF3 PE=1 SV=2;sp|P84077|ARF1_HUMAN ADP-ribosylation factor 1 OS=Homo sapiens OX=9606 GN=ARF1 PE=1 SV=2	2	7	7	3	43.1	20.601	445880000	631510000	445880000	631510000	0.706054	-	0.0954523
Q9NUQ6	SPATS2L	sp|Q9NUQ6|SPS2L_HUMAN SPATS2-like protein OS=Homo sapiens OX=9606 GN=SPATS2L PE=1 SV=2	1	6	6	6	15.9	61.728	119760000	170200000	119760000	170200000	0.703643	-	0.0923821
P62304	SNRPE	sp|P62304|RUXE_HUMAN Small nuclear ribonucleoprotein E OS=Homo sapiens OX=9606 GN=SNRPE PE=1 SV=1	1	1	1	1	12	10.803	289070000	411720000	289070000	411720000	0.702103	-	0.0904583
Q13952	NFYC	sp|Q13952|NFYC_HUMAN Nuclear transcription factor Y subunit gamma OS=Homo sapiens OX=9606 GN=NFYC PE=1 SV=3	1	3	3	3	6.3	50.302	19633000	27993000	19633000	27993000	0.701354	-	0.0895319
Q58FF8	HSP90AB2P	sp|Q58FF8|H90B2_HUMAN Putative heat shock protein HSP 90-beta 2 OS=Homo sapiens OX=9606 GN=HSP90AB2P PE=1 SV=2	1	12	1	1	23.1	44.348	189620000	270840000	189620000	270840000	0.700118	-	0.088019
Q8N983	MRPL43	sp|Q8N983|RM43_HUMAN Large ribosomal subunit protein mL43 OS=Homo sapiens OX=9606 GN=MRPL43 PE=1 SV=1	1	2	2	2	8.4	23.431	41864000	59800000	41864000	59800000	0.700067	-	0.0879566
Q5R3I4	TTC38	sp|Q5R3I4|TTC38_HUMAN Tetratricopeptide repeat protein 38 OS=Homo sapiens OX=9606 GN=TTC38 PE=1 SV=1	1	4	4	4	13	52.787	42011000	60038000	42011000	60038000	0.69974	-	0.0875598
Q9P258	RCC2	sp|Q9P258|RCC2_HUMAN Protein RCC2 OS=Homo sapiens OX=9606 GN=RCC2 PE=1 SV=2	1	9	9	9	23	56.084	237590000	339610000	237590000	339610000	0.699597	-	0.0873859
Q92620	DHX38	sp|Q92620|PRP16_HUMAN Pre-mRNA-splicing factor ATP-dependent RNA helicase PRP16 OS=Homo sapiens OX=9606 GN=DHX38 PE=1 SV=2	1	7	7	7	6.7	140.5	36039000	51514000	36039000	51514000	0.699596	-	0.0873854
Q9BTC0	DIDO1	sp|Q9BTC0|DIDO1_HUMAN Death-inducer obliterator 1 OS=Homo sapiens OX=9606 GN=DIDO1 PE=1 SV=5	1	7	7	7	3.9	243.87	23559000	33696000	23559000	33696000	0.699163	-	0.0868621
P63173	RPL38	sp|P63173|RL38_HUMAN Large ribosomal subunit protein eL38 OS=Homo sapiens OX=9606 GN=RPL38 PE=1 SV=2	1	6	6	6	50	8.2178	473170000	676790000	473170000	676790000	0.699139	-	0.0868326
P11172	UMPS	sp|P11172|UMPS_HUMAN Uridine 5-monophosphate synthase OS=Homo sapiens OX=9606 GN=UMPS PE=1 SV=1	1	4	4	4	10.2	52.221	26758000	38344000	26758000	38344000	0.697841	-	0.0852779
Q6PJT7	ZC3H14	sp|Q6PJT7|ZC3HE_HUMAN Zinc finger CCCH domain-containing protein 14 OS=Homo sapiens OX=9606 GN=ZC3H14 PE=1 SV=1	1	8	8	8	12.8	82.875	89813000	128790000	89813000	128790000	0.69736	-	0.0847073
Q15050	RRS1	sp|Q15050|RRS1_HUMAN Ribosome biogenesis regulatory protein homolog OS=Homo sapiens OX=9606 GN=RRS1 PE=1 SV=2	1	7	7	7	21.4	41.193	56065000	80963000	56065000	80963000	0.692477	-	0.0790617
Q9NTJ3	SMC4	sp|Q9NTJ3|SMC4_HUMAN Structural maintenance of chromosomes protein 4 OS=Homo sapiens OX=9606 GN=SMC4 PE=1 SV=2	1	19	19	19	16.8	147.18	122010000	176270000	122010000	176270000	0.692177	-	0.0787238
Q13148	TARDBP	sp|Q13148|TADBP_HUMAN TAR DNA-binding protein 43 OS=Homo sapiens OX=9606 GN=TARDBP PE=1 SV=1	1	4	4	4	10.4	44.739	129920000	187740000	129920000	187740000	0.692021	-	0.0785487
Q9BY77	POLDIP3	sp|Q9BY77|PDIP3_HUMAN Polymerase delta-interacting protein 3 OS=Homo sapiens OX=9606 GN=POLDIP3 PE=1 SV=2	1	12	12	12	33.3	46.089	146570000	213920000	146570000	213920000	0.685163	-	0.071115
Q8IWX8	CHERP	sp|Q8IWX8|CHERP_HUMAN Calcium homeostasis endoplasmic reticulum protein OS=Homo sapiens OX=9606 GN=CHERP PE=1 SV=3	1	2	2	2	1.7	103.7	34201000	49929000	34201000	49929000	0.684993	-	0.0709374
Q9Y383;Q9NQ29	LUC7L2	sp|Q9Y383|LC7L2_HUMAN Putative RNA-binding protein Luc7-like 2 OS=Homo sapiens OX=9606 GN=LUC7L2 PE=1 SV=2	2	6	6	6	15.8	46.513	61418000	89784000	61418000	89784000	0.684064	-	0.0699729
Q9UPQ9	TNRC6B	sp|Q9UPQ9|TNR6B_HUMAN Trinucleotide repeat-containing gene 6B protein OS=Homo sapiens OX=9606 GN=TNRC6B PE=1 SV=4	1	6	6	6	4.2	194	28539000	41729000	28539000	41729000	0.683913	-	0.0698169
Q9BRZ2	TRIM56	sp|Q9BRZ2|TRI56_HUMAN E3 ubiquitin-protein ligase TRIM56 OS=Homo sapiens OX=9606 GN=TRIM56 PE=1 SV=3	1	3	3	3	5.2	81.487	24160000	35350000	24160000	35350000	0.683451	-	0.0693418
Q1ED39	KNOP1	sp|Q1ED39|KNOP1_HUMAN Lysine-rich nucleolar protein 1 OS=Homo sapiens OX=9606 GN=KNOP1 PE=1 SV=1	1	5	5	5	13.3	51.588	31579000	46345000	31579000	46345000	0.68139	-	0.0672485
P36776	LONP1	sp|P36776|LONM_HUMAN Lon protease homolog, mitochondrial OS=Homo sapiens OX=9606 GN=LONP1 PE=1 SV=2	1	8	8	8	10.6	106.49	29413000	43197000	29413000	43197000	0.680904	-	0.0667619
Q9NSI2	SLX9	sp|Q9NSI2|SLX9_HUMAN Ribosome biogenesis protein SLX9 homolog OS=Homo sapiens OX=9606 GN=SLX9 PE=1 SV=2	1	3	3	3	15.2	25.456	25479000	37427000	25479000	37427000	0.680765	-	0.0666237
Q969Q0	RPL36AL	sp|Q969Q0|RL36L_HUMAN Ribosomal protein eL42-like OS=Homo sapiens OX=9606 GN=RPL36AL PE=1 SV=3	1	3	3	2	17	12.469	1067000000	1568000000	1067000000	1568000000	0.680485	-	0.0663443
P42765	ACAA2	sp|P42765|THIM_HUMAN 3-ketoacyl-CoA thiolase, mitochondrial OS=Homo sapiens OX=9606 GN=ACAA2 PE=1 SV=2	1	5	5	5	19.4	41.924	69655000	102570000	69655000	102570000	0.679097	-	0.0649751
Q9BUT9	MCRIP2	sp|Q9BUT9|MCRI2_HUMAN MAPK regulated corepressor interacting protein 2 OS=Homo sapiens OX=9606 GN=MCRIP2 PE=1 SV=2	1	2	2	2	13.8	17.828	145370000	214080000	145370000	214080000	0.679045	-	0.0649242
P61020	RAB5B	sp|P61020|RAB5B_HUMAN Ras-related protein Rab-5B OS=Homo sapiens OX=9606 GN=RAB5B PE=1 SV=1	1	7	4	4	39.1	23.707	90739000	133830000	90739000	133830000	0.678017	-	0.0639233
O60783	MRPS14	sp|O60783|RT14_HUMAN Small ribosomal subunit protein uS14m OS=Homo sapiens OX=9606 GN=MRPS14 PE=1 SV=1	1	3	3	3	28.9	15.139	141930000	209560000	141930000	209560000	0.677276	-	0.0632094
P60953	CDC42	sp|P60953|CDC42_HUMAN Cell division control protein 42 homolog OS=Homo sapiens OX=9606 GN=CDC42 PE=1 SV=2	1	5	5	5	30.9	21.258	276540000	408890000	276540000	408890000	0.676319	-	0.0622953
O15381	NVL	sp|O15381|NVL_HUMAN Nuclear valosin-containing protein-like OS=Homo sapiens OX=9606 GN=NVL PE=1 SV=1	1	6	6	6	9	95.05	22509000	33327000	22509000	33327000	0.675398	-	0.0614255
Q9BVP2	GNL3	sp|Q9BVP2|GNL3_HUMAN Guanine nucleotide-binding protein-like 3 OS=Homo sapiens OX=9606 GN=GNL3 PE=1 SV=2	1	7	7	7	16.8	61.992	84504000	125310000	84504000	125310000	0.67436	-	0.0604547
Q9Y580	RBM7	sp|Q9Y580|RBM7_HUMAN RNA-binding protein 7 OS=Homo sapiens OX=9606 GN=RBM7 PE=1 SV=1	1	3	3	3	10.2	30.503	27978000	41513000	27978000	41513000	0.673958	-	0.060082
Q96GD4	AURKB	sp|Q96GD4|AURKB_HUMAN Aurora kinase B OS=Homo sapiens OX=9606 GN=AURKB PE=1 SV=3	1	5	5	5	19.2	39.31	54093000	80343000	54093000	80343000	0.673276	-	0.0594538
Q99590	SCAF11	sp|Q99590|SCAFB_HUMAN Protein SCAF11 OS=Homo sapiens OX=9606 GN=SCAF11 PE=1 SV=2	1	5	5	5	3.6	164.65	57498000	85801000	57498000	85801000	0.670132	-	0.0566194
Q9Y5T5	USP16	sp|Q9Y5T5|UBP16_HUMAN Ubiquitin carboxyl-terminal hydrolase 16 OS=Homo sapiens OX=9606 GN=USP16 PE=1 SV=1	1	3	3	3	6.6	93.569	28077000	41905000	28077000	41905000	0.670016	-	0.0565162
Q9BRX2	PELO	sp|Q9BRX2|PELO_HUMAN Protein pelota homolog OS=Homo sapiens OX=9606 GN=PELO PE=1 SV=2	1	4	4	4	10.9	43.359	31812000	47512000	31812000	47512000	0.669557	-	0.056112
P61313	RPL15	sp|P61313|RL15_HUMAN Large ribosomal subunit protein eL15 OS=Homo sapiens OX=9606 GN=RPL15 PE=1 SV=2	1	6	6	6	28.9	24.146	672750000	1010100000	672750000	1010100000	0.666023	-	0.0530665
Q8WY36	BBX	sp|Q8WY36|BBX_HUMAN HMG box transcription factor BBX OS=Homo sapiens OX=9606 GN=BBX PE=1 SV=1	1	3	3	3	3.3	105.13	26036000	39113000	26036000	39113000	0.665661	-	0.0527615
Q9Y2A7	NCKAP1	sp|Q9Y2A7|NCKP1_HUMAN Nck-associated protein 1 OS=Homo sapiens OX=9606 GN=NCKAP1 PE=1 SV=1	1	4	4	4	3.5	128.79	33307000	50101000	33307000	50101000	0.664797	-	0.0520391
Q9UBX3	SLC25A10	sp|Q9UBX3|DIC_HUMAN Mitochondrial dicarboxylate carrier OS=Homo sapiens OX=9606 GN=SLC25A10 PE=1 SV=2	1	5	5	5	22.3	31.282	179660000	270570000	179660000	270570000	0.664006	-	0.0513837
