# Supplementary material for: EMC2 promotes breast cancer progression and enhances sensitivity to PDK1/AKT inhibition by deubiquitinating ENO1
Source: Int J Biol Sci. 2025 Mar 24;21(6):2629–46. doi: 10.7150/ijbs.109192 (PMC12035906; doi:10.7150/ijbs.109192)
Supplement: Supplementary file 5 — Supplementary Table 4 (anti EMC2 IP-MS results) & Supplementary Table 5 (anti ENO1 RIP-seq results). [file ijbsv21p2629s5.zip › Table S5 anti-ENO1 RIP-seq results.xls]

Geneid	L1HID_IP	L1HID_Input	logFC	logCPM	PValue	FDR
EEF2	1041.74404229241	434.169964968591	1.26265261247601	11.5351097247151	1.37275618108631e-09	5.17599478022414e-08
RPL7A	1518.12261463728	571.680123291304	1.40898435461613	11.1915548963011	1.71620623784009e-11	1.18297559659868e-09
RPL3	505.600701691778	195.919032084113	1.36770831990368	10.6903471391673	6.91363853373444e-11	3.96097615474929e-09
RPS3	346.110346253305	172.225791780538	1.00690640921595	10.5687542734369	1.32092538474322e-06	2.03629649694262e-05
RPL13A	554.455563030064	224.907785281588	1.30169803695793	10.2971723365876	5.57571298018946e-10	2.32598182620386e-08
RPL19	490.809396900976	241.551635379895	1.02280250027	10.3612052247467	9.35789385372583e-07	1.49573727303302e-05
DSP	124.218578291917	40.2511485975148	1.62571855216386	10.1295969913338	1.71858890998847e-14	3.03262199056565e-12
RPS6	573.778581395912	266.698494500153	1.10524788316197	10.1463435160943	1.2727953848679e-07	2.64232321898576e-06
NEAT1	58.8181829131559	16.0153846820949	1.87670576219226	9.73492125822179	2.04438354948083e-18	7.84243306829101e-16
AHNAK	64.1713593315344	27.4690646553946	1.22406923412214	9.8013513349209	5.98240703817904e-09	1.86835010647568e-07
DYNC1H1	25.2764398087614	10.6627100273724	1.24515062356974	9.44892092749974	3.85242568189001e-09	1.27065240341367e-07
KRT18	314.892349622444	149.282217442992	1.07676001728077	9.47703206634084	3.15792108215893e-07	5.86575530692383e-06
KRT8	139.573854819871	63.8268788322557	1.12873203605662	9.45153623178859	8.63936883107285e-08	1.89379257631194e-06
MYH9	55.6424885796919	13.177155656962	2.07798100093493	9.19567391600619	2.0365659108173e-21	1.56248878531661e-18
RPS16	335.056372765998	158.929309715373	1.075957898782	9.36812329491978	3.35050275655977e-07	6.18441125964998e-06
RPL13	229.266854427079	87.218909326566	1.39422471563128	9.25759206645109	5.56743218101436e-11	3.30784202916429e-09
PRRC2B	68.683113094157	24.4804531286188	1.48822130846327	9.1780970896866	3.13267385637169e-12	2.58313845184742e-10
FLNA	74.6854731325496	23.1716601683893	1.6883316563015	9.05432093725284	4.17365784957995e-15	8.46532947283768e-13
SPTAN1	47.3948841292868	16.3069572443356	1.5391239314892	9.03734560799044	6.77648923705181e-13	6.83302451868664e-11
NCOR2	55.5865941815182	14.6097798858382	1.92762555523566	8.94121615069747	1.12350153883089e-18	4.40562403426886e-16
AHNAK2	40.5051046584	11.5221886956142	1.8135266467251	8.93372228983899	7.80028097114835e-17	2.1306265080037e-14
ANKRD11	35.3943626109793	13.2573779268703	1.41660550112162	8.89278140056581	3.69138951887122e-11	2.31808752491109e-09
CHD3	60.0726925765652	27.7789895937492	1.11262894511568	8.91960206676778	1.65404174369665e-07	3.30198347428452e-06
MYBL2	228.881234556976	77.4432577149838	1.5632365188135	8.73293564678662	5.18882788919483e-13	5.38600334898424e-11
TRIO	31.6752830571048	12.7097769355381	1.31730266086829	8.78901189204784	7.53197457074833e-10	3.06192118293515e-08
RPS7	111.391625557785	51.2421744955577	1.12014358526089	8.81365642590209	1.45395563449344e-07	2.95241670037644e-06
RPL28	96.4837916992669	39.0644870686568	1.30431105838257	8.74962809466199	1.12410099815719e-09	4.33097952259428e-08
HMGA1	255.262362654717	125.610816314725	1.02293481038027	8.7928572835864	1.51835898655908e-06	2.29588369124435e-05
EEF1A2	119.478746905898	43.5131559805456	1.45708178203072	8.62063020691003	1.6627798813408e-11	1.15064367788784e-09
RNF213	19.7681265114001	9.42924604734062	1.06786656938999	8.7065776420554	5.5342252777627e-07	9.56483244381983e-06
CLPTM1L	85.1601947998579	38.5771610871345	1.1423259584554	8.66368237537246	9.13469657948755e-08	1.98510906208913e-06
HMG20B	137.989935272843	42.0300132945723	1.7148605974605	8.44065408117454	5.46995408614355e-15	1.07247566448988e-12
KHSRP	100.200477607127	46.9617285969675	1.09322434690756	8.57057724531115	3.44381338725824e-07	6.34337484671806e-06
RPLP1	155.455368928441	65.0340985727299	1.25709714937716	8.48726336167849	5.80604818100169e-09	1.8198358532999e-07
RPL18	130.915521689841	59.617957319378	1.13470101405543	8.52278635336751	1.27866016840552e-07	2.64755734502356e-06
PLEC	29.5928815363821	2.74468757775876	3.42958143426475	8.10262597651534	3.94243843755119e-45	6.95682686690282e-41
DDX5	53.7797571662221	26.7051266067983	1.00984710236103	8.55103336604016	2.3235030215758e-06	3.30998260943627e-05
RPS19	138.790456705334	61.9715932248849	1.16310269820131	8.44200265491702	6.89181105043479e-08	1.56314778658062e-06
KIF1C	55.5089674136325	18.9564654398034	1.54983203245496	8.32049953780252	1.45388385864836e-12	1.336210133839e-10
FASN	50.5695077452574	11.7194549015702	2.10901697049141	8.1825604941648	6.40634437402972e-21	4.71026470100535e-18
RPS13	206.419012309326	102.825758744272	1.00526083143292	8.35493074377946	3.03498004900274e-06	4.11002234015744e-05
IRAK1	102.316220622757	22.8694316132818	2.16115152575788	8.06138039107785	1.32699149182179e-21	1.17080459323437e-18
ALPI	128.1348552263	55.2236727808722	1.21415324721826	8.26474582030939	2.20189156687599e-08	5.90495115335772e-07
COL7A1	38.5412785021596	4.54757257208502	3.0823806795887	7.90694837795661	1.18069679129243e-37	1.04172877895731e-33
INPPL1	64.4482537551525	22.382991072881	1.52552063953279	8.15845357262321	3.86489511543683e-12	3.09999723668174e-10
TNRC18	32.1064038437039	4.96472052721072	2.69242666139738	7.89815348310641	1.70152810568731e-30	6.00503299059167e-27
EEF1D	41.9593223223041	16.7328827073997	1.32611749162617	8.10795917889679	1.35342353207258e-09	5.13602401009737e-08
SLC7A5	82.1367380179157	32.9287088559508	1.31849419698587	8.10023636204921	1.67792991945306e-09	6.14289447275284e-08
MPRIP	20.8380469544057	7.10092412261839	1.55289369875706	8.00784679562294	2.22255734474387e-12	1.92251210320345e-10
CIZ1	41.7507504640463	17.7650601452714	1.23257684149184	8.01648355710455	1.79153273911279e-08	4.9628550572032e-07
KMT2D	13.9808818352598	5.33391257302056	1.38996545596939	7.94233433878934	3.10231488702386e-10	1.42933285891444e-08
SUPT6H	33.1862624181159	13.8608094325005	1.25937834093867	7.95144336138427	9.81730499060324e-09	2.91643373508729e-07
ENSG00000279605	70.370235070141	28.0303609864888	1.32776196993168	7.92911772877205	1.72234485704435e-09	6.27944160070344e-08
NSD2	16.7514367984028	7.69570407611121	1.12199014539561	7.96078898949824	2.84136728409222e-07	5.33959180991387e-06
MFSD12	61.7830747973711	20.1782689622297	1.61409952626758	7.76210104215227	5.97092158463089e-13	6.05533806220671e-11
EHBP1L1	48.4082766644485	22.8174920190415	1.08494455812991	7.90778583984326	7.08699088246681e-07	1.19215482470934e-05
NUMA1	21.369760521818	7.92889005802055	1.43012408803286	7.80309881085747	1.20907355984977e-10	6.29360237082862e-09
NIBAN2	68.1911660659744	22.6334082988062	1.59081711659058	7.7140165462825	1.24830004247221e-12	1.19714687768829e-10
CTTN	45.220739837247	21.2468819367661	1.08955716035261	7.85367547900485	7.1409801213889e-07	1.19895085843985e-05
UBTF	44.4216738944062	20.3073492302576	1.1290762877575	7.84114078660748	2.82943807898097e-07	5.32284268035161e-06
ITPR3	31.4124693967587	13.2406694582238	1.24614395738367	7.78599259700393	1.65056607666351e-08	4.63050699345061e-07
COBL	21.3563953836895	9.38572734520973	1.18592336292255	7.78733038902191	7.53277352616024e-08	1.68257369167878e-06
KRT7	74.8303591372011	35.3612382496212	1.08127177171671	7.78591968016012	8.9029218195537e-07	1.44394263260887e-05
ARHGAP35	17.0891482452937	7.12857821910413	1.26116288811369	7.71745441429575	1.27743974805598e-08	3.65343627134454e-07
TRAF7	65.593465228129	26.0011200979192	1.33472441875191	7.68591481651444	1.93486868336796e-09	6.92549549426186e-08
CEP250	14.7939518187625	3.52650728035291	2.0681601342172	7.50489471758625	3.75462930574889e-19	1.74353128234855e-16
EDF1	237.030707551944	93.2697480846842	1.34533158587828	7.65924359321461	1.55644022415741e-09	5.75365384707107e-08
ABL1	41.3033880320575	14.1984056398473	1.54020660764927	7.60222901405226	7.26313006962083e-12	5.50065206903559e-10
ANKLE2	16.2965544670461	7.22731883417073	1.17281801226547	7.68461160378215	1.1727829273239e-07	2.47251225036531e-06
MAZ	80.8526323893844	29.9677235232889	1.43159166672378	7.60673853219543	1.64198695502713e-10	8.25484382005949e-09
SND1	43.7333639612597	21.3408566400595	1.03493461611049	7.72390789933928	2.62715196985078e-06	3.63583577952562e-05
RABL6	27.8399245779076	7.05709316441551	1.97949911688837	7.47447112307687	1.03640198408135e-17	3.51699027136528e-15
PRRC2A	30.9709663878927	12.3605958328743	1.32490640356302	7.62881634223297	2.91625998647479e-09	9.90850926015133e-08
TCOF1	23.6700068017204	10.9884968002436	1.10685681027194	7.63368128993769	5.841305604895e-07	1.00365802048663e-05
BIN1	38.584127343214	12.866142522278	1.58405725524677	7.46618779100666	2.85798609984195e-12	2.41301544104359e-10
CDC42BPB	32.2256059227795	13.586811369455	1.24574238543033	7.53738298316929	2.54135317634246e-08	6.6535190133144e-07
WWC1	25.8447166877716	11.9232913090495	1.11586685527609	7.57555841367044	5.07309476979032e-07	8.92520740854636e-06
SEC16A	22.8181414881009	7.98890956992695	1.51375738726143	7.44612939284929	2.47288172292445e-11	1.61616558824907e-09
DNMT1	16.7285339982738	7.21651840605208	1.21268459647456	7.5272866637767	5.44458230660019e-08	1.26915587030736e-06
OBSCN	6.38825388894169	0.661821710399328	3.26922736548887	7.12545827496266	3.25833542248904e-37	1.91655289550805e-33
RPL36	110.775449001539	51.1757942994676	1.11387739644036	7.52560012877613	5.92215709896555e-07	1.01066135559329e-05
RNPS1	29.1901264373246	12.8091325321588	1.18805661036081	7.4939168979628	1.06713188230884e-07	2.26329437442569e-06
PKN1	54.0929727857581	16.9395381091299	1.67461607150107	7.36177886667109	2.79364319424254e-13	3.18042760036154e-11
ASXL1	18.2456023250922	7.2049188129869	1.34019313311577	7.44563697435768	2.75296362636349e-09	9.45112765579963e-08
ENSG00000268173	48.2833013216328	19.8860072775148	1.27948829779042	7.45618466956134	1.16811824234748e-08	3.39023264876046e-07
TNIP1	42.7020881235067	18.1248481583042	1.23606858885447	7.46378877375227	3.64511457830153e-08	9.09783477350902e-07
UHRF1	47.5557978251485	22.2981207109206	1.09247182323606	7.49238982580823	9.49535250045252e-07	1.51496374523495e-05
PPL	31.6242621918743	8.48716765506357	1.89712708484761	7.27307630972892	3.26748852227722e-16	7.68774699521384e-14
RAPGEF1	33.1184645906107	13.9798772456227	1.2440039043193	7.41711718144319	3.22478769070785e-08	8.15383257500898e-07
EXOC3	29.2685242049518	12.9205198587293	1.17942594741643	7.43122293980553	1.39609204319171e-07	2.85132409654641e-06
DCTN1	22.8353106174784	11.1332722343223	1.03617224823542	7.47309866553761	3.41441615580472e-06	4.54936940827606e-05
AHRR	25.0820796348399	6.23499081835252	2.00757357613452	7.21621310544264	1.08502615120151e-17	3.61252291775508e-15
PDCD6-AHRR	40.1734826601224	14.4357976046296	1.47622179449677	7.32824805814431	8.30879523087755e-11	4.59614422081709e-09
LAMA5	16.3445711815311	2.98420944633204	2.45245004290897	7.11190136303068	4.50619096011555e-24	7.67225803890771e-21
ADARB1	22.449164533401	9.44512106878028	1.24872817726281	7.36255307104076	2.92516313210561e-08	7.50253323097901e-07
FOXK1	17.5936062694483	7.42147541326868	1.24498146767792	7.35992682979378	3.333331198036e-08	8.39086481034855e-07
CAVIN1	64.1687877516674	20.8182326483927	1.623577890849	7.24791248523962	1.70720302942155e-12	1.55285075552436e-10
CHAF1A	52.8855122456462	17.8719108061885	1.56475827126408	7.26070534317958	8.97905210133308e-12	6.6573257722741e-10
NOP53	42.9721421244834	8.67762498698677	2.30718052724724	7.10364237481005	8.25823255385031e-22	7.66972482343382e-19
ENSG00000254741	528.035593455955	190.376981831831	1.4713935278375	7.27736947193551	1.09087412671279e-10	5.78065010209424e-09
MN1	27.3445879843518	13.6222882842533	1.00506721371468	7.40525101375839	6.86806287368355e-06	8.25009104622328e-05
GOLGA3	15.2128199087846	5.31711536526622	1.51616672726117	7.25226398014697	3.85687538654286e-11	2.41341925783458e-09
LSM4	77.7651009088197	34.520186844706	1.17140614533073	7.3307473368636	2.03651486154355e-07	3.97086643611021e-06
NOC2L	39.3480612307445	16.611636187524	1.24379012080363	7.27942747905927	3.98755919135934e-08	9.73229176911853e-07
TMEM120B	25.8004804377234	11.0988592624005	1.21668820568634	7.2875459214662	7.96450293776589e-08	1.76559822663086e-06
ENTR1	68.3206193858756	27.101744666134	1.33358705757366	7.22932250180175	5.07134895005483e-09	1.62412021003026e-07
RHOF	34.6368317964877	14.0012413134983	1.3064142673875	7.235098775936	9.32829280720374e-09	2.79430924468936e-07
PHB2	50.5183541733356	24.7865228935926	1.02701300382578	7.31738910042427	4.93596518612865e-06	6.19047915241124e-05
AP3D1	22.8497233164046	7.92339715458773	1.52755127079725	7.16657352713729	3.17946979423731e-11	2.03278710105477e-09
RAD23A	83.3495011940978	40.244699275114	1.05012709371428	7.30169774450701	3.11045437260454e-06	4.19947037941697e-05
PPP1R26	39.8891062641403	8.55299286934357	2.22064404784575	7.00868820186149	2.84866125737889e-20	1.62153150153896e-17
SPTBN1	11.4432761676504	4.69826623674915	1.28396636501502	7.22335443744952	1.68568585024167e-08	4.70658425844375e-07
PIK3R2	40.94356781813	10.433918394454	1.97167676563561	7.05407057329187	8.04382130414931e-17	2.15062531413665e-14
PPP1R14B	127.136277471309	39.2601351891437	1.69471744129289	7.11094144671826	2.99899297308586e-13	3.32831635239453e-11
NOP56	42.5236569189179	14.5105240863477	1.55071579990826	7.14431213798246	1.7791892355108e-11	1.2216176361799e-09
GPX1	144.897792430706	64.7881727493614	1.16094068319656	7.23356312094647	2.99650437738539e-07	5.62514002588751e-06
SART1	45.1760589507449	16.7243820775317	1.43320301332564	7.15457571884478	4.07098012029774e-10	1.79425869850909e-08
CDYL	45.4173153138939	21.3208804836255	1.09070761631497	7.25360058307275	1.32003561164466e-06	2.03629649694262e-05
LONP1	40.7581216952451	14.5714411812054	1.48351383559018	7.12437410908563	1.29458234580306e-10	6.67959066492422e-09
BCL9L	18.8168283536302	8.55375084460672	1.13710421254393	7.20944763978853	5.11476922384628e-07	8.98956351832585e-06
MVP-DT	50.1104856849191	19.8828130082645	1.33322188274637	7.14656042760715	5.67004681374605e-09	1.78667225134576e-07
DAZAP1	21.9972015738928	10.7338609458433	1.03489636552913	7.23799020240396	4.47405902892177e-06	5.69208692316896e-05
LMNA	24.7876869037973	8.63907338545835	1.52022043499612	7.09142852203965	5.19697182107633e-11	3.14060838201072e-09
KRT17	66.9549979601685	16.6488406364553	2.00703065176168	6.97146073630861	4.37810246469409e-17	1.35536835249109e-14
SRCAP	14.4267100404739	5.8288596267654	1.30709469984897	7.13689218852194	1.08384685838668e-08	3.18228979419158e-07
MRPS34	182.873292117494	87.2441938685224	1.06744389445987	7.20805712192469	2.32407823477929e-06	3.30998260943627e-05
PLCD3	29.5047336091773	8.53753929483955	1.78844870910825	7.00711727443245	2.94066223634527e-14	4.84961923575221e-12
OGT	19.9122656850448	8.01396351231682	1.31269614407424	7.10033353820597	1.06965872464107e-08	3.14586630916938e-07
ENSG00000282034	16.643880252559	6.65520744210054	1.32205764578585	7.0932171929019	8.27397402680232e-09	2.50863480544594e-07
P4HB	17.3734156232277	8.0205774810284	1.11480739105617	7.1467877710132	9.07976719158846e-07	1.46219517117862e-05
MCM3AP	20.1150808590814	7.92241257587948	1.34387332100163	7.07139399211693	5.34187921398045e-09	1.69537411168883e-07
ENSG00000261147	49.2972940424048	24.6280512783284	1.00094607106252	7.1522396813848	9.81559641022891e-06	0.0001127643321972
LMNB2	34.8477533530307	12.5739944585126	1.47016007702197	7.002679875011	2.67465766380356e-10	1.25523960466696e-08
COL5A1	16.8193353979223	5.09526131392249	1.72229091258618	6.93746473838943	2.64853332024078e-13	3.0546417626777e-11
EPPK1	11.7090869567027	1.09078252367304	3.42164507747968	6.68058894042815	1.00408183563287e-36	4.4295070178944e-33
MXD3	39.2588133136996	18.6668500148863	1.07224722699926	7.10583711727106	2.63581180923195e-06	3.63940024927285e-05
FIRRE	15.3116151259664	6.52159223825706	1.23097497774723	7.05643990937126	8.48049810199238e-08	1.86359737867693e-06
TENT4A	29.0599937150631	13.4195522962653	1.11438807433169	7.08072640491894	1.08217697514238e-06	1.70958772635294e-05
BRD9	19.1230910002545	7.88759965291637	1.27727455902195	7.01464830283401	2.94550431346719e-08	7.53423130786888e-07
PTPRS	15.3304492257679	5.77294384741475	1.40857138093228	6.96316108209342	1.25234121085845e-09	4.79366876503433e-08
TLN1	18.1230763848439	8.08972315305535	1.16332720430314	7.0275402474043	3.84558547739052e-07	6.98858922080671e-06
CDC37	59.0427130090591	20.8242954353917	1.50298972575396	6.92827333567335	1.22161195723299e-10	6.3401660580392e-09
EFHD2	70.7608866119852	26.6721785599611	1.40716391306823	6.95156652049097	1.46172232308317e-09	5.45318226493143e-08
SMARCA4	11.4696357151143	5.39424146276824	1.08801816922592	7.04164304095974	1.93407335442313e-06	2.79972587466371e-05
PDXK	15.0023836532233	6.74166233549198	1.15367886583956	7.02090935917059	4.71737423007294e-07	8.3829592813562e-06
FKBP8	63.1815187937643	17.2518369574848	1.87201892569361	6.82834183017141	5.1346504828366e-15	1.01804542045095e-12
SLC2A4RG	61.9724083088454	16.7481312170082	1.88688174585105	6.82515135136134	3.19797881446924e-15	6.63900401883815e-13
ATXN2L	27.1254597924889	13.338916787429	1.02372023304092	7.05288678724671	7.08684530768882e-06	8.4840211872101e-05
UBXN1	69.6325527989329	31.7166989495973	1.13418642810479	7.00755587204086	7.46481248423217e-07	1.24502912189755e-05
ENSG00000251143	41.580386815051	14.9651563228116	1.47379981433637	6.90685059408062	2.76705956513527e-10	1.29173367953378e-08
H1-10	115.112497291672	42.7730240836848	1.42779561401626	6.90690604767147	1.0092113436177e-09	3.92258664525945e-08
KIFC3	18.0494855966492	4.41553192718154	2.03042411527009	6.75633443223367	5.85590642826522e-17	1.69398893169128e-14
TNS3	13.6933547222434	6.48847799379831	1.07720720065125	6.99101233764738	2.62906574590953e-06	3.63583577952562e-05
EHMT1	7.70292006078636	2.73139132659034	1.49524666088926	6.85889933190506	1.87357111302355e-10	9.18362107233709e-09
RXRA	14.077407585689	5.45180947601247	1.36811780103489	6.88581028512132	4.18451762304522e-09	1.36542694367516e-07
RALY	22.5892459887633	10.6226384233878	1.08816811310874	6.96729906045657	2.28294199979531e-06	3.25928758320292e-05
PHGDH	18.407892948297	8.84992710039369	1.0562735092021	6.97251230416867	4.12347406355841e-06	5.32402905765355e-05
MLLT1	35.1131657341618	14.7598523464882	1.24992919532765	6.89688600106864	7.37594739287075e-08	1.64963203668691e-06
SLC25A1	83.698966845063	35.9315128701456	1.21957008573812	6.90596582910063	1.36362149814779e-07	2.79471137704017e-06
DIDO1	12.5509705733423	5.65153123940107	1.15072574095134	6.92188872943721	6.10435371079798e-07	1.03774013083566e-05
FLNB	5.65864206467825	1.68582650455043	1.74629840433233	6.74562982968652	2.98635392589836e-13	3.32831635239453e-11
GTF2IRD1	25.09869003543	11.7043988281121	1.10021682522215	6.90642284738661	1.88459198323916e-06	2.7370790235587e-05
FOS	51.1978614376207	14.8731733268924	1.78263613434349	6.72154674088604	1.32979598939808e-13	1.83324843975926e-11
AMOTL2	25.1298873655614	9.62338450123865	1.38430211793527	6.81907668150749	3.66329525317146e-09	1.21508473754631e-07
CEP72	45.1022287869389	11.7405398139451	1.94083861676079	6.67662011395358	1.28354824807904e-15	2.86702435260794e-13
FLII	25.6685163831818	12.6518520093393	1.02033939624865	6.92176367545049	9.35885365186222e-06	0.000108292676420171
MYO9B	16.2396659009569	2.95710979327009	2.45589836990179	6.58102422322071	3.36112939677075e-22	3.29502718530093e-19
PACSIN3	58.4455399088017	18.7389197734878	1.64040919504992	6.73633397452943	5.63862615749253e-12	4.31584039648671e-10
MTA1	23.0717221001955	8.41356785709355	1.45480395266126	6.78115936101883	6.86769608407648e-10	2.83148049298163e-08
SVIL	12.6769733852296	6.02808620919213	1.07209767378486	6.8779530977156	3.38830180697917e-06	4.51927238744931e-05
PIEZO1	13.8345662121992	3.1362688494724	2.14008462110004	6.58589087035321	6.49742134715118e-18	2.33986728758836e-15
PCNT	8.92328335341023	2.59271909279753	1.78234159197065	6.65946138098485	1.4838848861396e-13	1.99882692372667e-11
TCF3	24.4849364587572	9.20366106980429	1.41109197467181	6.7494261793387	2.30396487408925e-09	8.03473600161639e-08
INTS1	17.131244943921	5.10659749983958	1.74545304699373	6.66235884212708	4.421219998028e-13	4.72829382334558e-11
KIAA1522	25.5516862587799	8.94855825092455	1.51309926106763	6.70266196570774	1.73667526277315e-10	8.68140840988527e-09
DYNC2I2	57.1189244321505	25.3879865657468	1.16942083169538	6.78907056171281	5.32178541589686e-07	9.2429355756807e-06
PLXND1	15.9382567525289	5.06262726278284	1.6538434281355	6.6532066921184	5.31360861022837e-12	4.09449508891222e-10
PPP1R9B	35.0729725498316	12.6336447620314	1.47251642609202	6.6992565466951	5.44631743172482e-10	2.27738666825157e-08
RBM15B	22.6785923448684	9.56333132766631	1.24529779671523	6.74328857641776	1.04008062545918e-07	2.21331158426636e-06
MYO18A	7.88403957713319	2.68086864146678	1.5555977785636	6.65191363754519	8.6420676452902e-11	4.76556017714971e-09
KLC1	7.75665974734021	3.80881471216174	1.0257526626457	6.80354216358942	9.68425226548762e-06	0.000111327892818759
SCARA3	36.987741498451	12.565928380497	1.55688980853044	6.64580840556197	8.27823386356516e-11	4.59363882881984e-09
ULK1	19.5175543567548	4.09120132437829	2.25293165728888	6.49479924272169	3.4794170208781e-19	1.65939980406527e-16
SORBS3	25.3067208695114	10.5457986220046	1.26238931171225	6.7208974172857	8.16299180495327e-08	1.7983040373309e-06
KIF26A	20.9521913085248	6.51747371439775	1.68397949414105	6.59993282251803	3.10797461685564e-12	2.57480376004857e-10
NME4	39.8431507529022	16.8761552300292	1.23888799256859	6.7044463664659	1.45276894623874e-07	2.95241670037644e-06
EPHB4	22.4523716040781	5.85044967265018	1.93928477331693	6.51347222387399	3.84435165991176e-15	7.88807318497707e-13
DUS1L	24.091667947233	4.78095645347918	2.33179168691169	6.44014595766924	4.80314019718199e-20	2.64863162248354e-17
LRP1	6.91433288828147	2.09237910391043	1.72366153508992	6.55804711701652	1.32547150364986e-12	1.2574876426562e-10
SAMD11	34.4981360062023	6.51595397124089	2.40300595440885	6.42252372317528	7.4422891289103e-21	5.0510243834135e-18
SLC6A8	25.2635112195675	9.98123859283395	1.33924222040043	6.65438455015286	1.66823854374874e-08	4.67265672110957e-07
CENPB	49.5939553011424	20.3661983824387	1.28349608211644	6.66444978132929	5.89069135403299e-08	1.36413569072528e-06
MAFK	31.7287023101488	12.1631140796497	1.38271914537216	6.62103269297541	5.83441950602971e-09	1.82542848587589e-07
USP36	15.2365526732971	7.10340954167684	1.10055498498947	6.69912460326588	2.78372591990655e-06	3.81083224070372e-05
SDF4	29.882249580376	9.04778863952137	1.72284450522823	6.51575833926946	1.43034844599746e-12	1.32438883202898e-10
TBC1D9B	12.1386825849061	3.98658087247629	1.60566970135868	6.54091729860012	3.01789709459508e-11	1.93650225931727e-09
MAP7D1	26.3951209708367	9.08456260386025	1.53811007721936	6.55181551428794	1.85843594552285e-10	9.13480799295161e-09
MINK1	17.6514731517473	4.94676957489126	1.83432203782289	6.47809473165227	1.04053897435353e-13	1.51638670952379e-11
STUB1	59.7622907850326	24.2083336346733	1.30321127154786	6.6097689498845	4.18604474975328e-08	1.01187596786502e-06
PRKCSH	26.7367782864446	7.62188432727039	1.80971556299042	6.47732335416832	1.6275791666647e-13	2.1433031324601e-11
GTF2F1	47.9587265097814	17.1700720727928	1.48125913683821	6.55420785931335	7.26611511047423e-10	2.98876147411255e-08
MADD	16.3002498331818	7.31177558282764	1.1561609731543	6.64138418974198	9.20891195388341e-07	1.4772769121657e-05
H1-10-AS1	40.0671808613361	15.4598602747454	1.37332357028076	6.5741789564583	9.30321115235642e-09	2.7924538664366e-07
SKI	20.4471231115571	7.31005353908834	1.48329885793	6.54111127620028	6.7739035726946e-10	2.79935134528733e-08
COASY	33.911188553319	12.3710135284772	1.45417259029731	6.54887464831563	1.43818837545062e-09	5.38816816840798e-08
CLIP2	18.3770206171977	2.90825334442477	2.65775259330481	6.29814805549317	1.06491524902702e-23	1.34224960602363e-20
FLOT1	42.4586124813331	17.6968028250885	1.26206059592479	6.58715923917321	1.11997013979617e-07	2.36682551938242e-06
KIAA1671	8.16453788711386	3.63799379178169	1.16577348519245	6.60667261162665	8.52628907644313e-07	1.39181218356074e-05
NDUFB10	128.587931979913	53.2372292951638	1.27172835017038	6.56828597599851	9.31659297139173e-08	2.02214759622606e-06
PPP6R1	20.2439372175461	5.77628577177073	1.80835668316479	6.43005912049314	2.39261830415274e-13	2.83356661711941e-11
UBAC1	44.4926708496546	21.0630241642864	1.07844218608339	6.61161819400821	4.99902490281527e-06	6.24736497415568e-05
NUP210	9.90334570382723	3.63185173025188	1.4465682666033	6.49957309092331	2.12157674576653e-09	7.50247359835595e-08
BCR	10.7840748296866	2.67053718229256	2.01257042709382	6.36740688896323	1.22493497340558e-15	2.77117981291217e-13
PLEKHM2	31.7689111922622	8.80801799206065	1.84975218605761	6.39489050207492	1.05698495563542e-13	1.51638670952379e-11
SLC4A2	17.3490989258668	4.94186854823185	1.81079398482807	6.40348980561674	2.43883982257604e-13	2.86224935262909e-11
INF2	9.63768099132691	3.22112976892946	1.58037481038546	6.45815110217356	8.70182998696764e-11	4.78356672741530e-09
DGKD	13.3925626093647	6.67852655113802	1.00345367877558	6.6231214222038	1.99214705648442e-05	0.000208625679280261
JUND	67.7724138264579	15.2561724534079	2.15001299536148	6.32782846742328	2.82416479691724e-17	8.89914500114315e-15
AKT2	8.22116628545072	2.25842957575843	1.86303201002978	6.38541963447991	7.22712244404819e-14	1.08999831322799e-11
ENSG00000262660	67.3952138793384	22.3188016806792	1.59362131166195	6.43499837628936	6.00067527091351e-11	3.54140186724214e-09
JUNB	70.6195381296728	23.9859756072141	1.55713788110372	6.44087785460913	1.57387079426888e-10	7.95774327669592e-09
DNAJC5	20.7704523910802	7.05469870800414	1.55713788110372	6.44087785460913	1.57387079426888e-10	7.95774327669592e-09
ZC3H4	19.7569580874217	7.75791073322441	1.34803194836494	6.49375863725739	2.07701110167587e-08	5.58703321648969e-07
CEBPB	70.1108800861957	32.5480760501273	1.10662671151874	6.56629201336881	3.12124706605534e-06	4.21082000975632e-05
USF2	25.8925245933427	11.9478890077931	1.11533452896653	6.5601816170625	2.58104094283466e-06	3.5890503134169e-05
DVL1	33.0587882228077	7.13121051867213	2.21142475465096	6.29002168821385	5.06680459879686e-18	1.8626840406327e-15
CLUH	18.5557057365438	4.91570290606344	1.91532966545075	6.34424620452789	1.77016043062547e-14	3.09269811473435e-12
JADE2	11.5169527800347	5.32934027211089	1.1112840250495	6.55138189630313	2.76078709681551e-06	3.78530296118154e-05
POLE	10.282661815415	3.9737728606129	1.37101951774085	6.46709032721194	1.24933198945447e-08	3.58166579518057e-07
QARS1	26.9051962764652	12.6741467623751	1.08556062584042	6.54604103137282	4.92193654959742e-06	6.1772754163724e-05
SRRT	26.0467554730786	11.2943431868057	1.20499661191813	6.50872680668529	4.31234637352315e-07	7.74116623674359e-06
DLG5	11.9938519514897	2.8027768250118	2.09608849406217	6.2842004631512	1.91683335747212e-16	4.83206306085043e-14
DDX54	24.7454596037645	8.02608887179831	1.62357907934416	6.38020824712925	3.89790371232384e-11	2.42906857914741e-09
CTBP1	11.8618638264187	4.32977258232999	1.45328469093779	6.42059769224035	2.07312856459247e-09	7.37548924411263e-08
TNS1	7.62072704640106	3.64164908501039	1.06490675119211	6.53213359805322	7.24520039077384e-06	8.66184323140889e-05
ZNF598	26.5452352193004	6.2628552165618	2.08228644291141	6.27308516074491	2.94369822838664e-16	7.01952688352848e-14
GID8	27.1519504343693	13.3005899041913	1.02915578473068	6.54382887916553	1.32091520844459e-05	0.000147059115256866
MICAL3	5.55765729350795	1.77793357857138	1.64343897745257	6.36844858289556	2.28148112451106e-11	1.52496272436069e-09
FBXW5	37.6856003940249	11.0541427987792	1.76847375423426	6.33202319627489	1.26394198221542e-12	1.20559568746883e-10
SETD1A	17.769305424838	4.1768904995548	2.08759966800322	6.26513561741734	2.5407151421133e-16	6.22686936079601e-14
DHCR24	19.9286323461749	8.8297262957036	1.17390384947115	6.48726146960067	8.7157269529492e-07	1.41749048674416e-05
TRIM56	11.0984345611664	5.24297134666963	1.08145587628744	6.51290321123279	5.37443476976708e-06	6.64890111249928e-05
PIP5K1C	17.3848402899442	4.59771346582708	1.91773652999415	6.29232646000051	2.83414445377578e-14	4.71804839918183e-12
MAP2K2	15.9053270375104	6.8073544662842	1.2238128741181	6.4685785134106	3.33426835473668e-07	6.16088998823911e-06
JTB	83.1557549268261	41.3983196036362	1.00584213714496	6.53418741500107	2.15692433392966e-05	0.000222970631496911
PLXNB2	16.9078507086741	4.73348223315994	1.83569275022626	6.30299897286049	2.14661740718189e-13	2.59446649089943e-11
THRA	16.6808412742289	7.44730291365804	1.16290464800934	6.47315943790028	1.23776646058771e-06	1.92098741983559e-05
MID1IP1	25.3338765593694	10.949000235997	1.20974158496864	6.45880913117018	4.45803956033702e-07	7.97835355798247e-06
NCS1	22.3429959001112	8.76688566183584	1.34906348516966	6.41446706345992	2.52055274685777e-08	6.60886683076555e-07
TTYH3	19.7480075847783	3.87203221273731	2.34887942536583	6.17982659757658	3.22024608219616e-19	1.57845728795649e-16
ARPC1B	21.5979595256175	9.96526036547294	1.11544026353363	6.46674721369935	3.04508715298732e-06	4.11751784686699e-05
SH3GL1	32.5477664897956	14.4834522130523	1.16764260137108	6.44324263351599	1.14579412982605e-06	1.79562017894409e-05
RAI1	12.323719943975	1.82399813804297	2.75390146048261	6.1058419939541	4.78266113725404e-24	7.67225803890771e-21
TSR3	98.6271296837373	33.390694630516	1.56173495184981	6.32522299207038	2.24490555897627e-10	1.08828581026636e-08
ABCA3	15.2535854201096	6.13592125640023	1.3131838309976	6.38897116652517	6.02042021642192e-08	1.38689732557417e-06
PINK1	24.5063703747073	11.6623871297138	1.0708372841556	6.45579488574287	7.28402641824231e-06	8.69059703693738e-05
SCYL1	27.6598057031669	10.9498204002828	1.33625141014917	6.37510535607633	3.7777153494343e-08	9.36257936181429e-07
JMJD8	44.4977384044993	17.6515721798108	1.33329698193206	6.35764587023146	3.95189114264122e-08	9.65859710568518e-07
CARD10	20.062708556324	7.02167891952109	1.51383885736399	6.28983941454056	7.9921027818426e-10	3.18349087332719e-08
AXIN1	15.2767651232985	4.467155422463	1.77287937405174	6.22290531761211	2.02384163348879e-12	1.7679559140863e-10
DHX38	18.2473817328527	8.5372932916903	1.0953539653414	6.40733846355179	5.06123373837557e-06	6.30724085786549e-05
EGR1	36.6085854113846	15.105492578731	1.27650039585345	6.34806215506174	1.51906652793012e-07	3.05426185613937e-06
COL4A2	5.91259371797789	1.83772237290448	1.68491727536366	6.22836765864236	1.59343327254914e-11	1.1069969892678e-09
PC	15.5630987729889	5.60141601867879	1.47349780051996	6.27789831508634	2.13033620357826e-09	7.51361691185924e-08
ITGB5	17.2589964766256	5.93352925154039	1.53955310168311	6.24537065843441	5.63901370248441e-10	2.34684046684056e-08
ABCA2	9.75152310838508	2.47230940275543	1.97847993768549	6.14065428412379	1.11460314372639e-14	2.00696806879551e-12
RNF40	17.840043866756	7.57800347633046	1.23463676289311	6.3263156809605	3.66786589484827e-07	6.71402091083948e-06
RIPOR1	16.6655544280619	8.11688506000417	1.03741024672528	6.3882322015413	1.61025055170347e-05	0.00017442898241473
ENSG00000267436	197.951627340958	75.9234280181688	1.38182557845946	6.279939341894	2.03935768852077e-08	5.49412301857061e-07
TMEM250	32.7297016281848	8.19623206168407	1.99625092901129	6.12934449462901	9.78886578695548e-15	1.79931589246475e-12
ARAP1	12.3224506350921	3.47153708843313	1.82652104062277	6.16523974908659	5.36438974287165e-13	5.53567376624054e-11
UNC13D	14.2966961226421	3.89986608479368	1.87301244681237	6.1550764630011	2.07746246125824e-13	2.52820017871468e-11
TCF25	13.9629693548471	6.76168202216214	1.04568178125868	6.37395307633489	1.4419831075353e-05	0.00015853728296304
NAT10	21.1102808405787	9.82902704098427	1.10231471063133	6.34399232525834	5.2868798700382e-06	6.55142431086335e-05
VPS4A	19.4403520003004	8.87574450533622	1.13058484045633	6.33503633873809	2.97661006898834e-06	4.03729909895221e-05
SH3PXD2A	9.14363038262714	3.85445215525906	1.24562923038785	6.29589723733226	3.00753740300561e-07	5.63985175488171e-06
SETD1B	12.8600668055297	4.10954168698238	1.64489912404029	6.18800724200418	5.46294110286421e-11	3.26776470173362e-09
HR	13.7799780708351	3.57000981060868	1.94729488466356	6.11599416655718	3.08938581992682e-14	5.04771316466932e-12
HDGFL2	25.6051669053034	8.20470093688946	1.64096392836367	6.18504757687672	6.03924848810153e-11	3.55228596070132e-09
FMNL1	14.4714999679867	5.55544130195292	1.38051934858931	6.2452223307136	2.21749717993633e-08	5.91981168489509e-07
RER1	19.1323969871276	6.8827109051246	1.47416631189873	6.21576167367661	2.98297888291547e-09	1.01031948882776e-07
CCAR2	18.5772668475454	9.27959036286636	1.00095340349124	6.35744870765855	3.22209495624499e-05	0.000312230025249308
GADD45GIP1	61.5286639116839	27.9147129911543	1.1396899345743	6.31253237383806	2.39463907496669e-06	3.39059552989085e-05
TADA3	26.2283774805414	12.4488307107402	1.0746164082923	6.3253059986429	9.45475558687448e-06	0.000108973623178306
MVP	17.5777019318363	7.14775042520791	1.29752183811474	6.25297626919881	1.19196383630724e-07	2.50397545898541e-06
NACC1	21.5587512609161	8.36811230264209	1.36458280234273	6.2338140370632	3.15411450155355e-08	8.00827402797322e-07
PRKCZ	13.8720314968496	5.21810797533336	1.40981787618023	6.20519627737693	1.33844435420851e-08	3.81553943043028e-07
CCN5	21.3702943323571	9.66354730328879	1.14442341282735	6.27905195943855	2.60344342054303e-06	3.6116637263288e-05
CBX6	13.2047913390603	4.86755194626795	1.43899678468014	6.18100888283461	7.32796830638327e-09	2.24885789103372e-07
ARHGEF18	13.6809026952854	5.36448173655673	1.34992772801336	6.19749413101889	4.62682186908977e-08	1.09885462586754e-06
SLC9A3	18.1867150289794	7.49845958689598	1.27755030789772	6.21424603700126	2.29931980528221e-07	4.41499426376604e-06
INCENP	23.3602751861636	9.18310277691795	1.34627545212149	6.18616857422641	4.9642530053835e-08	1.16798944710663e-06
GTPBP2	21.8889067036814	9.76278714680674	1.16424560921673	6.23185964295531	2.07621419416373e-06	2.99565622814498e-05
ENSG00000242588	5.98443671651038	2.58258326156451	1.2117756434779	6.21730127392184	7.74036173326493e-07	1.28009768645917e-05
SNX32	27.4176976097531	12.4270158902759	1.14105518956004	6.23908324642352	2.84507481494934e-06	3.87976740220989e-05
CIT	3.59543018647173	1.36884259182849	1.39243163869868	6.15657753203849	2.30237492081062e-08	6.09315040643989e-07
KDM5C	8.34460693582344	3.11623070515631	1.42024143698258	6.14892078503142	1.2142268708157e-08	3.50102081085194e-07
WDR38	73.5023371216021	20.3187876704783	1.85371597486783	6.03004554336713	7.64774053809597e-13	7.667728950866e-11
PAQR4	34.6525294315643	11.613783033505	1.57616777037852	6.09530891290671	4.76071224368709e-10	2.04397878958887e-08
ELAC2	14.5598031401974	6.4825382972874	1.16676026186386	6.21012365376662	2.0812658855178e-06	3.0004916516215e-05
DBNL	8.05180336776735	3.64578790999242	1.14249604610325	6.20920618121247	3.36303687980961e-06	4.49576884705458e-05
PPP1R15A	29.5217154063757	12.6407037855326	1.22305305260891	6.18446782399616	7.61232529101964e-07	1.26723671778616e-05
EPN1	5.75318170924658	2.01037396958687	1.51599464040035	6.10227572512397	1.58095155933209e-09	5.81197316999458e-08
ORAI2	9.09770439284239	2.51487880311689	1.8537426078329	6.01731080191263	8.70591839581698e-13	8.630597528797e-11
SBF1	5.63790675061655	0.807073519978678	2.80148265802835	5.85691209757777	2.77311426024473e-23	3.0583983897674e-20
CASKIN1	16.87859882602	4.09468319784585	2.04185095236415	5.97401774741917	8.57800713917433e-15	1.59334225239863e-12
HECTD4	4.61917180602069	2.11025165193942	1.12963823283878	6.20044602624861	4.27539400222936e-06	5.47883823989393e-05
LETM1	12.374726775601	4.80740673502036	1.36329452440372	6.12654048196041	4.3184517735946e-08	1.03573386386674e-06
MCAM	13.4126881160555	6.3845230691834	1.07040491092427	6.2064507286343	1.15002349585085e-05	0.000129421649284337
PKMYT1	20.0138663444641	6.51828553587316	1.61741482836903	6.05080947005799	1.92635765873663e-10	9.41620699337026e-09
UBXN6	18.8582577853611	6.17914089106787	1.60870059990073	6.04429412226157	2.38570966670925e-10	1.14709081141012e-08
SYDE1	24.9619774469702	7.48702227430827	1.73611079655052	6.01366807265213	1.33236614831338e-11	9.29285891428379e-10
PITX1	28.660497472691	7.68052326258416	1.89842849379404	5.97317060510403	2.82265794634873e-13	3.19286039238908e-11
SYMPK	9.36663808402986	4.23875182865591	1.14328994375902	6.17022076003347	3.41602315877014e-06	4.54936940827606e-05
GPAT4	12.3881579546814	6.09441097750542	1.0228876162348	6.20461122650444	2.96470467645764e-05	0.000289995447454388
DDX24	11.3702330353194	5.51191464690929	1.04410270969873	6.18884595621155	1.97237105031955e-05	0.00020667731326567
MTSS2	19.6324349075398	8.71571321464823	1.17091960017156	6.14848413592863	2.27574641912127e-06	3.25428049528476e-05
L1CAM	13.4062521812978	4.46030434109687	1.58668192605104	6.02787677502241	4.07395397594791e-10	1.79425869850909e-08
ZMYND19	40.6146324444257	12.7202153819232	1.67376883962152	6.00205337459679	7.16828018550071e-11	4.0935751505937e-09
RHOBTB2	13.073751958461	4.91527353930598	1.41048856707933	6.06534610965434	1.96654437308064e-08	5.37007455013573e-07
ANXA6	17.5291409240181	8.15031479523205	1.10424265333508	6.15168888352945	7.08256274322255e-06	8.4840211872101e-05
SUN1	8.14772221177146	3.9988126767493	1.02629767204933	6.17698994340364	2.6801566902687e-05	0.000269635376034672
MRPL12	95.6893044692684	28.4251315801998	1.74998801342978	5.97521766487736	1.07413665692356e-11	7.67377143646689e-10
MTCL1	7.51376786311021	2.7928071637413	1.42695601489958	6.04744545036928	1.4843236647766e-08	4.19078006218365e-07
SNRNP70	20.4848026498543	9.90357209405268	1.04798659352724	6.16091710555999	2.04026530182922e-05	0.000213076426388324
THOC5	12.1795907098143	5.91999635964418	1.04025660159079	6.16345095900347	2.35507018518055e-05	0.000240634444051511
MRTO4	37.4221319691432	17.856076991526	1.06691434769089	6.15025970151785	1.53936356968896e-05	0.000168159648569613
ACAD9	8.02730147078419	3.87547778254156	1.04998772748218	6.14674718870766	2.0877914885288e-05	0.000217095866862576
CBX4	32.7746213824865	8.4542248384441	1.95334511644381	5.90374970024853	1.36753497192458e-13	1.8706606290373e-11
KIAA0930	11.5017516893382	3.9356582004653	1.54618111333376	5.99784990068401	1.18993768536365e-09	4.57464932373138e-08
GNA12	15.4559947828475	3.91791273809093	1.9784795755195	5.89403541470898	7.17604704919153e-14	1.08999831322799e-11
TRIR	71.8167336530846	32.3401506977858	1.15035734165732	6.10104685541917	3.50522164738633e-06	4.64711804581361e-05
PREX1	12.338860876982	5.04844109409819	1.28853443683844	6.03630600354991	2.65807468370091e-07	5.02726536640796e-06
TNKS1BP1	12.9182626977858	3.76768224021302	1.77637249663811	5.90535734205959	9.08329193688963e-12	6.68287610119917e-10
VIM-AS1	43.2985953563891	16.6579246699164	1.37725895940574	6.00164380301106	4.81034313421489e-08	1.13784604485732e-06
PCNX3	11.4761100677762	1.75258871039147	2.70809939747167	5.72573311501989	1.59082040481194e-21	1.33674366015769e-18
DGKZ	8.45028968492829	2.08083498155827	2.02019074506367	5.83458864520307	4.6464555943543e-14	7.25587216088282e-12
SPTBN2	7.22922316054576	1.32522606020975	2.4452049535768	5.75919073960753	1.02089817381631e-18	4.18948120352621e-16
NADK	16.2573756254483	6.08947038632634	1.41580084604944	5.96741367022272	2.5571688225312e-08	6.6850075618349e-07
FANCA	7.35251560845623	2.63250667874579	1.48082912143521	5.94987254601228	6.63069168718551e-09	2.05633014959711e-07
UPF1	10.1358386202985	3.15448382571674	1.6827903661293	5.8989578597822	1.03134374580248e-10	5.52446393920015e-09
SIPA1L3	8.74744805194619	2.91512321878151	1.58422116221021	5.92314622399059	7.9653193595916e-10	3.18000057509849e-08
PP7080	32.6296948427186	14.4265875768099	1.1767692988681	6.03219671636615	2.52508265807832e-06	3.52258790883973e-05
RTL6	16.5997212836635	8.10008033976781	1.03457838598468	6.07272903328877	3.13883077884977e-05	0.000304831083784167
DBN1	17.455400867083	4.53099547651326	1.94420734854398	5.82144895326709	2.30572761582474e-13	2.76781425230227e-11
CDR2L	25.2698521036759	5.50146248678164	2.19755743939744	5.77228427882149	9.31498355236009e-16	2.13470389305125e-13
KCTD2	16.926349126463	7.46450880318013	1.18045540050511	6.01669323940157	2.53268340178909e-06	3.53015255197238e-05
EXOC7	8.80331660140478	3.42690282226572	1.36027733857332	5.95889703952039	9.35473535130875e-08	2.02793194114489e-06
RBM10	25.0931592991302	10.9293025371178	1.19837620143473	6.00154577272014	1.75919933246354e-06	2.57616858262669e-05
E2F1	32.7713055180108	10.0130707566107	1.70928361179974	5.85413879434935	6.34132014312857e-11	3.69851773799336e-09
GALNT2	11.3531015619651	5.10958791130549	1.15112272722282	5.99660402634283	4.35682101774792e-06	5.57587745154958e-05
ARID1B	1.90623150477618	0.803621642129432	1.24536598189125	5.96786143025619	8.14864008168423e-07	1.33758979424558e-05
FURIN	17.6522417834425	5.02821840189719	1.81032529154024	5.82113566191646	7.76502852644958e-12	5.80600395668345e-10
NSMF	17.7528530919811	4.87128478992343	1.86418976360403	5.80434210808178	2.08148660015321e-12	1.80935529784747e-10
PLCB3	17.5419460658261	6.64126518476928	1.40035252190013	5.91349746382889	4.32333419182198e-08	1.03573386386674e-06
ZZEF1	5.47302534291919	2.3859985004773	1.19701521064931	5.97258852109372	2.11763269309706e-06	3.04297609954322e-05
NR2F6	32.7515731255368	7.51486652306142	2.12185028798721	5.74719393888138	4.68760676147307e-15	9.39971692192657e-13
AGRN	8.05274420123714	0.672111267474113	3.57650135152887	5.55789375760742	2.4715457188955e-29	7.26881595927167e-26
NBL1	24.9582041043905	8.02881648302935	1.63505262379264	5.83741962640041	3.75852139467205e-10	1.69190991148936e-08
GRIPAP1	5.29227607091774	1.93929608272628	1.44736590307196	5.88073436877135	1.97505292023013e-08	5.37007455013573e-07
IMPDH1	25.0754855287328	10.8690063735709	1.20530433538814	5.94008130550793	1.92785222437771e-06	2.79301152310092e-05
RPS6KB2	14.6442560370725	3.34534331096472	2.12816311961204	5.71599930609943	8.07166291461662e-15	1.51524004033324e-12
LRP5	13.7748865829144	3.63085845132143	1.92204827508909	5.75702840017809	8.92949074508894e-13	8.80278177027036e-11
NOP2	18.1686257426022	7.34310845259354	1.30613692993622	5.91016392594897	3.11408704049553e-07	5.79653796588441e-06
CSNK1G2	22.5221763701604	9.36650300138649	1.26495441999662	5.92220685457952	5.85522488603723e-07	1.00507099551569e-05
MKNK2	16.3103522037113	2.77057626864161	2.5547156554136	5.64484274494903	2.45441011770786e-19	1.23744345534494e-16
SH3GLB2	12.4022950243773	4.11899422668129	1.5890802640757	5.8286956511414	1.09520352901967e-09	4.2381494458511e-08
MBTPS1	8.2593442239429	3.68977459369119	1.16177832666901	5.94839213187629	4.45502082914288e-06	5.68015155715718e-05
TATDN2	15.0138401582269	7.16151134914862	1.06731382089894	5.95795987998178	2.12579233599352e-05	0.00022039795276699
MGAT4B	15.1696580642135	5.94565093506228	1.35036861480083	5.86687421439436	1.36040197116224e-07	2.79460456148182e-06
PSMG3	42.2489969908024	19.2137578183392	1.13607156070915	5.93085942375427	7.07418205555601e-06	8.4803679723058e-05
TUBGCP2	5.89222245443226	2.83829369266913	1.05315454637345	5.95742062122093	2.72632715651578e-05	0.000273345278431122
RARG	16.2000048301279	7.68580884961731	1.07507069418262	5.94513354916826	1.99576270565284e-05	0.000208880360047153
KRT7-AS	49.0593176397318	19.2979042458164	1.34517183401911	5.86318097309986	1.5129504780565e-07	3.05426185613937e-06
HAUS4	32.7126525262174	16.011083157014	1.03016148277298	5.9598029504567	4.07420228228013e-05	0.000383226937489953
PLEKHG2	9.07827758504593	3.36508938419201	1.43076710756475	5.83418982435497	3.14050755099405e-08	7.98521559723933e-07
SMG5	15.5463295939841	6.4889044715886	1.2596964839207	5.87758467848332	8.57730108647534e-07	1.39755360084897e-05
ALPP	28.6364189151984	14.2563749628416	1.00564137963265	5.95233103433785	6.67208962789425e-05	0.000577135752812852
DNAJC11	6.69497564194137	3.111865389557	1.10460631901609	5.90953766855513	1.34672511346771e-05	0.000149838028702719
NKTR	4.71189515686231	2.10366551384706	1.16265608683444	5.89127857166648	4.57936667544069e-06	5.80931016210111e-05
ENSG00000259952	149.100901773546	44.6822011114111	1.73711101483874	5.73604155776902	6.59561411756661e-11	3.79550884437839e-09
SHROOM3	5.85425559856499	2.34449000328535	1.31930422572305	5.83387665848406	2.53779641934126e-07	4.82564176893274e-06
NFKB2	14.5008956963201	6.87937371324584	1.07512131409935	5.90842507169368	1.91747760392964e-05	0.000201523584270056
JDP2	12.9347340905185	4.62220121379704	1.48350844819733	5.7885034396393	1.47033281728178e-08	4.15793155348625e-07
CEP170B	11.2708479287979	1.52771597386892	2.87928616244448	5.52884970334541	3.1618956964435e-22	3.28204773290836e-19
UBL4A	31.4401944359438	8.32946346218745	1.91463338365262	5.6860674843172	1.43351619017078e-12	1.32438883202898e-10
FAM111B	20.7914121798139	10.3244349902862	1.00930578287781	5.91937218552544	6.04644485831046e-05	0.000534279248721815
LATS2	14.3165523026868	6.13168525161338	1.22251341460909	5.85173142603933	1.9212777405693e-06	2.78806472122416e-05
TACC3	9.07183702846386	4.52169305806868	1.00391481188196	5.9158129962839	6.59189489699464e-05	0.000571599888709423
GNAO1	5.47984304207532	1.86771281126877	1.55167219828249	5.74933875028764	3.34707996023703e-09	1.11860933671103e-07
RNF220	8.21029853054547	3.19544890049892	1.36044691135829	5.79536106275591	1.51968826345368e-07	3.05426185613937e-06
CLTB	40.4784865912476	13.7214265589826	1.55952075206746	5.74193230138765	2.82013947007699e-09	9.60698476621208e-08
ZFAND3	20.866404721276	9.88953375600032	1.07652212829437	5.8811805904016	2.36161307233276e-05	0.000241163334921203
KCNAB2	4.59908336508435	1.70980459345944	1.42646743230221	5.7716270388226	3.82958156509329e-08	9.47781154244548e-07
GON4L	6.61315145194919	3.00029633364332	1.13948644697051	5.85571536203315	7.49750436390401e-06	8.91755617973548e-05
FIS1	44.1984494024745	16.988696367147	1.37842779165764	5.78489378552638	1.04766166341315e-07	2.22467361162315e-06
ZNF385A	24.7286223208042	9.38474629291066	1.39677489264992	5.7743492487538	7.14665287814501e-08	1.60649473487576e-06
ADCY7	9.17505253997028	3.07578371958286	1.57552858195791	5.7270037089837	1.98659310552615e-09	7.09623925913247e-08
STRN4	10.2867265002301	3.00442139734677	1.77411118889063	5.67380242813387	4.89966835272642e-11	2.98136371559347e-09
PLCG1	8.11151367987874	3.10198548176742	1.38576666960611	5.76646386016491	8.96855752234849e-08	1.95623196587591e-06
NFE2L1	13.2517487140375	6.01984495125656	1.13762832207899	5.8344176253643	7.61141818343571e-06	9.03843104070704e-05
ARFGAP1	11.7942568358068	1.73561015215864	2.76092533747646	5.48954821320727	9.32751682078799e-21	5.87833435070089e-18
GIGYF1	11.0031441464856	2.12014422839984	2.37303576250445	5.54079586593316	7.14902504333031e-17	2.00240787166042e-14
ENSG00000279689	21.578269348679	6.44461401619099	1.74192983647383	5.66469249842158	7.35768876121578e-11	4.16133897052608e-09
SYT12	7.03380050592298	1.35531002300933	2.37303576250445	5.54079586593316	7.14902504333031e-17	2.00240787166042e-14
SH3BP2	5.55829466066305	1.97111363707078	1.49447711393994	5.72042616927087	1.33017889363461e-08	3.79811274386348e-07
TMEM184A	10.1629460177494	4.65248920759883	1.12649264526398	5.82685730163504	9.25075156181636e-06	0.00010725280030211
TUT7	11.4895629623261	5.01997173387559	1.19375210227852	5.80039537821396	3.53949143770979e-06	4.68490580674958e-05
TBC1D16	6.65519464447026	2.11081820605768	1.65530785020105	5.67414142576986	5.33907165830814e-10	2.24317282101204e-08
HGS	7.10300477355711	2.89652075993149	1.29318370474352	5.7707077805933	6.46481885076871e-07	1.09375065619046e-05
AKAP8L	8.98559920572774	3.78054480590405	1.248143847091	5.78397930022181	1.25105146651567e-06	1.93989931266569e-05
RBM4	11.6948311701968	4.95900156858873	1.23687773058607	5.77614876996611	1.5459439067235e-06	2.3335950537248e-05
PHC2	13.7226954760287	4.3139395932385	1.66808105517518	5.65421781882035	4.07739849315508e-10	1.79425869850909e-08
ENSG00000260914	59.3153893239559	24.4737957355893	1.27625136556329	5.75883638945146	8.94517045971367e-07	1.44927658127653e-05
RANGAP1	12.4121512209843	5.97486082332347	1.05408196289003	5.82771625466224	3.62608391797437e-05	0.00034456584176939
DCTN2	7.58990631247345	3.7428659239735	1.01927381709558	5.833521229277	6.5413204324198e-05	0.00056772566075619
BTBD2	12.7841445219367	2.60579326415811	2.29203594804702	5.52074069547096	7.23791174764379e-16	1.68052882498582e-13
TPTEP2-CSNK1E	42.8593862108317	18.8811021391918	1.1818467315502	5.78156800004126	4.35743794949953e-06	5.57587745154958e-05
MCRS1	23.1711951224731	9.7893753419089	1.24215603176384	5.7576117820675	1.71547506028972e-06	2.51840872827557e-05
RPTOR	7.33462117010143	2.7598095643261	1.40907731912815	5.70971517211937	7.99356480523614e-08	1.76981737206019e-06
ZBTB7B	17.4863896365236	6.48995326817363	1.42884782416968	5.69860089537031	5.32434103290666e-08	1.2427688077602e-06
ARHGEF2	8.13636983736191	3.5859622868795	1.18119758453962	5.77039607738118	4.37616241145479e-06	5.59577984873414e-05
PKN3	22.1813796037718	7.35041652620398	1.59213586398866	5.65587361518158	2.21745549769561e-09	7.77916892889397e-08
PUS1	13.1300455330771	2.78464349179736	2.23488642286116	5.51931606036892	3.03135097848569e-15	6.36800230551887e-13
CYTH1	9.70989820611504	4.02205574658271	1.27060108659316	5.74347402743435	9.91312987420494e-07	1.57591972756955e-05
UNC13B	4.18545922371917	1.92167221202155	1.12225248835237	5.78306474800282	1.27838317677518e-05	0.000142503787349177
ATXN7L3	14.0561737665124	5.14418893694939	1.44905444708873	5.68739941597294	3.50336062572847e-08	8.78129284113702e-07
PFKL	8.39811502316944	3.74406797965153	1.16464520592411	5.76978846072879	5.92097403751669e-06	7.27080778469169e-05
MAP3K11	7.06823141134367	1.60552636806957	2.13606779892402	5.52584212066352	3.35630555425228e-14	5.43351998259961e-12
NLRP1	3.70400994185758	0.915591249805202	2.01431160109185	5.54943101748522	3.69013751887385e-13	4.01951646037333e-11
SFSWAP	7.32052393180114	3.24086941532795	1.17473534246346	5.75516000336172	4.87458719004362e-06	6.12220395412881e-05
STX10	41.070261415179	11.664570796027	1.814284349762	5.57439738603893	2.62222370306271e-11	1.70744499868061e-09
MARK2	6.09179824347102	1.78587580475709	1.76861972988678	5.57302085414842	7.53033894421829e-11	4.2318586308814e-09
EPS8L2	12.8076376525399	4.99763721773378	1.35663395836788	5.67223459342467	2.58260623117254e-07	4.90556184663839e-06
PLEKHA6	7.51478917838779	3.04775856075227	1.30099292069498	5.68226800321925	7.63234940049045e-07	1.26937264393077e-05
KBTBD11-OT1	9.12280667670512	4.13889257240399	1.13941863474652	5.73106711520372	1.00359198859155e-05	0.000114921377227038
TWNK	17.548441186581	8.02180197185862	1.12854152261927	5.73448910856646	1.2193781707887e-05	0.000136530121838435
WNT10B	27.8980408714004	8.62974507730453	1.69126443212027	5.57929468635566	4.27041883061099e-10	1.86035035685443e-08
DOK4	15.1614718567724	6.87855234452597	1.13941863474652	5.73106711520372	1.00359198859155e-05	0.000114921377227038
CIC	6.57808034688718	1.98959003540938	1.72363626365477	5.57164326882529	2.09271213145375e-10	1.01730022786867e-08
TRAF2	19.6352282971181	7.8256364977958	1.32613543540444	5.66312295561538	4.68794910886233e-07	8.35372520217731e-06
ESRRA	23.2064210606056	8.68595947606672	1.41662714558276	5.63773317582525	7.76344997483466e-08	1.72536320221577e-06
ZNF592	8.78670472636606	4.01962778032983	1.12745163000697	5.72294684966339	1.23236833612634e-05	0.000137809706332607
TXNL4A	13.793964291535	6.54930988778452	1.07386805167353	5.74007059421461	3.14638237855358e-05	0.000305396388624623
ATAD3A	21.4304023355714	5.51901101146036	1.95520398406426	5.50271130808356	2.01642869983956e-12	1.7679559140863e-10
RPP25	30.4302613206585	10.8020223095025	1.49296126713506	5.61120611423475	2.44966484504735e-08	6.43255741900381e-07
ADCY3	11.0073687751822	3.47676067937873	1.6611587144013	5.55661366950295	9.80919010510655e-10	3.82949045563518e-08
DHX16	17.8686378709018	8.59133761241434	1.0557293386941	5.72795082534455	4.22312807093517e-05	0.000395548396707654
ARHGEF10	6.52681484170716	2.99040327019306	1.1252190256296	5.69958190212841	1.53076561571614e-05	0.0001673599135993
PODXL2	32.397186305748	8.14132134442352	1.99045980946441	5.47129421113819	9.60664719963194e-13	9.36568488865774e-11
ENSG00000289282	179.297405127231	52.6721870659806	1.7655677347824	5.51986467271507	1.01873718220746e-10	5.51430561878305e-09
SLC35E2B	8.29166082678026	2.4462502383515	1.75941848460042	5.51516699684926	1.17938974682108e-10	6.19390222392998e-09
ZNF703	21.159238213575	8.27320856476209	1.35367965372481	5.61901083289928	3.07662033120423e-07	5.744978027982e-06
ENSG00000277599	441.28323217745	185.089035613987	1.25251752871602	5.64836533057637	2.11027099835746e-06	3.03745327407023e-05
MYBBP1A	11.7764407378675	5.6929087028932	1.04791834884357	5.71226295916588	5.23312896197362e-05	0.000471623052415661
IER2	22.7879291705796	7.3710187004882	1.62687150162073	5.54674186759777	2.08670439615239e-09	7.40885025643966e-08
PLEKHG3	5.7848958861826	2.39549204249033	1.27097527411983	5.6367680617333	1.49478444044662e-06	2.26217549194864e-05
DGCR8	9.53647114624997	4.35751474064495	1.12911522378518	5.68003254847275	1.56829779813747e-05	0.000170302664282669
HDAC4	4.88500564354699	2.35697515948724	1.05066381939265	5.69288948439952	4.92361124612417e-05	0.000446145874469172
ENSG00000272410	23.2665418272935	10.3881607185181	1.16243832446666	5.6572618970836	8.66039550918247e-06	0.000101139205264748
NUDCD3	7.00136409783209	3.27726192817478	1.09434003106182	5.67874608554501	2.83240882020344e-05	0.000282881334072742
REPIN1	14.8987943686498	4.07708584379257	1.86770568387109	5.47247644321133	1.92642473322389e-11	1.31243274446427e-09
THOP1	9.33357970891427	2.41972423620203	1.94556452806537	5.45592386795806	3.36245592039346e-12	2.74693968385477e-10
DAB2IP	6.91167054731064	2.34952550380893	1.55528374124368	5.54002569968422	9.55328104483882e-09	2.8475877925207e-07
H2AX	43.3195029654935	14.4125415901616	1.58626516698968	5.5321623740023	5.02989690035714e-09	1.6137738309764e-07
FBXL16	17.4109186369769	4.8482130069492	1.84262433388044	5.4717431942789	3.40597175682013e-11	2.16193444679309e-09
GIT1	12.2061325170028	4.94385112676448	1.30285386761811	5.60888745450508	8.17199376866147e-07	1.34017659890149e-05
AATK	5.23371395014537	0.700294938996868	2.89720055311942	5.29662014447882	7.05093962649689e-21	4.97683522596656e-18
PYCR1	23.8962746781239	11.0613835724064	1.11042829371671	5.66739687014911	2.14273082821421e-05	0.00022163322505667
C19orf48P	21.0707756556876	7.23891387404204	1.54003900209727	5.54394095240949	9.55328104483882e-09	2.8475877925207e-07
TRIB3	20.9555298453557	10.1548315971952	1.04440790990792	5.68872763155949	5.43816061240923e-05	0.000485636549425978
AGAP3	6.07706898152742	1.41265390698137	2.10260931135063	5.41214579671811	1.60238172522395e-13	2.1259870619024e-11
ENSG00000176868	25.3095475201911	8.64119626870825	1.54900058628471	5.53539514281855	1.25031515914725e-08	3.58166579518057e-07
ARRB1	6.94425590840194	3.32936402921737	1.05979758515633	5.67745869097163	4.1806834511937e-05	0.000391989055152837
TGFBRAP1	11.9812401197846	5.81320560000621	1.04260983424074	5.67681464400546	5.54532442776674e-05	0.000493956561597032
FOXP4	8.46310424900855	2.09942746049998	2.00901643205215	5.42421357524255	1.35650626373294e-12	1.2800486379589e-10
NELFB	26.9153370564926	6.97140705674061	1.94685426288285	5.43692661011206	3.44055454751164e-12	2.78495530024726e-10
TRIOBP	5.60874199060555	1.75964955411705	1.67081948575934	5.49882089108613	9.88277916396558e-10	3.84970245314209e-08
DDX11	8.13494798908854	2.47402527990084	1.71562382408638	5.48185199156148	3.8137178583224e-10	1.71238843073682e-08
HDAC7	6.85587327001449	2.6628083269354	1.36325679017916	5.57281437715439	3.7519739972155e-07	6.84667354238518e-06
CAD	8.02620674238027	3.30839261710521	1.27755537562198	5.59115491864949	1.4733188212928e-06	2.23160377000281e-05
EEIG1	10.3096399704726	4.78082363068564	1.10782548723346	5.64310888780108	2.20486888000383e-05	0.000227503173146851
PKP3	17.856459427119	4.46882082369403	1.99631173380333	5.41415395337392	1.87760490916226e-12	1.69908801164499e-10
FIBP	20.2526191051753	8.3481048613925	1.27755537562198	5.59115491864949	1.4733188212928e-06	2.23160377000281e-05
BID	15.331507585049	7.22243280315948	1.08512980172058	5.65037721871086	3.24229465664267e-05	0.000313773753095555
WDR13	8.60839221619876	3.51668689449761	1.29047861250858	5.58736967398923	1.15767211651724e-06	1.81262485963294e-05
HSPG2	3.72366802225021	0.743325983422091	2.32174350973703	5.34753515600533	2.12883117990301e-15	4.58114085372787e-13
KANK1	2.69269276500217	1.13476584041858	1.2456565369831	5.59425149645801	2.64847577287136e-06	3.65402685598812e-05
ZBTB46	9.5209451350733	0.950294959613424	3.31811097726899	5.22056548072633	3.51865993015594e-24	6.89891923639241e-21
ACBD6	8.94110369120635	3.55241755891225	1.33054368883815	5.56305853562909	5.42230552287497e-07	9.39901800163572e-06
BAP1	14.2360260551806	6.4490790999492	1.14149931999285	5.61974163235551	1.36151977906778e-05	0.000151198099568471
HARS1	4.74500677699344	2.18477954496846	1.11806634955558	5.62713020409053	2.04068435110659e-05	0.000213076426388324
ST6GALNAC4	25.5091420160813	5.77796338654772	2.13988808660949	5.3734714066626	7.76768287137414e-14	1.16159772837515e-11
FBRS	9.31044786919076	4.01030737415521	1.21417227862502	5.59734097046137	4.67232682648119e-06	5.89334375840508e-05
EGLN2	10.2168498521969	1.28986728216602	2.98060725800042	5.24895276029925	1.94717178717206e-21	1.561808788929e-18
ZMYND8	8.7692753612531	4.35018375785382	1.01063581737654	5.65565126112474	0.00010068963264307	0.000820678640932849
ZC3H7B	6.35484932803221	1.80140392394903	1.81688196377485	5.43317512461743	6.60331641858872e-11	3.79550884437839e-09
TRIM8	9.5271043839656	2.85558474577473	1.73652996848735	5.44505837603096	3.75468427175348e-10	1.69190991148936e-08
SYNM	8.56262906235756	4.17056242030269	1.03703558386205	5.64047485525394	7.80796310180961e-05	0.000665279173802667
RAB4B-EGLN2	21.5563077496009	2.90750867177061	2.88553310732242	5.2472665031664	1.81633501505738e-20	1.10520854054146e-17
RBM14-RBM4	25.7144090151263	8.90367334557132	1.52870665869774	5.48971204489417	1.97388460748473e-08	5.37007455013573e-07
PRR12	8.77231030341282	2.44315234608465	1.84229551967535	5.41463958882531	3.90941559831046e-11	2.42906857914741e-09
DENND4B	8.67291424312295	2.55760864491978	1.75994339455799	5.42667968511043	2.72212255067381e-10	1.27412664533661e-08
CSTPP1	9.85599667312015	3.53996191688922	1.47594101464325	5.49709007750167	4.19466439291518e-08	1.01257247438278e-06
UNC45A	8.79783752109805	3.75862343277586	1.22594737881715	5.56799197815091	3.75466547292152e-06	4.90413226759239e-05
PKD1	3.55919853961331	0.538253227007879	2.72102554664217	5.25521265891986	7.87234284796707e-19	3.38817955842017e-16
C3	5.6980379833457	1.98192676958947	1.52216717953566	5.48491810726866	2.26299677145878e-08	6.03215121286429e-07
ALDH3B1	9.91639073307248	4.331162453099	1.19409730157816	5.57114000919074	6.60769671779439e-06	7.9753362710123e-05
USP19	11.4057744085881	3.65548231541868	1.64003963585569	5.44207422088335	2.37984422989432e-09	8.26667938596755e-08
EXOC2	13.0994976223685	6.44740533521022	1.02194640016592	5.61943904268313	9.76808176698843e-05	0.000807720575727637
ABCC2	8.34075451519953	3.69150917406606	1.17502179389648	5.57045144958189	9.20968521483688e-06	0.000106846880539784
LZTS2	9.98419018414826	2.66656091207989	1.90260606781882	5.38200123984776	2.01224740630285e-11	1.36046428090499e-09
HDAC5	8.58053204720644	2.02976860455687	2.07733057624986	5.34648274826323	4.37861368266513e-13	4.71128152709201e-11
CBX2	11.5264491510525	3.73813591648714	1.62299365509937	5.44626842501336	3.38858040942182e-09	1.13033818345288e-07
RUVBL2	18.5753035338501	9.21339933374058	1.0108175714222	5.62313784129384	0.000116595032244993	0.000930124746381165
ELF4	12.4816675836583	6.19093989983447	1.0108175714222	5.62313784129384	0.000116595032244993	0.000930124746381165
SNX25	12.8895893099904	5.73105336710691	1.16839216175979	5.56592128740188	1.03079629247856e-05	0.000117883547485915
GRAMD1A	11.0170414556098	4.51841528996763	1.28476357197293	5.5308700572329	1.63571995236986e-06	2.41135457640088e-05
DAXX	21.000908086266	8.5721015142071	1.29163252769454	5.52225137001127	1.6298734627508e-06	2.40474474278433e-05
SCRIB	9.83401162132466	1.81767117692633	2.43235056787027	5.27096324002096	2.92939480203134e-16	7.01952688352848e-14
CHMP1A	8.91905841716339	1.89775592146867	2.22978292503515	5.29833138079106	2.79517157349954e-14	4.69748548437836e-12
COLGALT1	10.5545111721115	4.94062795691326	1.09422861413512	5.57604228100409	2.94875955150099e-05	0.000288792599263904
CITED4	48.9825251453967	12.1844095381545	2.00492261254019	5.33426931227319	2.3736164959042e-12	2.02342206216065e-10
GNL1	8.06423374895937	2.82090825010294	1.51395668371965	5.44747683002352	3.16101501763853e-08	8.01426307489218e-07
UQCC2	13.6846039540349	6.06345876128972	1.17337972731162	5.54445750703619	1.05130285521699e-05	0.0001198403758602
ECI1	20.0271872473376	7.47264817180826	1.42098381507209	5.47235539884555	1.43923272206788e-07	2.92926189314992e-06
CDC42EP4	13.2658895886851	4.94983765608304	1.42098381507209	5.47235539884555	1.43923272206788e-07	2.92926189314992e-06
KRI1	15.0839463893911	5.33506501617376	1.49803914519906	5.45165393245659	4.3258294098934e-08	1.03573386386674e-06
RBM5	6.16657928373877	2.69699322836915	1.1921302387054	5.53198852803172	7.57480209832776e-06	9.00100726108362e-05
ROR2	10.8617791907623	3.30836247504419	1.7133177530993	5.39124338877661	7.9066311990349e-10	3.17814155212232e-08
NR4A1	8.75493648275291	1.40169773023963	2.63889565331878	5.22011801249577	8.56148579475654e-18	3.02151956668548e-15
NPIPB5	4.97592292312291	1.36657333004987	1.86236344829894	5.3507115111529	5.30100537381801e-11	3.19254405550828e-09
PSMD3	12.8341238326055	5.63956367175839	1.18534469794336	5.52733632601302	8.50704711483427e-06	9.95459903105872e-05
GSS	10.2607150574291	4.93460188024008	1.05528860913903	5.56177277818292	6.13225215828469e-05	0.00054077821881605
BRPF1	8.089378564404	2.81952308332488	1.51912161579352	5.41912439090345	2.92103684068793e-08	7.50253323097901e-07
LRFN4	20.3005754604903	3.55477286695835	2.510006648915	5.21174707071233	1.73727834800081e-16	4.44290054040903e-14
SPIRE2	7.83446386379966	2.74373892744104	1.51223895964004	5.41409120167193	3.36410566008213e-08	8.45626901393295e-07
ENSG00000291060	8.79055638189557	2.44886720316834	1.84181320859018	5.33481098035031	1.01298491770455e-10	5.50004057163525e-09
MAST2	7.73604938572888	2.69136294317375	1.52178575539389	5.40473639966747	2.80442389467896e-08	7.26679354559543e-07
SAPCD2	16.3523938510085	4.05421531974679	2.00962206836333	5.29260595450938	2.9232584792923e-12	2.4563723393139e-10
SMG1P1	14.7686550195942	4.13402185446059	1.83489755993229	5.3294720118716	1.19125797883953e-10	6.21921251319597e-09
MLLT6	4.59399161371142	1.2859438930014	1.83489755993229	5.3294720118716	1.19125797883953e-10	6.21921251319597e-09
STK35	9.11946631784563	3.57379207602601	1.35027306664572	5.45137300624619	5.5725224821108e-07	9.62159801558974e-06
MBD3	7.84779161069149	0.756807584475714	3.36689829996969	5.09656598539163	9.95448804711671e-24	1.34224960602363e-20
WIZ	6.18393781498047	1.98784204630149	1.63565448917067	5.36903903473008	4.79895466376241e-09	1.54529843059766e-07
AP2A1	7.12281200929068	2.5758511528654	1.46600252045734	5.41257174461738	9.59349351599529e-08	2.06952061837717e-06
MORC2	5.73802198844033	2.83592075679897	1.01592730744667	5.54736377474282	0.000112829131011553	0.000905403749808946
GATA2	12.5673118108183	4.8205422400284	1.38113239329999	5.42886209146947	4.75249771839367e-07	8.43687874635561e-06
GRK2	9.31058637555052	2.94655730888517	1.6581182215264	5.34966088320355	3.12408732064381e-09	1.04805408479241e-07
DDX55	10.75375984104	5.32308523330306	1.01369222493358	5.53422130992771	0.000115681525078904	0.000924090625415271
ENSG00000272679	109.035017740815	27.118320136863	2.00503014799505	5.26573417813825	3.55060018228621e-12	2.86090825646678e-10
CES2	11.4483707566156	5.50798365386934	1.05468102202297	5.51371302826725	7.28892688183318e-05	0.000625890042612303
ENSG00000280607	129.320602436781	38.4908524092798	1.74647244871577	5.32170228497436	5.22629041213777e-10	2.20102913156523e-08
PCIF1	19.332694359228	9.14360221149042	1.07931434001058	5.5057128937834	4.91341106296355e-05	0.00044599820790666
CERK	12.4074330532652	5.56469768777913	1.15584314703176	5.48143646140258	1.55541977872939e-05	0.00016932102045317
IP6K1	11.7055382026558	4.12468623367936	1.50335380320891	5.37474469733385	4.7781083483408e-08	1.13173825389023e-06
WDTC1	10.2468198875017	4.21924602832179	1.27896198835831	5.43008902047712	2.3303986799853e-06	3.31630766992101e-05
ENSG00000287263	13.373581884527	6.05739889616937	1.14163723199376	5.47178680955036	1.96447193620197e-05	0.000205971906038146
C7orf50	12.2090208335059	4.52448436727859	1.43074661841027	5.3871180980791	1.91750495395199e-07	3.75541536264559e-06
MAFG	11.5567548855224	5.615179672319	1.04047510698497	5.50427874564957	0.000100751487051271	0.000820803665977255
SCAF1	13.5683136996019	3.3521456012648	2.01461729811038	5.24970458677019	3.0362141497503e-12	2.52721862672141e-10
ITPRIP	8.26056826428667	2.90556041425419	1.50592452596165	5.35990571792161	4.60208696260441e-08	1.09885462586754e-06
SZT2	2.27552780441103	0.993661737765826	1.19431910780646	5.44123672519128	1.01113651623728e-05	0.000115710213784196
CENPO	10.8679339901139	4.79093169079643	1.18066183900534	5.44542870596331	1.27281974867981e-05	0.000141973307744652
ENSG00000285600	16.1729395246624	6.79324781719099	1.25027897406482	5.42434287836699	3.86322462609732e-06	5.02732018820895e-05
IKBKB	5.40092446222494	2.12197370356675	1.34652917554778	5.38916368720419	9.11659263461623e-07	1.4651310895304e-05
SNAPC4	7.93476242801344	1.55874770458813	2.34443904314464	5.16785300453132	5.97331397224591e-15	1.14570759080708e-12
DIP2A	4.33707031971661	1.70399516477726	1.34652917554778	5.38916368720419	9.11659263461623e-07	1.4651310895304e-05
FAAP20	5.43876577133326	2.05624468175789	1.40190812542909	5.36643061761506	3.33335849674056e-07	6.16088998823911e-06
HMGXB3	9.47941356536386	4.69889137196613	1.0116366140038	5.48522541778669	0.000154680506014466	0.0011821100949031
TRIM41	4.63426486299851	0.856575118281199	2.43204764623855	5.14640117699447	1.8919056854109e-15	4.12155157095812e-13
C11orf24	17.4462436555609	7.47539304698157	1.22159289897814	5.41857466409828	6.34197652813915e-06	7.72329315497194e-05
PARP2	14.6158461742673	6.63100943753887	1.13923784363113	5.4439396304084	2.51958621625934e-05	0.00025522743037952
ZNF263	7.02598427927501	3.24662243795871	1.11279873901259	5.45229411353073	3.12725097203942e-05	0.000304041160620428
EVPL	8.0621356816776	0.745083096163799	3.42759336043807	5.02751314006998	2.47650395536028e-23	2.91335925308584e-20
ACAP3	6.78416456426859	1.2603174273918	2.42474704187676	5.14031253836558	2.31257756963597e-15	4.91659563780679e-13
SLC8B1	8.72779563550334	2.72688723734094	1.67653501154554	5.28826147017597	2.77791189204783e-09	9.51825888292739e-08
NCKAP5L	7.22744477917332	1.84968825266329	1.96376521666171	5.20958382522881	1.25909321589758e-11	8.92152730592171e-10
SBNO2	8.84569262685509	2.52795391727455	1.80490874547472	5.24380924693078	3.28601041412956e-10	1.51002447311797e-08
UBE2S	20.8896135275142	6.05901215645547	1.783578225272	5.24863101647001	5.04732197661552e-10	2.13074266984109e-08
OGFR	12.4351399964934	2.59901786558293	2.25521112546748	5.1540498012752	4.71333103815091e-14	7.29574030694832e-12
TNXB	3.65666218033222	1.034723143101	1.81914623545266	5.23326686504854	2.51147672946455e-10	1.19454227407362e-08
VPS51	11.9201192550666	3.67966671247034	1.69386347316062	5.26216384821589	2.04479035992523e-09	7.28936781641223e-08
AMFR	10.0902310433174	4.6721873955391	1.10981111027108	5.42406712103259	4.0182208771498e-05	0.000378566607571732
ENSG00000279569	13.9496839243945	6.63869525982858	1.0703319590847	5.43675412838655	6.10891382266831e-05	0.000539259096122086
SLC38A10	7.35679549319905	1.82941427830756	2.00514877239355	5.19378590294849	9.08925685304206e-12	6.68287610119917e-10
TPPP	9.67893220704761	1.50165358394842	2.6836850661911	5.07270222585414	1.55376238308938e-17	5.07735018740652e-15
TSC22D4	15.7770816973658	5.30348183022352	1.57114480316566	5.28497584511192	2.27952416417724e-08	6.04879449640175e-07
RPUSD1	20.8993628262686	3.42260239938455	2.60596936142407	5.0835766935472	7.84827853452569e-17	2.1306265080037e-14
TRAF4	12.6714113566756	5.07864371453282	1.3177947123122	5.3536140119432	1.76291942948443e-06	2.57947564284263e-05
PPIE	5.17534064789198	2.3540957782345	1.13545951846442	5.40113593907731	2.98244364335172e-05	0.000291407533391941
CELSR2	4.48717765916995	0.971939332556901	2.20379022842814	5.14101751613317	1.55865387024831e-13	2.08363683290922e-11
LPCAT1	8.89119526905798	4.08283568645787	1.1218022496633	5.40544661663112	3.713682016175e-05	0.000352131288863106
CDT1	20.8588729591125	10.1205648066012	1.04246716924048	5.43103723623272	0.000104953211724012	0.000849933168463477
GEMIN4	10.0174855345659	4.16606311857903	1.26456697046386	5.36173396792018	4.43709087760708e-06	5.66547797585054e-05
POLRMT	11.3775670686068	3.45019254770495	1.71948591959606	5.24127707971796	1.89405389794688e-09	6.79448441346043e-08
SNHG17	4.83582439035283	2.22060991766608	1.1218022496633	5.40544661663112	3.713682016175e-05	0.000352131288863106
WHRN	9.00198727890021	3.05771319604839	1.55612547420235	5.27391061642671	3.09460955883028e-08	7.89125437501721e-07
ANKRD36	5.33934365225641	2.6178780568153	1.02736925032461	5.42104880863844	0.000131267051851826	0.00102674574334101
URGCP	7.71126106789062	3.10568032099855	1.31078054969617	5.33324445819795	2.00748923890298e-06	2.90124120472416e-05
HYOU1	8.34736949004775	4.09271192179037	1.02736925032461	5.42104880863844	0.000131267051851826	0.00102674574334101
FBRSL1	6.06523972847609	1.22137582303509	2.30864508050056	5.10764834240245	4.33819731733266e-14	6.83498480907609e-12
MCF2L	2.46009140554348	0.840019490165812	1.54855676471851	5.26834638589404	3.60556100989324e-08	9.01185971396261e-07
ENSG00000262831	107.695267995418	51.8600370524595	1.05333253377905	5.4125107460344	8.80329393973441e-05	0.000735187408329328
THAP4	19.8427697726851	6.46203530193399	1.61676078449776	5.24357844155081	9.88562083038289e-09	2.92687357672712e-07
CASC11	11.0083431372938	3.24587711600326	1.75984750253265	5.20936426321216	8.99004162144955e-10	3.56490504386739e-08
KDM2B	4.15720000519283	1.73804028093747	1.25694575862774	5.3414822643552	5.07119464336864e-06	6.3151941197518e-05
JPH3	8.96692254284631	1.02601114732383	3.1208795148187	4.9901673375639	7.94360504652189e-21	5.19158720929353e-18
TEX2	6.25990836968835	2.69978614911542	1.2121548812176	5.35492778415252	8.39550161443018e-06	9.85020089682414e-05
DOT1L	4.93305627357144	1.43283215184981	1.78149813740314	5.20440758610916	5.85600389310663e-10	2.43141281641787e-08
CINP	10.548485062126	3.82686562204271	1.46127231645402	5.27615133585376	1.85530673151617e-07	3.66615258503184e-06
KIAA0319L	2.68630565195296	1.13510109278683	1.2416070563615	5.33084993969991	6.58057973670561e-06	7.95348698862378e-05
CRAMP1	6.5229476353204	3.22049316350456	1.01734515876894	5.40162927234215	0.000150918444446363	0.00115636425128117
CARD14	5.11179304159123	1.40967975471914	1.85616518066897	5.1725322492325	1.63165868683149e-10	8.22635691080811e-09
GPT2	8.76633316165152	4.23375673299008	1.04909336688063	5.38349255163745	0.000113493470470928	0.000910320809059086
PRMT7	4.01695560173055	1.16760127684504	1.78040899632724	5.18177791670341	7.49897777251083e-10	3.05604992549021e-08
ASB6	12.0016367969796	5.55780228723764	1.10961935976417	5.3562395990117	4.4396691787322e-05	0.000412328433304781
CEP131	13.9867789398991	3.26999014174817	2.09380897297362	5.10838477704379	2.34066819134876e-12	2.00502091769613e-10
PASD1	12.6763174761517	5.35730472509266	1.24134825840329	5.31556133919366	6.62113910411316e-06	7.98609847103081e-05
KIF21B	4.53565595008652	1.55823512724364	1.53969959533428	5.22475847530623	5.2597293904966e-08	1.23094409581834e-06
TBRG4	9.5074476954769	4.46968151031303	1.08788382967063	5.35545337199936	6.222402582084e-05	0.0005467974953701
ENSG00000286112	7.91559813154268	3.86444194193442	1.03350607663902	5.37317047757267	0.000142592173967697	0.00110383810589694
PLEKHA7	4.98344494416516	1.05878265183838	2.23144342978846	5.07518079307476	2.69202655926155e-13	3.0846429003071e-11
AKAP8	8.75880599727774	3.16748223824862	1.46582832715031	5.24419056167293	2.04011348399445e-07	3.97259811726111e-06
ENSG00000268193	80.5426554406605	27.3065291314709	1.5587739367035	5.21985808519758	3.6840827101786e-08	9.16915705272378e-07
ZNF512B	9.22295536222876	2.3347341078418	1.9793488575029	5.12333653045524	2.43153734951803e-11	1.59773587450678e-09
LINC03040	9.84955531826696	2.73081629811168	1.84839671599127	5.14332122412654	2.07703848619144e-10	1.01247019688769e-08
CCNF	8.69739620828423	3.99260784690826	1.12219864705585	5.33671502312358	3.62213007517247e-05	0.000344375578159986
URB1	4.79355924504807	1.65583751968128	1.53184233834179	5.21900257881168	6.14504257542441e-08	1.4137603818245e-06
MOV10	6.22968337662991	2.73314666009974	1.18744594889058	5.3085410189986	1.8272970189364e-05	0.000192965189683733
ZNF76	8.04659781469743	2.53738936282114	1.66308277198248	5.17827158796957	7.72566889047814e-09	2.36268896432196e-07
UAP1L1	10.3611213934456	3.69340637046893	1.4865336620611	5.22305225228102	1.42421442498445e-07	2.90539742696827e-06
DEAF1	7.44400850897258	2.21129124644885	1.7490641651868	5.1579001008692	1.48885446908939e-09	5.54268480201507e-08
HIP1R	7.71663268937754	2.39807339167405	1.68410250584855	5.17320643898118	5.18447341086079e-09	1.65434390249637e-07
CELSR3	3.9185689588802	1.00840284715593	1.95564753195088	5.10471683338023	4.23716163706108e-11	2.60519004346968e-09
SCARNA10	164.461151759063	45.3453877698365	1.85634571258507	5.12586994466482	2.96689337477203e-10	1.37411549845741e-08
CHERP	9.02280633092115	3.19264700258117	1.49717282927634	5.21236503248686	1.18347867828444e-07	2.48911379702113e-06
MEGF6	5.98296572239258	1.38232808299579	2.11073765509819	5.06597057472764	1.96590395657628e-12	1.75867969318193e-10
ENSG00000276232	217.63037815203	60.3386208227663	1.84835794548158	5.11970244938504	3.54639794932867e-10	1.6046086721501e-08
ITGA3	5.5062572721591	0.814199984441056	2.75238643601794	4.96370648744525	2.69997745541455e-17	8.66250948695367e-15
MRPL20-AS1	21.1976648826683	7.78142613980804	1.44422324018603	5.21064613174182	3.12162942552919e-07	5.80445446184279e-06
MYO15B	4.02644317201172	0.785805294436027	2.35349632216022	5.01480760371533	3.56577133724432e-14	5.7201455470012e-12
MTHFR	4.63585869748363	1.60302030941748	1.53030530747908	5.17981668965214	6.63498976517911e-08	1.51267479840246e-06
ZNF687	8.43969658193059	3.15496056589628	1.41802978571417	5.20978610499068	4.9962942619064e-07	8.80765320135867e-06
CCNL1	6.11440499302658	1.99999705480434	1.61032389748548	5.15947499459291	2.19523130359256e-08	5.89605046928376e-07
MMP24OS	9.66895673625526	2.48496010876369	1.95748175276389	5.08044654843031	5.36167443531081e-11	3.218098880459e-09
ZBTB40	5.78828606013107	2.66563027679593	1.1175767181603	5.29056231955067	4.35315786947408e-05	0.000405360547571185
CPSF4	12.4818426353109	5.6308477757464	1.14728226231466	5.2812006035787	3.45170529170045e-05	0.000330128951638732
CKAP4	14.3134485236681	6.39486237779746	1.16122846420699	5.26062184447926	2.77223795647586e-05	0.000277632865947633
DMPK	6.30534754719626	1.31862338864461	2.25401078126181	4.99948799273203	3.10007164138422e-13	3.41899151149162e-11
LIG1	4.62399561929567	1.62632823601722	1.5057987509306	5.16193290650867	1.25029653447624e-07	2.62136707341004e-06
MAD2L2	9.60656527140122	4.2706989217955	1.16837377308017	5.25022078989306	2.47684528949287e-05	0.00025114994726875
GPSM1	10.1543900328883	2.91241299417011	1.79947969911079	5.08213992833771	1.23913670444917e-09	4.75343614928478e-08
CUEDC2	39.0810906284495	13.6375829135501	1.51712893467817	5.1507795204095	1.46469059112972e-07	2.97079657138793e-06
NGEF	11.0982490620627	2.46877191860741	2.16514437588903	4.99078671354637	2.00423367292502e-12	1.7679559140863e-10
PRKRIP1	13.9538861989734	5.19582568196043	1.42363901197541	5.15927399861463	5.49539255207705e-07	9.50702911509329e-06
TBC1D13	13.1197057724257	6.09065498409404	1.10596834693646	5.25333935167161	6.48426547149013e-05	0.000565602315916534
PPP1R9A	4.5804642748453	2.04973791419843	1.15887316983801	5.22834008775139	3.27390128302628e-05	0.000315689956504272
ENSG00000253200	18.6449880336794	8.61562367626894	1.11264700494561	5.24288712388601	6.64175432113052e-05	0.000574793510302448
FZR1	7.91627560485075	2.92641224143765	1.43405777723469	5.14810256969309	4.61939969421379e-07	8.24205530880652e-06
ITPKB	7.20784372084715	1.83382082892721	1.9718965099274	5.01176378001778	5.14194984784888e-11	3.11803597990176e-09
ENSG00000245748	11.8543885567049	4.75599299632471	1.3161665801725	5.17279404240788	3.43829273132654e-06	4.56868324826718e-05
NOM1	6.54098175206353	3.20030325592328	1.03029396155049	5.26121923301625	0.000180526892290852	0.00134633415438637
MAN1B1	4.68811466879712	1.65150129282215	1.50346067269402	5.12114906975764	1.94997202951553e-07	3.81476789720966e-06
PHRF1	8.8113864812154	2.41424017858421	1.86525109066837	5.03433663684261	3.94944515051627e-10	1.75989669510126e-08
KLC2	9.30349895853825	2.0938826621224	2.14828175190745	4.97720445648874	3.01438196826645e-12	2.52093764038056e-10
TAX1BP3	36.9108405458589	13.7251065081764	1.42560182849975	5.14203599752089	5.39179043394029e-07	9.35531307741498e-06
HOMER3	14.8083063983179	0.583049988858214	4.64320705910427	4.7276671630331	1.84638308923825e-28	4.65446799895688e-25
TBCB	15.0234285487826	5.4715602793725	1.45550027884342	5.12549505967579	3.2280908508306e-07	5.9897887648535e-06
COL9A3	10.4676770285156	2.73046489049935	1.93598122923686	5.01079317115284	1.0565352467418e-10	5.6155484831343e-09
MT-TC	767.788249924907	362.763102158692	1.08059991971762	5.23636433250578	0.000106900687940994	0.000864910380287383
STK10	5.65049671298448	1.67851687762715	1.74888721897412	5.04358543647483	3.62959318269916e-09	1.20617328252183e-07
TYRO3	4.67726817049736	0.972589097013207	2.26205783495575	4.93974013959201	4.52180299773945e-13	4.74950807726848e-11
BCL7C	13.4690316032772	4.06774802052945	1.72509415382079	5.04913415357673	5.61122321912716e-09	1.77447392338204e-07
UBE2O	7.85500985439835	3.81119039574955	1.04233812647208	5.24035837445689	0.000186240818293355	0.0013825853931866
SLC25A10	19.2194499031883	6.94626981670712	1.4665364545415	5.11405615117941	3.77987687596487e-07	6.87972296675054e-06
PCSK9	8.76804971064075	3.88663409443792	1.17250436337479	5.19032334202164	2.65056987504973e-05	0.000266963219264427
PLXNA1	4.45699438339736	0.910136621459558	2.28810198713541	4.92668803892444	2.87275663619168e-13	3.2288320765757e-11
BRPF3	7.57210523173588	3.13022372855442	1.27303868685208	5.15995953341228	7.03289423663455e-06	8.43660446632585e-05
IFT140	6.15920441543288	1.84058769545462	1.74027992209309	5.03705956833317	4.34223162908194e-09	1.41110532830165e-07
EML2	6.12679944909695	2.38017513192951	1.36252408691594	5.13414442334899	1.61411005902372e-06	2.40304074677634e-05
CTDSP1	10.4854614701247	4.83352985286229	1.11608891444835	5.19943573051023	6.28121720960266e-05	0.000550886475549943
HSF1	9.38256090455836	3.76097466894026	1.31740225366106	5.13844799303265	3.43298877976205e-06	4.56851583768334e-05
VPS37B	8.83466198059675	3.0986819828518	1.50969636543237	5.08551662399643	1.83100488801201e-07	3.62218747240583e-06
TBC1D10B	7.18350203473548	2.8075005561062	1.35386512947068	5.12802049357422	1.876769462603e-06	2.72796325676216e-05
MNT	5.72054770700863	2.03509641697749	1.48927180408884	5.09090069886577	2.60924804111864e-07	4.94551997138341e-06
NOTCH3	5.29065535700278	1.90867065867934	1.46913236603931	5.09626414461875	3.69031320591807e-07	6.74811055250055e-06
PEX10	13.0816074299035	4.74795704834883	1.46042112415525	5.08997616694925	4.32736946374632e-07	7.76023999565727e-06
RAB42	21.5013643198152	5.96131238608238	1.84814297882673	4.99544727913403	7.49764526438219e-10	3.05604992549021e-08
ARHGEF17	4.9868601249768	1.3072050097947	1.92885696138863	4.97808077475815	1.65423510778417e-10	8.29279338407941e-09
DHX37	7.16193388823029	2.27448999163989	1.65267631872438	5.04072869572144	1.73398154796072e-08	4.81098087976649e-07
GGA3	7.65032307095947	2.08250814406084	1.87454905940958	4.98968243025816	4.58482783828346e-10	1.97758028390605e-08
ENSG00000289252	161.155176872622	54.4292358084194	1.5640532515768	5.06283077849832	7.14031564772324e-08	1.60649473487576e-06
TRMT2A	12.5125541982536	3.91066697762121	1.67570963197937	5.03514814133549	1.14098378418523e-08	3.31693572582085e-07
RAP1GAP	8.5625619016381	2.4753228392554	1.78797382535505	5.0002120632741	2.33246243016457e-09	8.11807338119999e-08
ASB13	16.3752224445913	7.6406147890567	1.09861351099692	5.18771224449964	8.1367732861634e-05	0.00069029567984442
PTDSS2	8.04298217224528	2.97778429662894	1.4317947967638	5.08905120169455	7.09853304862963e-07	1.1929591826297e-05
MUS81	9.02621016907262	2.92980478982791	1.62124081031684	5.03977553776747	3.10589231534749e-08	7.90859679604932e-07
PITPNM1	7.63346678067489	2.24544841642003	1.76294226182081	5.00593306325526	3.68226014746122e-09	1.21908372536774e-07
TBX3	8.25080419481672	3.84979298851297	1.09861351099692	5.18771224449964	8.1367732861634e-05	0.00069029567984442
FZD10-AS1	4.27495375129163	1.73450148819682	1.29992685020963	5.12621250829288	4.60788236132781e-06	5.83648337426985e-05
PSMB5	31.7461542938074	10.6264530409623	1.57693972487992	5.05087666736491	6.82820654281776e-08	1.55471655038145e-06
PFAS	7.59925714744361	3.23745466692389	1.22965453001782	5.14701339009162	1.41398290031902e-05	0.000156139813886292
MATK	11.8837102467636	2.59163465625093	2.19347752185183	4.91755181671462	2.02330918155464e-12	1.7679559140863e-10
FOSB	8.85553628689134	0.898251873704667	3.29257443102039	4.77008657512891	2.20193872485568e-20	1.29518035796011e-17
ENSG00000267059	48.7773919184834	6.96925121412657	2.80112638083935	4.81555792398739	4.98319155520971e-17	1.49039657937679e-14
SF3A2	17.5179020438424	8.49210218987082	1.04356961796137	5.19683944250262	0.000181070102586666	0.0013481700549554
CELSR1	3.04611696493116	0.994800654096756	1.6124230821737	5.03323488127257	3.69486870839446e-08	9.18304975046882e-07
RNH1	6.58734749166438	2.29986100161634	1.51626888811776	5.04898183442646	2.02234267059748e-07	3.94759499616849e-06
BEGAIN	6.16278868352362	2.97431685828539	1.04994240356199	5.18596955554539	0.000164922061217335	0.00123997217394167
ZNF469	3.5265790912976	0.144852407570263	4.58221947054644	4.66959541430624	1.87644997208308e-27	4.13897952592225e-24
SREBF1	5.89933208689982	2.4534090662451	1.26434559494174	5.11914823358838	9.50726183584111e-06	0.000109507273077841
CEP85	9.3246662402252	3.53861480847218	1.39619583501404	5.06361131624976	1.55637437158669e-06	2.34532725542432e-05
TBC1D8	7.47629855165321	3.22583286846351	1.21130536420564	5.11733107782374	2.18604676604331e-05	0.000225848836262296
HYAL1	15.5511856745409	4.68887478073836	1.72734330007105	4.97895558300517	7.6662599008678e-09	2.34859066338044e-07
SRF	11.3390233528619	5.42301257658645	1.06301454924717	5.16397985032331	0.000154634254481065	0.0011821100949031
CAMK2B	4.13652421158464	1.91382715238274	1.11077104072835	5.14860190121538	7.71817496559202e-05	0.000657946451414671
CYREN	9.01623901634254	4.03089051214672	1.16016266176414	5.13305360990109	4.73541893460807e-05	0.000434084168935553
BICD2	7.44035480861642	3.32635986587045	1.16016266176414	5.13305360990109	4.73541893460807e-05	0.000434084168935553
UCK1	17.8745930722648	6.5973822370049	1.43619743888765	5.05261561403374	8.03682340576562e-07	1.32169418283448e-05
SNX33	5.99542711896509	2.05703271187836	1.54134076313016	5.02474226614078	1.34674748282368e-07	2.77625071050312e-06
EIF3C	6.92785672288212	2.52100711788983	1.45662200023119	5.04708519640392	5.71152232265745e-07	9.8423362212513e-06
BCAP31	14.5335982447618	6.19532562380984	1.2287639083166	5.11205082011533	1.6706440538578e-05	0.000180306941739295
BAIAP3	7.00287331186419	2.27126575051619	1.62230780211643	4.9953231976298	3.3086668602921e-08	8.34067648810206e-07
RPS6KA1	8.05161713262818	2.7127084457822	1.5675074493731	5.0000853617557	8.79908994175145e-08	1.92164283554636e-06
BMP1	6.70379442597767	2.64680521509234	1.33913909881908	5.06173187536105	2.91971644577583e-06	3.96317818478156e-05
TSKU	11.8055607297244	2.79665673387355	2.0743587041678	4.88674311932005	2.43562818906451e-11	1.59773587450678e-09
ATG101	14.8280798774285	5.46415470778938	1.4384876010372	5.03404700752795	7.89775478409137e-07	1.30124912156934e-05
PAK4	6.67169626931195	2.45852334761119	1.4384876010372	5.03404700752795	7.89775478409137e-07	1.30124912156934e-05
SHKBP1	12.0426322339563	3.86715241402647	1.63661913509934	4.98279000247242	3.95086673348844e-08	9.65859710568518e-07
PPP1R13L	9.42237772640895	4.66260252128192	1.01389872430719	5.16221221032399	0.000307551001634544	0.00210954488101481
IRF2BP1	18.6960202085178	4.82264483187488	1.95185810905845	4.91138236710743	2.29709740531564e-10	1.11053646066301e-08
PPP1R12C	6.07147445961607	0.383544225657979	3.96930248929411	4.66482758505575	8.68701868901082e-24	1.27742609821904e-20
MTMR3	4.75946506011495	2.34497683189479	1.02015287235241	5.15107787610254	0.000281389058912087	0.00195950723502869
CRACD	5.37408348010222	2.20631568480305	1.28287406701226	5.05985065573872	7.27629442176745e-06	8.68724569462168e-05
OS9	5.38150283143232	2.52498477687539	1.09054810215537	5.11896385681934	0.000103428095634816	0.000840281848790037
PLEKHG4	6.38319085846202	1.15714895100429	2.45897305655859	4.80131201641108	5.62307954631128e-14	8.62824884123555e-12
CACTIN	7.86415982024373	0.922459973125457	3.08386150562985	4.71967172382867	2.32015967213079e-18	8.71096544136595e-16
PPAN	16.1966837295047	5.00871838593416	1.69084365094538	4.95147080265571	1.59658282675174e-08	4.48619435682503e-07
PIM3	21.28117498217	7.94266346286945	1.42012235110552	5.02089159317983	1.0915273648516e-06	1.71974034644386e-05
DENND2B	3.25874185331808	1.38147321455574	1.23667343889513	5.06439064738922	1.50251852016663e-05	0.000164475445451988
CD2BP2	12.5171495588533	5.50788308219668	1.18299321375764	5.0807069764324	3.39749619616193e-05	0.000325296895699801
RING1	25.4695697811557	7.97858725790284	1.67224159695321	4.93753220751741	2.76791523244847e-08	7.18765987418788e-07
TMEM141	30.4995574724143	12.5194003221874	1.28309745352601	5.04138443303706	7.31565424234561e-06	8.72243478111018e-05
LTBP3	4.00801406242819	0.779306204186063	2.3582293241771	4.79911117214583	3.9532731877634e-13	4.27972139087565e-11
ANKRD9	6.40626110061532	0.692007859972533	3.2018737661528	4.68900223361771	4.04679396787679e-19	1.83101862454241e-16
TYK2	5.41975704380695	2.45886961850522	1.13895386515022	5.08517755713596	6.52444303295251e-05	0.000566865198224914
GPR153	10.9281762063954	2.91104859551475	1.90549905274076	4.87526236854296	7.65008199439626e-10	3.08203988294786e-08
ADAM15	6.96787419721263	1.85610297751685	1.90549905274076	4.87526236854296	7.65008199439626e-10	3.08203988294786e-08
MAD1L1	6.59618744995657	2.54599193732871	1.37170398337598	5.00664543954315	2.46016909199977e-06	3.46095705479325e-05
AP4M1	9.71547727963744	3.85560635103544	1.33170237950237	5.01799872751006	4.64142253631925e-06	5.86694427477718e-05
CNTROB	7.35671643913534	3.03950803203843	1.27370570113218	5.03485783107769	8.51504313719386e-06	9.95735263080999e-05
CASKIN2	7.9412296545695	2.84929474821718	1.47684730761849	4.97785239880259	5.21992606848838e-07	9.11608731962387e-06
INTS11	5.54730250920895	2.73198234494512	1.02072917194971	5.10474179260679	0.00027580361495792	0.00192517032814377
GUK1	9.64584918849963	3.64202638278369	1.40339312639404	4.98845879764768	1.75413114219197e-06	2.57088024378068e-05
CYC1	23.2178489127156	10.1640196733205	1.19038114066304	5.05057059603019	3.06053400039964e-05	0.000298211943517681
AGPAT2	24.8780771919545	7.62356955955767	1.70390167101564	4.91130931608602	1.67254778470029e-08	4.67730241027279e-07
TNS2	5.72283242286046	2.44263829146909	1.22684401647267	5.03948055590143	1.76358505906106e-05	0.000188065068406757
CENPX	29.7691949155198	10.0997891766912	1.5573997608654	4.94744702493194	2.01921766186762e-07	3.94585989604828e-06
PFKFB3	7.40542870737218	3.50807465082314	1.07670026998251	5.0769871155887	0.000158893598008458	0.0012025568995508
CAMTA2	7.51856378559839	2.23639657383618	1.74672354431082	4.89184241395893	8.12504263321813e-09	2.46771948891165e-07
RUNX3	9.13794084073268	3.85094922547575	1.24515794119924	5.01510168819368	1.559315883545e-05	0.000169431576853664
CIR1	14.1525943417515	5.96424546500682	1.24515794119924	5.01510168819368	1.559315883545e-05	0.000169431576853664
IFRD2	12.4245703917365	6.2005433552677	1.00163470430194	5.0922301834986	0.00035619281312618	0.00233530738378595
CPSF1	7.42438838198849	1.89375752818895	1.96783786460694	4.83394176526242	2.82076038860577e-10	1.31332817459993e-08
MMP17	11.2414258480595	1.62069243966174	2.78768092510111	4.69858664893037	2.43828040943073e-16	6.0599853668753e-14
ENSG00000257341	31.9438528537544	15.4103466249054	1.05046898024817	5.07605605962049	0.000260279714870419	0.00183495639177124
GGT1	10.2119082329826	4.04739975408484	1.33351337552072	4.97971374945337	5.44283636168632e-06	6.71638394673544e-05
SPOUT1	9.71906531329649	4.04195637808223	1.26421161304557	4.99030130662853	1.57886464505071e-05	0.000171344683435208
CAPN15	5.55270923680077	0.561710884536263	3.29550069801124	4.62316201677788	2.39877127860368e-19	1.23744345534494e-16
CLCN7	5.32676175975414	0.957962819288348	2.4701832928038	4.72443606484885	9.98262259339917e-14	1.46794465235935e-11
SGSM2	4.54173085871577	1.07202789630869	2.07932541824908	4.79249482423273	4.19711394269825e-11	2.58958995219767e-09
DDX49	13.4232462856962	6.63858671524527	1.01465595410183	5.0687533903516	0.000337727211235334	0.00228948688799796
ELFN2	4.12389668437058	1.52963253976867	1.42894896595095	4.94341529039768	1.21290038163821e-06	1.88737567322644e-05
DNAJB2	7.54620885494342	2.39109389370136	1.65568312278892	4.87521401212718	4.27342505917241e-08	1.02736864569695e-06
GAK	2.9084398496684	0.855742718718129	1.76232854204795	4.84995525772685	6.8580003269162e-09	2.123092522259e-07
NOTCH1	3.51746915024535	1.11454627987468	1.65568312278892	4.87521401212718	4.27342505917241e-08	1.02736864569695e-06
AP5B1	6.31481460196626	3.07283215116514	1.03799736574059	5.05136310603032	0.000307716679345581	0.00210954488101481
ANKRD36C	4.3568431153401	1.73745763250269	1.32461654319989	4.95328054501861	6.39643528993046e-06	7.77887643873969e-05
FRMD8	10.7588005954626	2.6968748685919	1.99280998352471	4.79028476299451	2.62197945162057e-10	1.23379865075458e-08
CEP164	3.39466188143124	0.928286474196405	1.86765091344285	4.81663570399021	1.87680703604914e-09	6.78650347502523e-08
PHLDB1	2.01823611741908	0.781853073897877	1.36635415102565	4.94139643441176	3.34738436727723e-06	4.48163463922413e-05
KAT2A	11.5967045358774	4.55856282348423	1.34533441715958	4.94735111684642	4.64493715703304e-06	5.86718404244846e-05
TMEM94	4.8399734243159	2.31614915971968	1.06205011123677	5.03375803032092	0.000222049836215737	0.00160191799258499
NRSN2	14.925864174203	6.8025811860648	1.13232243142859	5.01123246573492	8.33217813441489e-05	0.000702818429062549
PPIL2	3.14606968184961	1.54138472261104	1.02815720473285	5.04488651306455	0.000350808809127783	0.00231628095837785
ATAD3B	5.65674125997268	2.56343624590085	1.1405309376369	4.99885723999226	7.42142057616397e-05	0.000636338131618025
SNED1	3.12611258509722	1.53482252985799	1.02512014052102	5.0262428473424	0.000364588663823976	0.00238367230894327
WBP1L	5.51230269696959	2.03773477530735	1.43375240157636	4.90305997384024	1.17492478887284e-06	1.8380073425931e-05
FLYWCH1	5.12496937986502	1.30250253297335	1.97292599356527	4.77468958743038	4.02036507343312e-10	1.78640714846209e-08
ENSG00000267598	45.6425655659226	10.281803040835	2.14638356192127	4.74065767636169	1.91361162989692e-11	1.30882134965741e-09
RPS19BP1	11.7682930022793	2.71899299791879	2.10998346936296	4.74753108793632	3.64289746774882e-11	2.2958060255677e-09
NBEAL2	3.55598115164833	0.455033332240025	2.95842599007048	4.60949535810289	9.51213360557906e-17	2.48266336180033e-14
MAP3K14	7.56492955655885	1.6720511721764	2.17368015784287	4.72565981639228	2.40080980712455e-11	1.592657513403e-09
ABCD1	10.1175131492628	2.23624021800279	2.17368015784287	4.72565981639228	2.40080980712455e-11	1.592657513403e-09
RAB11FIP5	6.03261184865235	1.90812980555985	1.65813461298774	4.82530208966268	5.54455047968566e-08	1.2890531984787e-06
SCAP	6.77133817235819	2.61774423671289	1.36928944002545	4.90099246995712	3.31869194790363e-06	4.44997250096562e-05
RALGDS	5.5672299199514	1.92397729227405	1.53068732833472	4.85734024977609	4.44308624965389e-07	7.95966497069974e-06
NAA40	8.01546958354449	3.66211810114079	1.12873944116479	4.97279167426096	8.80887866277545e-05	0.000735295519788721
RAB20	28.2535994875835	12.2465645801748	1.20455208712007	4.94926571191603	3.91537763044383e-05	0.000369469270945517
ZFYVE19	8.90943176978203	2.81807494614803	1.65813461298774	4.82530208966268	5.54455047968566e-08	1.2890531984787e-06
CCNL2	6.17923533016678	2.47868679127724	1.3161206909644	4.90608785061752	8.90842065678692e-06	0.000103761050105387
ARHGEF10L	5.31535430336951	1.75589381859563	1.59560950171992	4.83069060644558	1.58663639547791e-07	3.17795525931931e-06
MGAT1	3.67669607174546	1.80017127723544	1.0290664471131	4.99495184495764	0.000344899708276843	0.00231628095837785
GET4	7.84384566400762	2.03591536925797	1.94257652346345	4.75098046165124	7.64091886485551e-10	3.08203988294786e-08
AUTS2	1.69881175428943	0.741574831129644	1.19436449313224	4.94231335963903	4.55053875638392e-05	0.000421803689866701
LY6K	10.441671555693	4.80443846709308	1.11855184717696	4.96595285234697	0.000101764813802071	0.000827912357930539
SYNM-AS2	16.5020796756444	7.00888897613398	1.23381908374558	4.9303421528671	2.57501201341635e-05	0.000260542786632712
EDC4	6.88572119364838	1.94970396925681	1.8174174533816	4.77806096444893	6.38056746848139e-09	1.98224460473279e-07
RBCK1	3.93030846230372	1.20561317301973	1.70225492097896	4.80462439546458	2.71795791513771e-08	7.07390639683187e-07
IPO4	8.54610786445721	3.75724202408865	1.18410444750799	4.93532788812937	6.14071353348257e-05	0.000540819575417859
ENSG00000259522	9.64800777527323	4.24168531885163	1.18410444750799	4.93532788812937	6.14071353348257e-05	0.000540819575417859
IRF2BPL	10.0764478709107	2.87354353606261	1.80715740775736	4.77022245395582	7.82547437836155e-09	2.38907129551156e-07
ZNF768	17.7199163487606	2.73718465643167	2.68822317782893	4.61337221030924	1.06223890525856e-14	1.93239873424665e-12
CENPBD1P	15.2982805503695	3.99911947532815	1.93231647783921	4.74299123660293	9.4669449938748e-10	3.70407342265886e-08
CAMKK1	5.64758264902648	1.94607543368463	1.53484433735426	4.83605697859412	4.30970530017407e-07	7.74116623674359e-06
METRNL	15.4845008595403	4.23179015336357	1.86838011733476	4.75667350741923	2.80109720170107e-09	9.56057277006132e-08
FEM1A	4.40026014991759	2.1959716089795	1.00155660555127	4.99397431705047	0.000494149867135346	0.00306710114508277
ARHGEF1	4.8676347205721	1.04109308655237	2.22083206457815	4.68687318752281	1.26395887253793e-11	8.92152730592171e-10
WDR45	8.94872774039945	2.97727124986349	1.58534945609568	4.82313660530168	1.91314715962241e-07	3.75104386429967e-06
RRP12	4.88669662696994	1.84220622139153	1.40548069752804	4.86048508298776	3.28491095323982e-06	4.41474018894668e-05
TECPR2	4.43295421521236	1.06104927774559	2.05904041847447	4.70702407072075	1.11981457196645e-10	5.91624189728142e-09
PFDN2	66.6325108416093	28.915899447432	1.20281741789295	4.90910702526858	4.76122775881734e-05	0.00043509386344946
SSNA1	35.3664865236234	9.8054556459561	1.84763849710638	4.74071770340423	4.25694660511804e-09	1.38594243162201e-07
HRAS	17.0213036744711	3.48810675152589	2.28223212273908	4.65554849334807	5.00171851849014e-12	3.88812004305185e-10
VEGFB	21.0044615394108	9.11511348063719	1.20281741789295	4.90910702526858	4.76122775881734e-05	0.00043509386344946
ENSG00000245156	14.8204832495127	6.96746824973491	1.08755018132433	4.94524297593025	0.000180594635805992	0.00134633415438637
PACS2	2.98118078044952	0.862477116083346	1.78641578752898	4.75441835279721	1.17721379532382e-08	3.41102046507129e-07
DNAJC17	7.35230796599846	3.41218402994417	1.10613313319276	4.93928474244913	0.000140106345491104	0.00108673255935649
PALM	8.42402060925068	1.32011206251763	2.66748155760055	4.59571542598828	2.31351818929719e-14	4.00238646748414e-12
TICAM1	15.4168365248284	2.78762629732602	2.46203550239388	4.6259552700078	2.34046361995559e-13	2.7905284484957e-11
PPAN-P2RY11	15.5500899032842	4.96737336899938	1.64384377767305	4.78809110639214	7.69790710738167e-08	1.71511703051587e-06
ARRDC2	8.92361208381267	3.11951233525509	1.51410271712588	4.82096889073059	6.20529875072129e-07	1.05388548368843e-05
NPEPL1	5.55121937652795	2.00750978857607	1.46530601650149	4.83390591312442	1.33055632333258e-06	2.04520878758944e-05
MT-TY	626.951352009687	279.629891247325	1.16336282727961	4.921256331566	8.27527415826262e-05	0.000699021004292495
HS6ST1	8.19845127363588	1.70478237092067	2.26118794517539	4.63841677559087	1.02635415734621e-11	7.45308367647314e-10
ARHGEF4	4.03953408965477	1.01291579416524	1.99208390398011	4.68932997965636	4.0291853399519e-10	1.78640714846209e-08
RAB24	19.7477465545108	2.17394352988562	3.17360773468159	4.51449080814925	9.42971778107261e-18	3.26268235225112e-15
COQ4	8.48503883376298	3.63253730574013	1.22233723972232	4.88239792637976	3.64763012489537e-05	0.000346240350639611
ENSG00000261312	29.5714986476177	9.5853375887653	1.62279960010936	4.77248910586101	1.13499193622884e-07	2.39570187879116e-06
ZNF254	5.35932404193256	2.39271562486389	1.16191107450518	4.90092646150945	8.51095008683633e-05	0.000716527792138903
MTG2	7.42738538280323	2.83720683110353	1.38642341660969	4.82420920753261	4.61070940934612e-06	5.83648337426985e-05
SNX8	6.98772244130268	1.64820626850362	2.07997486950655	4.65075920541469	2.34666598516582e-10	1.13140076432339e-08
TTC23	6.53536174975445	3.2047122618728	1.02680368043274	4.92321724961005	0.000404641677371333	0.00260747773355716
ENSG00000269604	11.2484333811563	5.58565806795299	1.00868743543852	4.92924133361058	0.000511180626160623	0.00315726052825704
FAM193A	5.73724035947391	2.69097575241801	1.09083547162579	4.89166304200455	0.000223868955800943	0.00161108955712212
FANCC	2.15973776001642	1.05351591406769	1.03435273788223	4.91006345974362	0.000366550878483622	0.00239384041514507
FMNL3	2.9727586834665	1.13405721929036	1.38831550790605	4.80243923193292	4.59927774212337e-06	5.83037751706243e-05
CDC34	21.0557327025888	5.26715169448999	1.99543488996641	4.65688652008065	5.43565297924983e-10	2.27738666825157e-08
CCDC88C	3.18523349749846	1.32467211978518	1.26402374124606	4.82743947982253	2.05819696652922e-05	0.000214397542333971
SPATA20	7.55770697726101	2.19064027224912	1.78356205816745	4.69177942989723	1.84477772481394e-08	5.09435801753784e-07
CLPP	11.2092074312988	4.66167537820749	1.26402374124606	4.82743947982253	2.05819696652922e-05	0.000214397542333971
STK40	6.99178802796879	1.77571828219367	1.97359423953282	4.63978482421194	8.54859517402872e-10	3.39748897389439e-08
SLC12A7	6.54228266840917	1.91078999096746	1.77260040323069	4.6834616482432	2.27490265066325e-08	6.04879449640175e-07
ESPL1	4.42091898043091	1.57190539483508	1.48956974199161	4.75333850165477	1.23516394235365e-06	1.9186358210187e-05
CLASRP	7.97398805138625	1.46824793936032	2.4356817293569	4.55595218617884	7.87330736681522e-13	7.84928710705205e-11
AHDC1	4.69808591567331	0.781534343869666	2.58139788361944	4.52287240123789	1.88106374560452e-13	2.35413126630762e-11
SLC41A3	5.91502562099263	2.64916150096921	1.1572977433049	4.83816353793997	9.27886502502404e-05	0.00077160627818838
CORO1B	7.31744299649736	1.40454082636062	2.37595182841277	4.55468549565178	2.26980995937028e-12	1.95380812405112e-10
ZNF839	6.96693813089212	1.51556523913484	2.19614844875797	4.58578319415786	4.35379984181957e-11	2.6676094447482e-09
APRT	21.7037966828182	8.88729203506818	1.2863175916408	4.79914955256856	2.46472235578972e-05	0.000250388547439639
LRRC45	10.8187673722846	1.24595986378402	3.10856823826418	4.45695855213028	5.33417819447038e-17	1.56878180699374e-14
TIMM50	5.41991363213868	2.08064209733677	1.37922234252038	4.77252096557168	6.5177180406822e-06	7.89373044240755e-05
XRCC1	14.2003711629659	4.90622228329379	1.53086167916616	4.73159947396287	6.68198507041688e-07	1.12832831150791e-05
DMWD	6.83740025299797	1.18115946041409	2.52722914669812	4.53089459820109	1.88106374560452e-13	2.35413126630762e-11
MRTFA	5.3207778927575	2.51918820943536	1.0772791532985	4.86358053805701	0.000268754705524955	0.00188117633228614
PTPRU	5.78871184429126	2.2767700683598	1.34429847706743	4.77140579733506	1.09474438221079e-05	0.000123753102937165
CLK1	7.55915038959433	2.33949235318289	1.68920131324825	4.68110989592887	9.06975310400348e-08	1.97342618092781e-06
ENSG00000235007	8.94546081025767	4.03745936433558	1.14616694300529	4.83065977792737	0.000126278482199742	0.000993450778821508
ZSWIM8	4.87831662801793	1.0694397166048	2.18501764845836	4.57682379197272	5.54442668877094e-11	3.3053024780423e-09
EML3	7.03275864428258	1.26967085755542	2.46389009000684	4.52960953819852	5.76386333342651e-13	5.91332165009559e-11
NUBP2	7.81891500779345	1.3107722763466	2.57026708331982	4.51350621113161	2.44927831943212e-13	2.86224935262909e-11
KDM4B	2.62790763934739	0.643874315095851	2.02516026530201	4.60742840758192	7.38755101455492e-10	3.03164477215898e-08
ARHGEF16	7.20892679278117	1.87377635412548	1.94020051340046	4.61375174310189	1.68767406529421e-09	6.16577568450967e-08
PHF13	10.5672704418411	4.39470718474186	1.26396944561387	4.78368550058171	3.43137805944823e-05	0.000328362783281038
PREB	11.9490430400893	5.74581968316421	1.05493100727156	4.8488004676504	0.000415025565184636	0.00264865863408611
ENSG00000285245	10.3590624142421	3.63497440422171	1.50851353313923	4.71538293469098	9.78257420869669e-07	1.55937944432396e-05
RNF34	8.20618478613789	3.99935267373478	1.03560109505985	4.85514817904117	0.000529072654349182	0.00326085120660225
ST3GAL2	3.93846344225418	1.07488810413876	1.87004481247507	4.6287337310964	5.27874398349391e-09	1.68138477134898e-07
KIF1C-AS1	65.8324635416243	26.5227739785836	1.30967410570901	4.77029004751673	1.8129530601616e-05	0.000191648637694265
MEF2D	5.94876927211344	2.8273930966549	1.07168581245459	4.82095314985829	0.000336930871443665	0.00228584473567663
TNIP2	14.2460911188508	4.89018887713923	1.54012164968797	4.68475003462196	6.2839839567705e-07	1.0662228932805e-05
STAG3L5P-PVRIG2P-PILRB	9.90058533731458	2.87567710699697	1.78044325217247	4.62630635175648	2.3788222182277e-08	6.27454362673333e-07
CTSL	6.18037520811262	2.69268374946027	1.19696857474663	4.7814699095789	6.45098725351397e-05	0.000564653378350732
RITA1	16.3623359234268	7.77686165303389	1.07168581245459	4.82095314985829	0.000336930871443665	0.00228584473567663
ABCC1	4.32470623250829	1.65581257996541	1.38297111168752	4.72702587382228	6.52308167223983e-06	7.89480790043512e-05
FBXL19	7.76580342182784	2.20435441059945	1.81350637171854	4.61882494318794	1.40881859292732e-08	3.99678663839155e-07
PCYT2	5.49776391839238	0.871011522936324	2.65119951087536	4.46841676749144	1.19295317097811e-13	1.67070251230792e-11
ZNF584	4.93929058010099	1.10858772557974	2.15110051730072	4.54961164750293	1.14669827968367e-10	6.04019040098451e-09
NCAPH2	8.47289384328156	2.79658704568402	1.59655412067974	4.67036784246991	4.09191172076592e-07	7.38901858948068e-06
FAM3A	7.41087360674626	1.17410576414641	2.65119951087536	4.46841676749144	1.19295317097811e-13	1.67070251230792e-11
PMVK	37.40597539761	7.46705487227847	2.31941864703495	4.50831037411599	1.04902267010742e-11	7.524818714112e-10
ENSG00000290263	6.17069268166039	2.99739433480233	1.04033839670994	4.81987015677066	0.000500745221591611	0.00309931609267119
FADS3	5.9550027563402	1.74349918021933	1.7689580022519	4.61760493400971	2.95013791279016e-08	7.53423130786888e-07
SLC29A2	13.7797012310313	5.86822665256708	1.22978441026298	4.76017962283039	5.62145112190044e-05	0.00050023260966745
PITPNM2	3.94576137997739	1.73285353831463	1.18548332482606	4.77366640913479	7.58326846683892e-05	0.000648954196730551
EME2	5.13013787960652	1.12649710925614	2.18250921101801	4.53246771755719	7.35170071379418e-11	4.16133897052608e-09
LINC00205	4.90971801786812	1.11076598283461	2.13961526738015	4.54042732106153	1.46166418744386e-10	7.45448735596367e-09
JUN	10.2596415699829	4.67968405792463	1.13092475188144	4.77925201829567	0.000157643918778755	0.00119852847512706
ACTR1B	13.0322260952043	4.19599802707215	1.63222151429864	4.63874030475641	2.513137590487e-07	4.78390786642218e-06
ARHGEF3	5.6540360476913	2.73065291314709	1.04862314466262	4.80573227647251	0.000452250870889017	0.00284405519162779
RNF44	6.60759570812475	3.01389284270817	1.13092475188144	4.77925201829567	0.000157643918778755	0.00119852847512706
POLR3E	3.91955946127113	1.68264563514468	1.21820699239158	4.75225996290346	6.62176711225886e-05	0.000573626423480215
RNF213-AS1	5.64716601604161	1.477306451493	1.93083815273649	4.57056217569571	4.18619503869579e-09	1.36542694367516e-07
FSTL3	12.2588002141833	3.61806259159263	1.75738058438049	4.60885155095994	3.65863883492241e-08	9.11869221483628e-07
SUGP1	7.40508684517386	2.58290796697336	1.517058981896	4.66799975973487	1.40187977382691e-06	2.13807869394552e-05
NUMBL	6.38518651032423	2.74112596513523	1.21820699239158	4.75225996290346	6.62176711225886e-05	0.000573626423480215
ENSG00000232335	68.4250366434707	33.7776868081435	1.01708990176442	4.80463974370357	0.000668322545371404	0.00396277541519617
ENSG00000259314	45.7014804843008	20.7060413794111	1.14058419501004	4.76470256623938	0.00013939267689708	0.0010821483398706
RHOT2	7.14749898271913	1.83666396199532	1.95650938927829	4.55367952930316	3.70093137798695e-09	1.22297069468086e-07
SIRT7	6.01256843019738	1.46370831079681	2.03422509404531	4.53787300914181	1.10207917816108e-09	4.25542432775283e-08
SMYD2	7.48235803887165	3.06074411209778	1.28767440218087	4.70845491075323	2.62900401947944e-05	0.000264942346817443
ATG9A	7.74370204319295	2.85088487884027	1.43931373882666	4.66562912729907	3.05595247115416e-06	4.12904573552729e-05
CNPY3	25.5634161090451	5.57707075296382	2.19170289271723	4.49624016216654	9.81599181670281e-11	5.34607998757833e-09
DUS4L	6.6535555569377	3.26605557600132	1.02518580357233	4.79035210865736	0.000605775091734404	0.00365578223965297
EHD1	5.16392552965041	2.25318696992976	1.1947696513013	4.73629137719499	9.17673437583734e-05	0.000764193746087898
HMOX2	10.8324691892341	5.3912268846874	1.00532363774825	4.79696494496068	0.000771461994452652	0.00447655980076011
THADA	2.55556822943271	1.05402394618906	1.27581138579574	4.70024646129325	3.12504058678232e-05	0.000303993749693279
RUSC2	6.36739244528892	2.71372011749987	1.22861129501132	4.71431423983907	5.90773431766397e-05	0.000523858692309037
OSBPL5	4.85499828091212	1.63529800668686	1.56725729460152	4.62022630167692	8.77155267190271e-07	1.42394497192636e-05
ZNF267	5.77361587416554	2.26221818361613	1.34963964995438	4.67887491815598	1.12299902861403e-05	0.000126784650408977
VPS9D1-AS1	20.6967496595871	9.24756196675217	1.16058605374428	4.73515336718618	0.000144189210382408	0.00111253292803147
MFSD11	5.71630725590929	2.20046942383955	1.37511320516155	4.67167758362655	7.83098094634741e-06	9.27419394491587e-05
C19orf44	8.3636242861356	2.81710050806154	1.56725729460152	4.62022630167692	8.77155267190271e-07	1.42394497192636e-05
PTPN23	5.24054119639805	1.88884079553936	1.4697972513021	4.63391443333944	3.65857715004848e-06	4.7999444155952e-05
ZNF335	4.76892721729211	1.48747295865269	1.67779651659238	4.58102814772078	1.74745378253918e-07	3.47375491251938e-06
TAF4	3.50287732228086	1.40821443716685	1.31264671330165	4.67769800620604	1.90492397938404e-05	0.000200323531228908
RRP7A	6.31255365867877	3.01904818572859	1.06264328742148	4.75456097403521	0.000382057358772063	0.00247910013703495
DENND3	2.4284836014212	0.984494568745515	1.30058533884577	4.66931317050205	2.71559688219174e-05	0.000272424232991219
RPS6KA4	9.37265814438712	1.1791944810123	2.98113453396518	4.34520464992244	1.83689062599932e-15	4.05172149829801e-13
RBM19	6.0828008107197	2.5509679447743	1.25178863822138	4.68369067007254	5.23655976056349e-05	0.000471691340147542
ANKRD13B	8.28458545523143	3.70596157301659	1.15888388734181	4.71200830033628	0.000149219593685233	0.00114594068200714
NDOR1	6.81994280202285	1.44217212452256	2.2363550621198	4.44081205192144	6.35073600029462e-11	3.69851773799336e-09
NEDD8-MDP1	33.6649507677398	16.6108223514625	1.01770097701194	4.745485131655	0.000665298867677654	0.00395749015889014
NT5C	23.0801456339821	10.5746745777668	1.12440024417595	4.71085441514627	0.000272118551392667	0.0019024579864798
PLEKHJ1	7.60082991555199	3.64321697656689	1.0594385848377	4.73173574596039	0.000398910977783268	0.00257656775767333
DDX39A	9.16391174744743	4.32783615467101	1.08076910504042	4.72480995140702	0.000356973227725805	0.00233821439363384
POP4	8.21306018033763	3.24196365671069	1.33892739559322	4.64626639681332	1.62687360986383e-05	0.000176121544292375
CYTH2	3.79104931499995	1.65678530263734	1.19242548544299	4.68965584609448	0.000115017134650149	0.000920001200085958
RTEL1-TNFRSF6B	3.89111000295772	1.9199355868676	1.01770097701194	4.745485131655	0.000665298867677654	0.00395749015889014
ENSG00000093100	8.17510703717526	2.36261204761972	1.78744764126973	4.53147471809765	3.54798390098372e-08	8.88052821514309e-07
STEAP3	7.69005194171575	1.36672310792471	2.4858168566902	4.38734125004637	3.39299404041961e-12	2.75911395563339e-10
CUL9	2.86570960285144	0.692663577271641	2.04428520372084	4.4648021774629	1.31038999907924e-09	5.00500907440524e-08
SLC25A25	5.92001636147608	1.85176912593662	1.67362793859258	4.54606961694215	2.04415680067612e-07	3.97259811726111e-06
SSH3	9.71531901359936	4.55839816129899	1.09015326116674	4.70969991935575	0.000318534852941713	0.00217273522033609
ENSG00000258830	16.6502216222626	6.62856166735152	1.32666091684905	4.6376973697381	1.9515182994667e-05	0.000204735385923837
ENSG00000258749	39.462336285835	13.1853574111392	1.57875548913462	4.56954919337204	8.23609030508251e-07	1.34943407171296e-05
MRC2	5.32271536308713	2.38388360829136	1.15712569344383	4.68848689271558	0.00018180403076973	0.00135249322384598
ENSG00000250917	73.3933409165424	31.3053932302219	1.22735909748324	4.66694621970321	7.37237520393464e-05	0.00063274772786299
CDK18	5.09255792962226	1.31455150489424	1.94977185613826	4.47182148970117	5.80623135785925e-09	1.8198358532999e-07
PSD4	2.58757407077221	0.593720298132066	2.11901591882633	4.43811015602159	4.42618121327091e-10	1.9190268719749e-08
ADGRA2	4.90996197901186	1.68989022744732	1.53609719931746	4.56829558628827	1.56142634919148e-06	2.35093253906424e-05
ENSG00000245025	5.50525018349478	1.46055498752164	1.91039076422022	4.48012252090645	1.04966967391687e-08	3.09223223137514e-07
SPRYD3	10.0439418594629	3.38486362648072	1.56638381994135	4.56050742834003	1.01133769739215e-06	1.60486196116744e-05
CALCOCO1	3.90898748699933	1.84989612951794	1.07778159197348	4.70150479775511	0.000372665120677399	0.00242683519329159
ITGA5	4.71111616677774	1.55389179273583	1.59731990889486	4.55267534593977	6.46456626547396e-07	1.09375065619046e-05
NEDD8	9.18462388680223	4.47826116343249	1.03480043690026	4.71554950129343	0.000630011714962161	0.00377750143466608
C15orf39	5.98969703105218	2.14740513805839	1.47736713790658	4.58374212966076	3.58407689843872e-06	4.7162282587509e-05
ZNF276	4.6649907000161	1.67247607788426	1.47736713790658	4.58374212966076	3.58407689843872e-06	4.7162282587509e-05
TMEM259	8.6286704686976	1.60863072465557	2.41716296938903	4.38594899741007	1.03057487082594e-11	7.45308367647314e-10
KMT2B	3.21848530205608	1.24619044763963	1.36662676493576	4.61412965564432	1.1413584086986e-05	0.000128610539462934
PLD3	2.56448946835656	0.91941175526838	1.47736713790658	4.58374212966076	3.58407689843872e-06	4.7162282587509e-05
SIX5	9.71026539902848	4.5953031157037	1.07778159197348	4.70150479775511	0.000372665120677399	0.00242683519329159
B3GALT6	12.2931637648958	6.04605170264487	1.02232175753299	4.70738909505468	0.000732817751221762	0.00428244935263495
ESPN	4.96863463408253	1.22184258111807	2.0194348551603	4.44526981813313	2.13750180763535e-09	7.51361691185924e-08
TLE1	6.55931602825429	2.84648620202512	1.2025087489227	4.65000882407595	0.000103606671807322	0.000840580990938144
GADD45B	16.1283088683502	6.76575243151443	1.2513054495471	4.63528701459438	5.49308090716266e-05	0.000490045023699658
DAPK3	9.71606772627016	2.38928924005619	2.0194348551603	4.44526981813313	2.13750180763535e-09	7.51361691185924e-08
SURF2	34.2166947565021	15.4782554849993	1.14272110123975	4.65612106417872	0.000222235039109217	0.00160259889665764
ENSG00000272896	46.5067728731232	19.001876779741	1.28922301138999	4.61168634431655	3.3608556053335e-05	0.000322138283605187
STIM1	2.83907625097554	0.994284250102728	1.51103096305167	4.55014322642719	2.33839122780563e-06	3.32232299564075e-05
MYG1	13.6729912246982	3.99039412374561	1.7732475089312	4.4857461190196	8.70447012651491e-08	1.90569577980747e-06
LRRK1	1.95428952385487	0.827006957782737	1.23871789264857	4.62665596234467	6.54399860579219e-05	0.00056772566075619
TOM1L2	4.34725652572117	1.14185257260939	1.92470561987246	4.4523897437384	9.34286781348023e-09	2.79430924468936e-07
RBFA	4.30238867989245	2.00900899873914	1.09701644114461	4.67062329474562	0.000389303270089636	0.002519121930327
REXO1	6.12699015266993	2.14575772920538	1.51103096305167	4.55014322642719	2.33839122780563e-06	3.32232299564075e-05
CC2D1A	3.95355980357918	1.61535732513413	1.28922301138999	4.61168634431655	3.3608556053335e-05	0.000322138283605187
ZSWIM9	9.08383684872324	3.57894769270302	1.34156052866997	4.59655399316014	1.658471784868e-05	0.000179212450188492
GYS1	8.06000425884121	3.23437392133354	1.31515444808711	4.60414073665615	2.37311509302929e-05	0.000242197738181578
CC2D1B	4.51347166151037	1.59466929149285	1.49833261195524	4.5409822214423	2.86061080864315e-06	3.89469372594727e-05
FSTL4	5.0495725429148	2.26726938849183	1.15342977577441	4.64026477196419	0.000195834733957617	0.00144227867922208
DNHD1	1.72615170222417	0.43199284288346	1.99414894716534	4.42547369875353	3.48859252666707e-09	1.16150384387862e-07
AACS	2.11251522931344	1.01072237220005	1.06199750887629	4.66944196744542	0.000594714103318389	0.00359764314952221
PITX1-AS1	5.05004292694302	2.51274817942628	1.00555525671886	4.67546489500878	0.00089630717129547	0.00506443686989429
EXTL3	2.03816140463501	0.605449129657343	1.74773804481287	4.46651224704321	1.36301444829981e-07	2.79471137704017e-06
RAB3IL1	10.5242198258136	4.37680333221863	1.26371354727166	4.59408639757087	4.81893266237203e-05	0.000439456773954609
MEN1	6.5822786092064	2.34637051572655	1.48552149893333	4.53176373339843	3.49854853495773e-06	4.64175845472662e-05
PER1	4.79617044618267	1.70968043005382	1.48552149893333	4.53176373339843	3.49854853495773e-06	4.64175845472662e-05
EVI5L	5.35867009161817	1.19387090825324	2.16114121379823	4.38037191578433	3.89920143044697e-10	1.74632762542303e-08
TAB1	7.59963463773955	0.903008400938134	3.06232618942192	4.24995800387657	6.53680778765426e-15	1.24030656151556e-12
GPKOW	20.2549972642769	9.62700632990498	1.07150697702627	4.65373765611945	0.000533553411715214	0.00328509543026053
ABHD14A-ACY1	6.99074546636921	2.98588092120222	1.22531409649864	4.59285158792853	8.01476840192314e-05	0.000680927314493673
ENSG00000254641	77.5826087771185	33.7183652647502	1.2002825329644	4.60045462970631	0.000110333330626623	0.000888740627806705
WDR90	3.15957273261665	0.544540682825548	2.5295568339527	4.30591334205664	4.12594895920336e-12	3.27957186189651e-10
ZACN	7.72763853387133	2.66365988060567	1.5338183129449	4.50635455020318	1.82787663205873e-06	2.66567859911639e-05
HOOK2	5.5937712882998	2.09579523305967	1.41386554195662	4.53843428293777	9.51896445880851e-06	0.000109570545883976
PPP6R2	6.22227316608409	2.28464797232584	1.44293174114578	4.5304835490315	6.4199149431012e-06	7.80205365605811e-05
ACY1	6.97759527535362	2.84907555905256	1.29008241545397	4.56075940210137	3.48589311538577e-05	0.000333218146880267
KIFC1	10.8855091968966	5.10322680842055	1.09124298802376	4.62180385223271	0.000425707798178855	0.00270704137177084
RPUSD4	8.08211047944048	2.07782100293051	1.95536918504578	4.39526928553331	9.30501458384178e-09	2.7924538664366e-07
BLOC1S1	19.9293612486988	7.83612139104123	1.34439031743303	4.54507056249242	2.43971469906403e-05	0.000248133749738812
AEN	5.51925918115739	1.91974282225044	1.52077555941308	4.49691250175701	2.76590816100559e-06	3.78938007834664e-05
SLX4	3.26694659930632	1.25984362811402	1.37233064389368	4.53715925284844	1.68899251152388e-05	0.000181953369098598
NFKBIZ	5.53765614500328	0.676108797652595	3.02319579660086	4.21573888050916	1.65556369460237e-14	2.95091686413671e-12
ABTB2	6.56817656105493	2.90698928829941	1.17407803570918	4.5827241643656	0.000155904573946984	0.00118837672218941
CARS1-AS1	12.1816051314981	4.64777548889491	1.38766104470139	4.51991269010131	1.70369759065202e-05	0.000183425550241889
SLC25A29	4.38936967067007	1.07182221964696	2.02930982562115	4.36724245377639	3.33491305543673e-09	1.11665798436882e-07
NINL	1.97088865511725	0.541421140832638	1.86006576293307	4.40265346954914	3.89728089677072e-08	9.63185135916191e-07
FBLIM1	7.44274885521078	2.63672330631318	1.49433089065353	4.47784444647736	4.18086810491261e-06	5.38115233984595e-05
SASH1	3.23381268913742	1.14563442238552	1.49433089065353	4.47784444647736	4.18086810491261e-06	5.38115233984595e-05
DPH7	6.57530969929383	2.12685981214868	1.62516902603027	4.44433507025992	6.82146481765695e-07	1.14858366576693e-05
EEF1A1P5	23.3141830590512	11.4914157631263	1.01909365916906	4.61937385326898	0.000994692322552384	0.00554926990950343
SERPINH1	5.15577141681613	2.22359169449286	1.21130022941445	4.55824179636733	0.0001176753052991	0.00093722003747069
HMBS	5.52617752031094	1.44702858582925	1.92892451628623	4.37478191574038	1.52043232398577e-08	4.28587041358672e-07
RNF26	11.6361481383479	4.66000032417292	1.31794564867348	4.52663872259287	4.27964002524676e-05	0.000399146553306049
BAHCC1	2.40054857442714	0.665558693730736	1.84678283789692	4.39250069584893	4.94500475383229e-08	1.16501407057576e-06
ILVBL	5.76627497667773	1.55430682793688	1.88726915091263	4.38366968920233	2.76981112685467e-08	7.18765987418788e-07
GMEB2	6.79324528404072	3.2437124458809	1.06479831926421	4.60434043563807	0.000587081577219083	0.00355756920041481
PPM1F	3.20977304678582	1.1371179607264	1.49433089065353	4.47784444647736	4.18086810491261e-06	5.38115233984595e-05
LDLRAP1	5.97347867626789	2.92537271685875	1.02835864745436	4.60311378572595	0.000897488235998248	0.00506948700781853
TMEM53	9.00970344572728	2.80145613854649	1.68191836840079	4.41729545233711	5.22113384418533e-07	9.11608731962387e-06
BRF1	2.47520089262728	0.442539079839864	2.47666305310647	4.26191924432398	1.29011314720699e-11	9.0698552173763e-10
COL6A1	5.79543966225341	1.89212149111854	1.6117626674754	4.43447794967662	8.49978260096296e-07	1.38877003496845e-05
APEX2	9.90538869102651	4.61993762397223	1.09859205149377	4.58023881274305	0.000466832327196323	0.00293157410879229
AAMP	10.4038322983462	4.57164629561691	1.18436176320333	4.53998665541714	0.000167574030386104	0.00125723271266718
SEMA3B	5.5103515380457	2.42135565761263	1.18436176320333	4.53998665541714	0.000167574030386104	0.00125723271266718
STAG3	5.17481401358639	2.27391394221909	1.18436176320333	4.53998665541714	0.000167574030386104	0.00125723271266718
PUF60	4.15745031673612	1.20703550178702	1.78046327976777	4.38088395291211	1.3837443609753e-07	2.83266276029816e-06
TONSL	4.48859026570366	0.281767696917498	3.97082353487649	4.09605054328996	6.08904430161435e-19	2.68618189365717e-16
SIPA1	6.83226734123981	2.7877860924706	1.29100718246236	4.50797300801468	6.21055668656661e-05	0.000546318461072555
HOXC11	9.73467309998396	3.8192899346723	1.34743965345413	4.49168542910191	3.03853569077379e-05	0.000296395803202843
SNUPN	9.0397348326074	3.12104204786702	1.53132878494686	4.44164407339925	2.66081693840209e-06	3.66818560117526e-05
NLE1	5.80524341031007	2.45983199408976	1.23669928048331	4.5240719420916	0.000121597385825412	0.000964362907988866
MAP3K3	5.20276766597604	1.14309866042803	2.1808584916236	4.29862378503822	9.18110817247364e-10	3.61629095561316e-08
PIAS4	8.93805052627886	2.66512543416643	1.74212866691877	4.38972892082311	2.36141878891679e-07	4.51947895327827e-06
GTPBP3	7.0193700687826	1.54222387733101	2.1808584916236	4.29862378503822	9.18110817247364e-10	3.61629095561316e-08
MICALL1	4.53082076570885	1.06657006158561	2.08178942972991	4.31733201685679	1.86447159490919e-09	6.75574245662578e-08
EFNA1	14.542199248342	6.22059130145101	1.22303904236589	4.51475536840838	0.000145439844538787	0.00112120205187044
NCKIPSD	9.17629302613243	3.925263820356	1.22303904236589	4.51475536840838	0.000145439844538787	0.00112120205187044
SLC9A3-AS1	6.65480054378786	1.1597531008561	2.51321426102896	4.22955223820267	9.3795037795441e-12	6.86766488356163e-10
TVP23C-CDRT4	9.06532144332288	4.4522825308132	1.02419961493567	4.57775074064568	0.00110766162445204	0.00607578396800766
SMAD7	7.97867748927024	3.2865638373475	1.27734694434494	4.49855060597829	7.47602987874252e-05	0.000640709194950415
TRMU	3.41510590873852	0.946847504685273	1.84667044658409	4.35258902044794	5.72156839361059e-08	1.32671216653946e-06
KHDC4	5.52320493692404	2.56202244041407	1.10640558811385	4.53744048207902	0.000433878543689047	0.00274711904626369
ENSG00000284820	5.94547475193005	1.71179919512443	1.79239331533774	4.35117271046724	1.28131813025622e-07	2.64755734502356e-06
PLXNB1	3.1924667356545	0.868098639737861	1.87453499372706	4.33292884743145	4.06161119923421e-08	9.89933580410039e-07
ZXDC	4.25487993912855	2.07577808661211	1.03381582233613	4.56101079667995	0.000998205202431152	0.00556534881582942
EDN1	15.3238403311416	7.23075102275771	1.08180093948223	4.54534165843569	0.00057775199951024	0.00350584999427706
PILRB	5.41295175731177	1.81822332491447	1.57077950347109	4.40450363495884	1.64234516269704e-06	2.4191003957389e-05
DMTN	6.89149504394986	1.98417387368566	1.79239331533774	4.35117271046724	1.28131813025622e-07	2.64755734502356e-06
SYBU	4.43647959508794	0.958001150066969	2.2056156916672	4.2671075191832	7.54808860125122e-10	3.06192118293515e-08
MRPL4	7.64314094947871	2.93411332628354	1.37871865851695	4.45585764423799	2.11134935397427e-05	0.000219287055328016
KEAP1	8.72768403970701	1.95443317004053	2.15340743527554	4.2767050460641	1.56182715218579e-09	5.75365384707107e-08
ERCC2	4.4953171506232	2.19307735285861	1.03381582233613	4.56101079667995	0.000998205202431152	0.00556534881582942
GRAMD4	6.36278618116163	1.42484997277185	2.15340743527554	4.2767050460641	1.56182715218579e-09	5.75365384707107e-08
TFE3	7.41241147465489	2.13415421403081	1.79239331533774	4.35117271046724	1.28131813025622e-07	2.64755734502356e-06
ATG4B	4.65263163228169	1.16471657347953	1.99331951700209	4.29423978101333	7.99287220562429e-09	2.43176246449045e-07
ASL	5.12090346129761	1.48870614797341	1.77846939641305	4.34065644272634	1.62542515091309e-07	3.25195603322136e-06
TMEM140	13.3524292153419	4.63648258001139	1.52301692922018	4.40312874156365	3.23031624742795e-06	4.35130996199341e-05
PPP1R16A	5.70450106669485	0.737051001800076	2.94159943008085	4.144801121149	1.48372580995287e-13	1.99882692372667e-11
LNCOC1	4.04825911326332	1.92876895154174	1.06787702055755	4.53616633984211	0.000681585201117046	0.00402249246117438
SLC27A4	9.56462334316689	1.85369810641636	2.360710068377	4.22651564919287	1.25754055207521e-10	6.50749577182378e-09
MIF4GD-DT	12.2216734369157	5.52686166723769	1.14298678793058	4.51217240027472	0.000283525086742955	0.00197282479521537
HES2	5.65643101096702	2.21401560407561	1.3507351256989	4.43625291485552	3.13472761968426e-05	0.00030460023996117
KLHL21	4.585355693598	1.12173747856417	2.0263548405638	4.27374839688089	5.31144461389186e-09	1.68875228210335e-07
GALE	7.73307774369119	3.0899069542278	1.32107126347719	4.444745502497	4.55125368642298e-05	0.000421803689866701
ENSG00000248994	2.12214283071736	0.934469897838013	1.1812646913172	4.48644663395183	0.000247991301300328	0.00176524990026042
LEMD2	4.50963174230296	1.1767602842069	1.93365384520777	4.2927767346558	1.96622958611681e-08	5.37007455013573e-07
LIMK1	4.34559853314843	1.27570144621023	1.76440978251969	4.33006437234441	2.06176517500039e-07	4.00241015160142e-06
NDE1	3.72207891886317	1.27476993730464	1.54279597065304	4.38417581178084	2.54479197383968e-06	3.54143526580244e-05
ZNF646	3.54190185017935	1.44412062961263	1.29200506428802	4.45318646239894	6.53039996558472e-05	0.000567103532444429
CUEDC1	5.39786842151406	1.84870889072224	1.54279597065304	4.38417581178084	2.54479197383968e-06	3.54143526580244e-05
CCDC57	2.36172374334353	0.616277084748357	1.93365384520777	4.2927767346558	1.96622958611681e-08	5.37007455013573e-07
MPST	4.52497743398412	0.590382323382988	2.92753981618749	4.13263650908692	2.03527103495614e-13	2.49405504741917e-11
MT-TH	443.25105038114	220.483733286669	1.00583228951808	4.54280425168322	0.00137134239756592	0.00702429838822881
PLXNA3	2.61181233785642	0.362066076556765	2.8407949290709	4.14321082247728	2.03527103495614e-13	2.49405504741917e-11
ARHGAP39	5.99811372103613	2.17341727872855	1.46169621604927	4.39160897309565	7.67379781635147e-06	9.10025781366519e-05
PKIG	12.2808094799316	4.04541172318087	1.59875369184695	4.35597300381019	1.98823096485168e-06	2.87576422998137e-05
THAP7	10.5190955809348	4.677867373269	1.16706671158572	4.47688817409483	0.000295902224759625	0.00204044183591572
PLOD1	5.63620862382033	2.34398151065884	1.26346798847739	4.43355275121101	9.54424180737879e-05	0.000791436517542322
NCDN	6.09815535463172	2.43465169234022	1.32219804988827	4.41638357289748	4.64543020023719e-05	0.000428730446199715
HPDL	16.5113600653767	7.4160683742519	1.15272761550657	4.46726729843184	0.000352837085805263	0.00231628095837785
DAGLB	5.24665439697711	2.40017144363527	1.12632153492371	4.47556970006051	0.000352837085805263	0.00231628095837785
BOP1	7.80646443080556	1.55834188638855	2.31811337867301	4.19180049150919	2.94832063181973e-10	1.36910699655503e-08
C12orf43	4.88349020826127	2.43712996157102	1.00108827886078	4.51635448376014	0.00145260077677482	0.00739330640524039
JAG2	4.68802843632335	0.70187513902655	2.73043417460458	4.12943437130192	1.13528071725572e-12	1.0947083899833e-10
FAM234A	4.8898613631318	2.11493491555337	1.20703551748562	4.45051226596044	0.000187417543955894	0.00138665407993531
E4F1	4.69389948007579	1.01508930042057	2.20326381995984	4.21197603688266	1.40160888970715e-09	5.26229584420688e-08
ENSG00000263585	66.6325108416093	18.8435278065765	1.81801438509838	4.28984807442899	1.38698736234418e-07	2.83601147113852e-06
COQ8B	2.44214284726537	0.670319912056143	1.86090832873624	4.28035106063388	7.72532974908663e-08	1.71905635248906e-06
ZNF264	2.39264521853847	1.11445734384852	1.10039009822659	4.4838228373967	0.000476955082884752	0.00298876043770751
MT-TN	410.748354503071	163.988799605984	1.32219804988827	4.41638357289748	4.64543020023719e-05	0.000428730446199715
GLI2	3.84517922019908	1.29222607634249	1.56993154999328	4.33495044294953	3.86702729553661e-06	5.02856032844798e-05
ENSG00000259945	88.3475701783837	43.7933878908094	1.01079728507903	4.49888293678169	0.00131051296955828	0.00676772369353979
ITGB4	4.39059067888433	0.737759599864224	2.56503410291024	4.13843419287261	1.16000802935739e-11	8.25383132501633e-10
PNPLA6	4.14534053622915	0.8358596823933	2.30363033289849	4.18004378561924	3.91931678476806e-10	1.75089275908904e-08
EPHA2	7.09609690440707	1.8068072885832	1.96870480396262	4.22883141491264	1.97142596805729e-08	5.37007455013573e-07
ENSG00000288674	3.05456728494279	1.0370047099131	1.55530163497726	4.3243254432154	4.82407164052407e-06	6.06307465588944e-05
C1orf35	6.82101608197532	2.66304157515521	1.35430779867512	4.37860995289839	3.95523040057971e-05	0.000373030441735059
GPRIN1	6.94023081746568	2.23835286818513	1.62904404115149	4.305747187453	1.86891274723774e-06	2.72288326528152e-05
MSH5-SAPCD1	7.09781093747577	3.4940045165647	1.02077201869463	4.48119610662845	0.00117879212050263	0.00638066434306423
RAB11FIP3	4.67392035647363	1.3487494055924	1.78890142430783	4.26782467869849	2.26592384870417e-07	4.36511923954517e-06
ANKS3	3.73474037635354	1.42640867730485	1.38592182198536	4.36970891368831	2.67065893262021e-05	0.000268833129064554
SH2B1	4.11265742213432	1.39621907758769	1.55530163497726	4.3243254432154	4.82407164052407e-06	6.06307465588944e-05
RPL13P12	46.2027315741347	15.6855114927107	1.55530163497726	4.3243254432154	4.82407164052407e-06	6.06307465588944e-05
DOCK6	2.3549396763223	0.519665847979373	2.17415085916929	4.18870335135684	2.43286431535003e-09	8.43424827282251e-08
PGLS	10.3468089018133	3.24922056731047	1.66737865400048	4.296363648043	1.13396763501298e-06	1.78024847753017e-05
ARMC6	7.25195885517021	2.58508997404547	1.48514593405186	4.34265763583744	1.16869927451045e-05	0.000131105323572864
NR1H2	5.50176695022462	2.52154655825528	1.12361465471602	4.44783505391228	0.00050064306864575	0.00309931609267119
ENSG00000267255	51.643123516959	15.3409264423436	1.74724605893422	4.27740330977467	3.95182737447153e-07	7.16690090955032e-06
MKNK1	3.60365394404193	1.42143267324602	1.33952800514065	4.36830842197832	4.83876492244455e-05	0.000441037426763722
MSH5	4.62843586606659	2.30190622192518	1.00599222516015	4.4716098459994	0.00138872461468465	0.00710714459127763
INPP5E	4.24785905978712	0.837767132011731	2.33526652614846	4.1457845870979	3.0691952865387e-10	1.41777539335764e-08
ENSG00000258466	36.1754862964707	16.1303245051906	1.1631427631606	4.42091890943171	0.000322925174752686	0.00219673771537622
BAIAP2	2.8254411290424	1.2840664984367	1.13573328570733	4.42949677266454	0.000440811778465286	0.0027860188548705
GRK6	6.606666211516	0.744134777494448	3.1369243490501	4.02344670612799	3.97687303778671e-14	6.32215329953011e-12
PRKAR1B	5.77089909454194	1.7999973493239	1.67704717760816	4.26485761022965	1.08515145406689e-06	1.71122274874569e-05
DPP7	8.6676436867134	3.00391006003133	1.5255890666669	4.302842544123	7.4995202146251e-06	8.91755617973548e-05
BAG3	10.5170788029138	4.00934740237502	1.38853159086922	4.33981271850858	2.70194542879172e-05	0.000271363284214335
CTSD	5.0527022439135	1.57598504097378	1.67704717760816	4.26485761022965	1.08515145406689e-06	1.71122274874569e-05
MPG	19.2286203631097	7.66358256898373	1.32459523036477	4.35793435190649	5.91648481162498e-05	0.000524107886475574
RUSF1	7.97817202981574	3.5253274028379	1.17615031484537	4.40222907958834	0.000337682984898425	0.00228948688799796
ENSG00000198211	10.3693244537375	3.953020115382	1.38853159086922	4.33981271850858	2.70194542879172e-05	0.000271363284214335
CANT1	6.50955329795911	2.48158838541394	1.38853159086922	4.33981271850858	2.70194542879172e-05	0.000271363284214335
WDR62	2.35616310743842	0.91863661070922	1.35620925367501	4.34890314418788	4.02513780141253e-05	0.000379015910585515
SUV39H1	8.90357088882623	3.54852555080997	1.32459523036477	4.35793435190649	5.91648481162498e-05	0.000524107886475574
MROH1	2.61597928044705	0.183230513534099	3.81293738470308	3.95103638700327	4.54446794654524e-17	1.38261519628857e-14
QSOX2	3.70565869452165	1.58977260361272	1.21861970246989	4.37442718873306	0.000210554619537593	0.00152961993263087
NLRX1	5.36650308681009	1.78545328634059	1.58424251674537	4.27297521879613	3.70906294140265e-06	4.85895506042993e-05
CKLF	24.5352268602825	11.8147974163441	1.05240704972705	4.42678896363413	0.00132329707959704	0.00682575278180921
TRMT1	8.46771652342092	2.96551287436505	1.51050011057114	4.29198238971433	9.34540422591271e-06	0.000108208007198462
SSBP4	9.57814337080967	4.02527988272927	1.2482835646916	4.36550502997094	0.000149233349611947	0.00114594068200714
DMAC2	6.50203113097191	2.39095744689163	1.44034440964575	4.31073204080884	2.21122151758753e-05	0.000227915974879378
PTK6	9.64625749569521	3.12488534072527	1.62257712959436	4.26337277379713	2.27830373808248e-06	3.2552994139436e-05
TMEM184B	4.0370462563475	1.23710135284772	1.7024445345281	4.2439654093809	8.1407648322265e-07	1.33754130567476e-05
MAPK12	3.05801378258593	1.28515108655253	1.2482835646916	4.36550502997094	0.000149233349611947	0.00114594068200714
SNHG12	6.60702111720598	2.80618433456091	1.23303512572587	4.35511510755454	0.000180887866543591	0.00134738171930275
NUDT12	6.55325554196715	2.78334860991324	1.23303512572587	4.35511510755454	0.000180887866543591	0.00134738171930275
CCHCR1	5.4276048692472	2.01709697185292	1.42509597068001	4.29993452634672	2.73236068502218e-05	0.000273794643088594
FAM53B	4.3143352343488	1.14526082688245	1.90865484059077	4.18249802898329	5.6360176331158e-08	1.30859430465739e-06
DTX4	4.3814009149698	1.55075164143697	1.49525167160541	4.28104155453707	1.16408929367228e-05	0.000130671244759167
RPS6KB2-AS1	59.9692597574483	19.1029505923992	1.64670978254666	4.2424635307389	1.74099239578992e-06	2.55374495562003e-05
ENSG00000258311	8.03007181937343	1.70529663407932	2.22895045451061	4.11980486703948	1.63424488681069e-09	5.99540234358865e-08
ZNF710	5.63260433373316	1.9936021801287	1.49525167160541	4.28104155453707	1.16408929367228e-05	0.000130671244759167
RAB26	11.3285981053058	1.90457918888582	2.56384025101004	4.06528474826022	2.0466840378816e-11	1.37846513482667e-09
CDRT4	10.2717026552481	3.54467408040449	1.53165176416372	4.2714974646899	7.42417997882155e-06	8.84585279583289e-05
GGA1	3.09085997214615	1.20337579123812	1.35819419580772	4.31857320745412	4.09534004600518e-05	0.000385009965113519
TRABD	8.93361397337582	1.26478419136153	2.80983981621446	4.03150169696699	2.61441911309275e-12	2.21798267642474e-10
ENSG00000287581	15.907419159848	7.54031975750562	1.07505178667655	4.38933658187025	0.00105730712104481	0.00585233420889482
ACTR3B	4.62910122629706	1.40763404929605	1.71344013174258	4.21127867394006	7.71296318838085e-07	1.27676311840683e-05
VPS37C	7.04718367126952	1.38660397274456	2.33832858081385	4.08571602795789	4.28030287250877e-10	1.86035035685443e-08
ENSG00000291186	6.25941768512087	2.85507997069341	1.13040159059048	4.37163469257032	0.000581778058876632	0.00352906690510039
ENSG00000260121	15.1142036787065	4.59598239184793	1.71344013174258	4.21127867394006	7.71296318838085e-07	1.27676311840683e-05
MUC16	0.63139829700472	0.203291900337997	1.63129845335327	4.23113742625097	2.20434710904476e-06	3.15986263900925e-05
PPP1R37	3.62104996587631	0.485780352033699	2.88672464174897	4.00679874726314	1.66171654584216e-12	1.51930829885651e-10
THBS3	5.96709052312919	1.61842720787866	1.87766577424097	4.15877209267133	1.76828020424578e-07	3.50202833716285e-06
NKD2	9.4731660331134	1.71290956548146	2.45936515817256	4.050780615793	1.33815424394798e-10	6.88427690632829e-09
MRPL14	28.8253495176868	14.0727065492596	1.03257562499437	4.38795304148746	0.00166260442918913	0.00831820747305681
JRK	2.45666216835214	0.755150726953373	1.69786239458617	4.19970397887608	9.84888254538708e-07	1.5671179566808e-05
TMEM203	17.6042498330735	5.72966609982618	1.61572071619686	4.21972352618319	2.79021211171022e-06	3.81379418460406e-05
PCCA	3.785106955053	1.33460286452112	1.50066269781391	4.24921930218097	1.1599770777377e-05	0.000130375512826493
SULT1A1	3.30646763615321	1.19573118894451	1.4642626052556	4.25891305632222	1.80381871923176e-05	0.000191057533730875
NLRC5	2.22718064657082	0.724881864881934	1.61572071619686	4.21972352618319	2.79021211171022e-06	3.81379418460406e-05
ENSG00000289755	13.6159227484828	4.92398090294375	1.4642626052556	4.25891305632222	1.80381871923176e-05	0.000191057533730875
SOCS7	3.06339361337326	0.941653249634584	1.69786239458617	4.19970397887608	9.84888254538708e-07	1.5671179566808e-05
ARHGAP45	4.42293722758157	1.15962631862898	1.92635009507968	4.14834641096813	9.53012829113715e-08	2.0583677334811e-06
NDUFB7	51.5623541839743	18.64670151283	1.4642626052556	4.25891305632222	1.80381871923176e-05	0.000191057533730875
JPH2	2.58827730234812	1.28701255398532	1.00616954441151	4.39672698041138	0.00217944854903729	0.0104365126448608
SGSM3	5.78319905417741	2.09140153236143	1.4642626052556	4.25891305632222	1.80381871923176e-05	0.000191057533730875
PER2	3.84960682698067	1.90005363538959	1.01682784694241	4.37773212606664	0.00196677393076919	0.00955951159160192
ST6GALNAC6	5.14151369693593	1.78578971997283	1.52225723337788	4.22811278060544	9.20702372780423e-06	0.000106846880539784
PRPF40B	2.88924324329087	1.3732296592729	1.07113574892147	4.35988861008336	0.00112017905737687	0.00612920299115421
PTPN21	3.55749846018761	1.72336121706745	1.04372627146819	4.36883900647985	0.00149156770600789	0.00755759651841233
TAOK2	3.08979879850968	1.46855179505982	1.07113574892147	4.35988861008336	0.00112017905737687	0.00612920299115421
SNTA1	12.3410281273808	5.18877571495642	1.24752099090152	4.30493970665526	0.000160262242933368	0.00120957550846972
ENSG00000288053	19.0544784843848	6.44398492399562	1.56059184622687	4.21820241813014	5.75210004965626e-06	7.08315125444762e-05
ELOVL1	10.7686220633886	5.37413414510832	1.00090627477976	4.36743996707789	0.00232437861505926	0.0110506896772219
TMEM9	6.88598287595094	3.43648383966355	1.00090627477976	4.36743996707789	0.00232437861505926	0.0110506896772219
SH3BP5L	4.71456444634028	1.74283461030119	1.432593255041	4.23644721135854	2.78977238128523e-05	0.00027923042223573
SMARCAL1	2.2341391581134	1.07366345741976	1.05521417675882	4.34946691480945	0.00133354638394612	0.0068705867127338
ENSG00000224516	39.6855395453702	16.5043874603449	1.2632134420491	4.28466330016002	0.000135962070587496	0.00105784245925351
DDR1	2.9583607641802	0.328085462925807	3.15815722717541	3.92999948180068	1.19080243651938e-13	1.67070251230792e-11
ENSG00000288520	9.99487662624139	4.98799265468202	1.00090627477976	4.36743996707789	0.00232437861505926	0.0110506896772219
TFAP2A-AS2	7.87457452315487	3.63874573583456	1.11164664775058	4.33125828522385	0.000734828908271151	0.00428937840402009
SCIRT	7.31134296690646	3.31091357463315	1.14071284693975	4.3220636348662	0.000536778102306315	0.00330149403739883
ZNF282	7.17526373061732	1.85673749443096	1.94506548592006	4.11336597591723	1.11720378869694e-07	2.36381031838684e-06
ZNF783	4.01400667720538	1.52095566593755	1.3970890031763	4.24622569207619	4.23577902525286e-05	0.000396522847106695
MCPH1	0.990645236623169	0.421143978039302	1.23159941873886	4.29410836778423	0.000195222169367099	0.00143956974536224
PEX5	4.91730446261876	1.90867065867934	1.3624375541156	4.25593557178055	6.33663471104864e-05	0.000555470720870165
ADPRHL1	2.45172770880819	1.0422806492022	1.23159941873886	4.29410836778423	0.000195222169367099	0.00143956974536224
KATNB1	5.89732668069313	1.85305671174813	1.66619304437157	4.17627799235706	1.60478700087279e-06	2.39577592363801e-05
DBNDD1	6.04799795850555	2.01218887907388	1.58405136598225	4.19662690067092	4.46616587812431e-06	5.6861445227548e-05
TRIM47	8.58065719899897	3.96501800849127	1.11164664775058	4.33125828522385	0.000734828908271151	0.00428937840402009
KLF16	9.09850535767085	1.34537900328578	2.74718139965005	3.97819121440549	1.3170092977994e-11	9.2222008210191e-10
ADISSP	14.917726307823	4.68744472800411	1.66619304437157	4.17627799235706	1.60478700087279e-06	2.39577592363801e-05
TRNAU1AP	6.19028545396996	1.79340956037048	1.78280224143092	4.13306386385021	4.95796747475836e-07	8.75758699295154e-06
MXD4	3.88277616645781	1.66919585417847	1.21550017359849	4.28319693363202	0.000237636757833719	0.00170046156882961
EFHC1	1.17333453183541	0.537310147905863	1.12461360179937	4.31136419899695	0.000645736488800874	0.00386259867165431
TCIRG1	5.80389747543813	0.650890733538323	3.14205798203503	3.91588893771425	1.6872350910674e-13	2.20540373459076e-11
ABCD4	2.99106933334056	0.838599975568597	1.82989717888599	4.12245005051781	4.95796747475836e-07	8.75758699295154e-06
SLC16A3	2.8893807483829	0.729080779971927	1.98117449717134	4.09010897305073	7.62103120368698e-08	1.70013548192491e-06
ZGPAT	8.01150423058076	1.6471906094717	2.27498224830246	4.03445815724312	1.89229033704392e-09	6.79448441346043e-08
CRTC2	7.32550646676215	3.32348205753383	1.1379965357119	4.29119022730161	0.000565006359102814	0.00344747656041779
ENTREP3	5.76879630373355	2.50817295709852	1.1992192452893	4.2722042301975	0.000289049235557271	0.00200445119516241
TSPAN17	5.059726614243	1.24341140001661	2.01906230578347	4.06646624066687	5.10865263953826e-08	1.19876708081505e-06
FHIP2B	3.17909328834666	0.600962970443616	2.39531563450839	3.99823793436203	4.59485388417478e-10	1.97758028390605e-08
ZBTB34	3.93182451099348	1.89530342265521	1.0507743297699	4.31919081496501	0.00141696968678008	0.00722445740910759
ENG	6.87147768054096	3.37728669327428	1.02283400330926	4.32840024642288	0.0018846643909317	0.00924924269368018
TYSND1	5.71012211497019	1.7270695190416	1.72091525522077	4.13146951530653	1.13512083181778e-06	1.78047486206726e-05
MRPL43	7.37464345815463	2.57903477114638	1.51229010061466	4.18339191407555	1.44345038909808e-05	0.000158599785591685
CD81	3.30409144669137	1.4365618714962	1.1992192452893	4.2722042301975	0.000289049235557271	0.00200445119516241
FADD	15.4487554410288	2.92037040672249	2.39531563450839	3.99823793436203	4.59485388417478e-10	1.97758028390605e-08
ACOT2	11.7849371564436	5.01249820144464	1.23083326859954	4.26261284353741	0.000202943914890897	0.00148165011260438
CCDC9B	3.52666055777563	1.26666480137608	1.47395548776567	4.19354619926598	1.8128976465922e-05	0.000191648637694265
TMEM11	12.0651459960116	5.92994097035814	1.02283400330926	4.32840024642288	0.0018846643909317	0.00924924269368018
PIP4K2B	4.56197688334669	1.20732878916923	1.9126853124705	4.08847668482261	1.90654172635219e-07	3.74225086798784e-06
BAIAP2-DT	5.52827871218883	1.77657396039376	1.63381287092201	4.15247341145741	3.33091320443358e-06	4.46296844384472e-05
SNORA73A	126.634116478107	24.2135565761263	2.37884887551934	3.98480329598228	6.26117763334577e-10	2.59353850981266e-08
PDIA5	6.41421883316696	3.06613760430417	1.06279971531197	4.29913397078869	0.00126122809301169	0.00659797167152524
TBC1D2B	2.67198893726211	1.12399711567146	1.2466888468047	4.24172872247664	0.0001723561072461	0.00128872706290876
P3H4	7.0829834359191	1.89606019998773	1.89621855348145	4.07587241333136	2.49031356681845e-07	4.74558025918774e-06
FAAP100	4.8732725564151	0.652268794746387	2.88923742830012	3.91230088402524	3.92815778968471e-12	3.13648291207133e-10
ENSG00000236472	55.7406581078847	22.9149235204409	1.27975196635077	4.23192572931448	0.0001723561072461	0.00128872706290876
CEP250-AS1	30.2629095063689	4.62922752174665	2.69833446721144	3.93689741048212	3.50064004691038e-11	2.21406072644375e-09
H6PD	2.76622845909706	0.481569769278461	2.51310902059712	3.94727115245987	3.44135573386054e-10	1.56510730102327e-08
SYNGAP1	3.11547441049931	0.542369625373181	2.51310902059712	3.94727115245987	3.44135573386054e-10	1.56510730102327e-08
CCM2	3.14741629387316	0.578370929079448	2.43567802116498	3.95931034772056	3.44135573386054e-10	1.56510730102327e-08
ZNF394	2.99463264379315	1.10059064497687	1.44083184793457	4.17004325274821	3.55363426312341e-05	0.000338410308726798
PRR14	6.85089843137694	2.78288644389804	1.29693374083495	4.21058348517257	0.00017883414360049	0.00133433712387917
FA2H	7.86422131616431	0.912715947791769	3.09265341389475	3.87272371516881	4.82507227549382e-13	5.03806067298011e-11
GMIP	6.91334629911603	1.87216882481363	1.87956167263941	4.06315930890738	3.25249332073583e-07	6.02872869093535e-06
ZFAT	2.863700606395	1.0368299338384	1.46231501654085	4.14773961519452	2.8636630670971e-05	0.000282935041892472
RAD9A	6.11344096831747	2.27325162962241	1.42398040369186	4.15814985380891	4.44236432672647e-05	0.000412361709150001
BAHD1	4.67736013890907	1.46463355615548	1.67094017114697	4.09447765027234	2.41789119933632e-06	3.41056020011901e-05
MIR762HG	11.7885917654558	4.72959525536454	1.31473374565293	4.18891835645345	0.000150611297190342	0.00115474170150246
HAUS8	4.60635015306625	1.98329727820359	1.21318052171995	4.21901756815757	0.00031576721322009	0.00215552349883238
LZTR1	2.93865276108792	0.690140803138294	2.08393678042284	4.00473067434796	2.89010618584332e-08	7.43426527221863e-07
C1orf174	5.15811777557409	1.68547775552433	1.60968112381127	4.09285116259945	5.27826114986831e-06	6.54534056574674e-05
ENSG00000286231	16.6141748668392	6.74497687473492	1.29768313897813	4.17718494394484	0.000185616887099891	0.0013791139325325
LRRC61	12.7983176311628	5.82946296024829	1.1321935545407	4.22739632818584	0.000760135561235507	0.00442101256214956
NUDT2	23.4735219926638	9.5297156962704	1.29768313897813	4.17718494394484	0.000185616887099891	0.0013791139325325
LAMC3	2.81766294866633	0.418502571989206	2.74007169017979	3.88179108319146	3.28586531940639e-11	2.09322669408827e-09
STAT2	2.70538013943376	0.428613761949045	2.64777553545189	3.89440852210767	9.35416726356036e-11	5.11032927346087e-09
ENSG00000257663	38.929040337138	14.6478918761914	1.40692979701706	4.14615982047875	5.54993484395333e-05	0.000494117811586278
RIN3	2.90307619849335	0.632410318136263	2.19167562924468	3.96776519799571	8.42479387477704e-09	2.54561494373828e-07
TELO2	5.94175255912439	1.29435997172687	2.19167562924468	3.96776519799571	8.42479387477704e-09	2.54561494373828e-07
TBX1	6.40892852369677	2.91918145184953	1.1321935545407	4.22739632818584	0.000760135561235507	0.00442101256214956
CCN2	10.6446718560056	1.60008318691681	2.72281715702344	3.86722070338537	4.5928841996857e-11	2.80436105839633e-09
ENSG00000290833	8.4220787815029	3.71356475137071	1.1788753818888	4.19595173090923	0.000662286119172445	0.00395355238799627
TBC1D2	6.91888874043399	3.25876639936134	1.08400293243084	4.22588476854331	0.00126197564018783	0.00659797167152524
SURF1	14.1565658699323	4.82342861943085	1.54953264701706	4.0912237101559	1.11691177900955e-05	0.000126178138619735
ARRDC1-AS1	7.0085166993357	2.24747627358244	1.63663503131582	4.06929040150845	3.99665158279135e-06	5.17424166030346e-05
CHTF18	4.20676855972635	0.337254405319947	3.61837013181843	3.77449440069823	5.88776140425206e-15	1.14170810702672e-12
CENPT	4.39703936384118	2.02692281020647	1.11493902138435	4.21597874201065	0.000919811949993061	0.00516870132352018
CYBC1	3.06681981507592	0.860528615718401	1.82840508856555	4.02434806030485	7.23987585865625e-07	1.21439970914304e-05
TGM2	3.131258530365	1.00412534568334	1.63663503131582	4.06929040150845	3.99665158279135e-06	5.17424166030346e-05
MUL1	10.126604819009	3.28698033257464	1.61917163462004	4.05653360988571	5.13557963460859e-06	6.38635928346041e-05
LAMB2	3.5815581209838	1.74379932574462	1.03625291511116	4.22437232947098	0.00205113722613721	0.00989792530298596
TEAD3	8.06408543803011	2.94469884500742	1.44992757193196	4.10044214477686	3.63264824264779e-05	0.00034500382610206
POP7	26.989458288204	13.1407051275926	1.03625291511116	4.22437232947098	0.00205113722613721	0.00989792530298596
PTGES	13.0023249606313	6.33060939779844	1.03625291511116	4.22437232947098	0.00205113722613721	0.00989792530298596
INA	7.56302568457515	2.91516027188429	1.37221186716493	4.12188358027194	8.64522775666381e-05	0.000724376490950093
ADIRF-AS1	4.27755680246239	0.607445173673871	2.80396056668843	3.83950209055428	2.1542070066702e-11	1.44536641976055e-09
ENSG00000259515	29.6949233098476	9.93984043505474	1.57496319395913	4.06764245182557	8.63091055225454e-06	0.000100861620930519
TRAPPC2L	5.50916345519915	2.12350124219042	1.37221186716493	4.12188358027194	8.64522775666381e-05	0.000724376490950093
TUBB3	3.31321877112974	1.41150580445118	1.22831376006531	4.16379382266752	0.000404628487653445	0.00260747773355716
ENSG00000260894	118.77969323939	53.012482320292	1.16141198519302	4.18428236890462	0.000804098267768414	0.00462789237868279
CXXC1	6.37970848483493	1.68250919851755	1.91731868518274	3.98793092963784	2.69615817606183e-07	5.09383374462388e-06
DHX34	4.34252852358775	1.76191898787779	1.2984694609907	4.14299743858675	0.000192717342406495	0.00142288293895607
ZNF865	6.53398790873075	1.06042894598608	2.61305760559975	3.86538415651944	1.80631808229724e-10	8.9283722353549e-09
RBM38	9.11657267354609	4.2537571767774	1.09747562468857	4.20447227563132	0.00111193439520844	0.00609543160542037
ARFRP1	3.22373102144406	0.915588005317271	1.81094169186976	4.01118043900514	9.44952034461259e-07	1.50901571041659e-05
DGCR6L	20.6270104870418	5.0214691154517	2.03216824389591	3.96428150080058	6.85969900399509e-08	1.55987433794455e-06
L3MBTL2	3.85745160033791	1.79987183962483	1.09747562468857	4.20447227563132	0.00111193439520844	0.00609543160542037
NPR1	4.90459414413703	2.11526344402913	1.21063638128386	4.15186113682811	0.000495189537869962	0.00307031433072851
CTBP1-AS	6.25001291862238	1.73283326912525	1.84547256947997	3.98620949442517	6.71229183129173e-07	1.13236234851792e-05
ZDHHC11	3.44308905610527	1.1313847813285	1.60149425583859	4.04366554899961	6.59641692893108e-06	7.96717132976851e-05
TECPR1	2.68459712631442	0.441073739775131	2.59538022681831	3.85065416493959	3.49549814493994e-10	1.58564422276633e-08
FGFR1	1.41198478005736	0.434974070229814	1.69419525119462	4.02096996927459	3.86049535831409e-06	5.02732018820895e-05
ENSG00000278144	202.396251681388	95.603192548072	1.07979824590712	4.19287555840534	0.00134281149078847	0.0069001897397942
FMNL1-AS1	10.592041082323	5.22075114314734	1.01857553632972	4.21293637328935	0.0024558623834703	0.0115532251716121
SDC3	3.39528717664251	1.05902179504926	1.67629858128704	4.00777935124431	4.98259850887639e-06	6.23124970146228e-05
ENSG00000249007	24.3036513707997	11.1181193924017	1.12583793650399	4.16066360295176	0.00118178708691722	0.00638294753049541
GPC1	3.67796747975764	1.22367191773861	1.58359758593101	4.0306842904284	8.46913329812359e-06	9.91680996540736e-05
IER5L	8.85155125571193	1.1963820020455	2.87423069468487	3.7959300159359	1.93376693619352e-11	1.31243274446427e-09
PAN2	3.29410929730559	1.50694642135408	1.12583793650399	4.16066360295176	0.00118178708691722	0.00638294753049541
PIGQ	3.05342463123464	0.5079422255277	2.57748355691072	3.83577509747611	4.86630481914653e-10	2.07417427146521e-08
HAGHL	4.4778241371998	1.3035635087838	1.77536764318073	3.98448703193207	1.6086420268911e-06	2.39950103182759e-05
ZSCAN32	5.97749910365795	1.98873367742119	1.58359758593101	4.0306842904284	8.46913329812359e-06	9.91680996540736e-05
PSKH1	6.00743899398431	2.12361320134221	1.49649520163224	4.05321484940192	2.29554240982946e-05	0.00023482400790638
KLHL36	2.39661343820355	0.996701499586775	1.26289541230167	4.1186807159088	0.00029372976145579	0.00203340736392658
CTC1	2.16144385501706	0.71911950328809	1.58359758593101	4.0306842904284	8.46913329812359e-06	9.91680996540736e-05
CTIF	2.95597090609727	0.799062286024229	1.88174463649371	3.96079363316239	4.69145510334224e-07	8.35372520217731e-06
ZNF358	11.5159404238979	4.54977726543247	1.3366378184759	4.09720160824431	0.000134283372792321	0.00104708987905139
ENSG00000141979	9.34464507322919	3.20615032342241	1.5393891452701	4.04199558095033	1.40872824057008e-05	0.000155656972655602
PDZD4	5.52584747822606	0.919233845599082	2.57748355691072	3.83577509747611	4.86630481914653e-10	2.07417427146521e-08
THAP3	5.82440560712862	2.207619075099	1.39623205310292	4.06269273713951	7.23290049988229e-05	0.000621684180325976
LINC00342	2.75472236355298	0.290033297748693	3.2301311958706	3.73896696012353	5.83535523425241e-13	5.95206233893746e-11
UPP1	5.17202131095897	2.50488714099752	1.04378010585953	4.16940573004332	0.00195202860777488	0.00949434862535707
ENSG00000257386	63.1676202778456	21.9471676806009	1.5212676751301	4.02900309799054	1.79837406577302e-05	0.000190939282579005
ARHGEF40	2.89087839934002	0.882668946703554	1.70686143198574	3.98276354277691	3.71665788212492e-06	4.86529265489438e-05
ZNF174	8.19649052048169	3.96968273556008	1.04378010585953	4.16940573004332	0.00195202860777488	0.00949434862535707
MED24	3.40245010114796	1.64785738376453	1.04378010585953	4.16940573004332	0.00195202860777488	0.00949434862535707
MAST3	3.26774142698194	0.688093896355638	2.23987649507862	3.87266469200692	1.02990790098245e-08	3.03908943490575e-07
SLX9	17.2777954808112	4.00203641148812	2.10326218056351	3.89790536156696	5.08875408481168e-08	1.19568781066028e-06
LSS	3.27270759936337	0.62022566858439	2.39079352099844	3.84695043346996	4.3565350444917e-09	1.41315105505699e-07
LSM10	15.5298879849966	4.30570415078793	1.84527117662878	3.93314743276827	1.07551360835684e-06	1.70058361407391e-05
RUSC1	4.14901743931255	2.03519302922985	1.02542811613461	4.15752971587832	0.00234955781321944	0.0111602414998843
TRAIP	7.1720365855274	2.2943848457599	1.63982512142211	3.98103902758575	8.28972290861411e-06	9.79775287645041e-05
NSUN5	6.93183500456575	2.80888738704678	1.30016435861097	4.07210033928179	0.00020792228206289	0.00151174148713711
ZNF777	7.37326964230922	3.30226499837082	1.15626625151135	4.11547407920961	0.000902423259491312	0.00508434254054396
FANCG	4.21177945352149	1.8863289347798	1.15626625151135	4.11547407920961	0.000902423259491312	0.00508434254054396
MAMDC4	4.26011134888977	0.772275729777726	2.45426520992921	3.81886470689755	2.43817755120734e-09	8.43609432717741e-08
GDPD5	2.36123284254466	0.553941637571955	2.08491019083858	3.88352675949468	6.87002972962827e-08	1.56021292933102e-06
SIVA1	4.94565686305875	2.00405710380542	1.30016435861097	4.07210033928179	0.00020792228206289	0.00151174148713711
CSPG4	2.82123176180999	0.541519106057155	2.37244153127352	3.83204363859188	5.99278114170482e-09	1.86835010647568e-07
FOXF1	6.64432139358092	3.11749540917626	1.08936447663906	4.13666151224099	0.00172952323690126	0.00859694846150974
SPHK1	5.29619821227465	1.12952732216531	2.2215245053537	3.8580269474052	1.40777618573462e-08	3.99678663839155e-07
TMC6	1.81274308676212	0.386606158322897	2.2215245053537	3.8580269474052	1.40777618573462e-08	3.99678663839155e-07
SALL4	4.05127512652085	1.12322716977076	1.84527117662878	3.93314743276827	1.07551360835684e-06	1.70058361407391e-05
EML6	1.41497609895309	0.458539497580623	1.62123667167729	3.96748499764455	1.37659854942471e-05	0.000152297542339489
PIGG	2.11837462213209	0.549187190165925	1.94153228559713	3.89429568807302	3.86468191835528e-07	7.01606760610055e-06
NAXD	7.76594853905739	3.18775178065787	1.28157590886616	4.0593880435503	0.000258396486350476	0.0018245955974952
RECQL5	2.63383128070016	1.02422847118727	1.35929161363318	4.03697973282803	0.000114068397425595	0.000914101244764785
DIRAS1	6.71362750992079	2.90083899661647	1.20783350269193	4.08143875568427	0.00054899499291655	0.00336023782344969
CCDC9	6.10636472007871	3.03421928213929	1.00683966638979	4.14555764275743	0.00282469300485456	0.0129115325981426
ENSG00000226332	33.9033260009069	9.88809116566919	1.77251398996265	3.93137721470322	2.60025878301721e-06	3.61008390913625e-05
WDR4	8.43249269781505	2.91482404948547	1.52853567632126	3.99104128294146	1.78716788404757e-05	0.000189863723551496
HECTD3	4.49296504491924	1.18012444511404	1.92270120277144	3.87989082248855	5.15377226610468e-07	9.04910103559036e-06
PHLDA3	7.02692528764427	1.53807975784213	2.18410497278319	3.82830772286205	2.63188392172107e-08	6.86000349818169e-07
SPC25	12.459441611717	5.590697070584	1.15349816800153	4.07980456015464	0.00095744189789694	0.00536009509209689
ELP6	6.98171529038921	1.68100242651661	2.04749065826808	3.85434174405935	1.25230218909932e-07	2.62136707341004e-06
TJAP1	3.38055462213772	1.10992270909702	1.6024055888516	3.9538054084695	1.77254412782951e-05	0.000188650866584316
DAGLA	3.92969800100541	0.516088220867255	2.91456639200064	3.71891760356681	2.43064014290162e-11	1.59773587450678e-09
ZNF48	6.11602756517186	1.47256895334144	2.04749065826808	3.85434174405935	1.25230218909932e-07	2.62136707341004e-06
FBF1	3.38608004574002	1.48231579633938	1.18900241986624	4.06881342539607	0.000674932788618836	0.00398589825567871
CHMP6	10.7593572747074	1.64853392742087	2.69449352556397	3.74709688994664	2.40176335456669e-10	1.15167163463815e-08
ANAPC11	5.65888222195937	2.6630703271831	1.08500806361462	4.10152831255841	0.00184882967621466	0.0091086103331286
MIR3940	223.414889292455	107.584155297063	1.05194494406855	4.11226367271139	0.00251956978861626	0.0117713339925662
ENSG00000279198	7.34159752185257	2.8925215136687	1.34046053080749	4.02395353763008	0.000143080666828629	0.00110688358038491
RASSF2	3.98257929182635	1.74344378003566	1.18900241986624	4.06881342539607	0.000674932788618836	0.00398589825567871
ADA	1.87142306872221	0.655398558552289	1.50970459349557	3.97758692163947	4.74817613359577e-05	0.000434351042267657
SELENOM	7.15039808843124	2.34765892124977	1.6024055888516	3.9538054084695	1.77254412782951e-05	0.000188650866584316
TRIM52	3.31737312421347	0.993330887125051	1.73460277323645	3.90317753291493	4.45996967770886e-06	5.68235559081953e-05
IL18BP	3.8435263047416	1.23612875564671	1.63200977578981	3.92783361829973	1.35612336554603e-05	0.000150693658113509
THBS1	2.45560956639475	0.816989406204742	1.5833254549511	3.93999794829417	2.2810579433103e-05	0.000234020630625893
PLEKHH3	4.68217206101252	0.415406425540872	3.47235956009768	3.64375555614715	1.30135126019469e-13	1.80816097144847e-11
C21orf58	4.23113309671555	1.07924582368473	1.96466697067141	3.8524974963112	3.46667113871515e-07	6.37881949048672e-06
ASAP3	4.44840138537608	0.849998748291843	2.3784296824243	3.7570973177065	8.9892419233766e-09	2.70689697917924e-07
HMGCL	3.94254195278178	1.6839349758166	1.22432883110606	4.02058218340524	0.000610550255053405	0.00367830993536101
DNMT3A	1.61008824542892	0.723894152047314	1.15058642493183	4.04323496692823	0.00124603953099522	0.00659797167152524
EVC	3.10591070972227	0.942579798967066	1.71526691220255	3.88887311197248	5.83754632587294e-06	7.17335253943968e-05
TRIM26	5.06936854243909	1.93730580602226	1.38418621426241	3.97413071925453	0.00012061147363274	0.00095826657529191
SLC35B2	10.1225484079634	4.55108818857848	1.15058642493183	4.04323496692823	0.00124603953099522	0.00659797167152524
ENSG00000244151	18.0395334229723	6.48844572966766	1.47128859856117	3.95030506269886	7.68395460793959e-05	0.000655345882125191
RECQL4	4.9122484193615	0.772989784874344	2.65607753062957	3.71495825305255	4.81079645866227e-10	2.06046879392122e-08
AJM1	4.77997115688408	0.913354966927987	2.3784296824243	3.7570973177065	8.9892419233766e-09	2.70689697917924e-07
NPDC1	8.15758312877054	3.11749540917626	1.38418621426241	3.97413071925453	0.00012061147363274	0.00095826657529191
HPS6	8.25469721363686	0.742260811708633	3.45302369906378	3.62656290962151	1.9268827324706e-13	2.3944910350124e-11
LAMTOR1	8.25469721363686	3.52573885561601	1.22432883110606	4.02058218340524	0.000610550255053405	0.00367830993536101
HOXC4	8.01901919416548	3.24480909954016	1.30204453587309	3.99755181227995	0.000280913841213211	0.00195697024952559
TEX22	7.70973805081858	2.59971820084191	1.5639895939172	3.92606024155186	2.93365067317733e-05	0.000288396656149789
CORO7-PAM16	5.8161536330946	2.48419031294779	1.22432883110606	4.02058218340524	0.000610550255053405	0.00367830993536101
GFOD2	2.58247510594226	0.928862691747117	1.47128859856117	3.95030506269886	7.68395460793959e-05	0.000655345882125191
FBXO31	3.21108916212097	1.11886955351044	1.51689465646213	3.93823599145396	4.79820132994025e-05	0.000437792454333638
BANP	2.72052796839822	0.917360100787521	1.5639895939172	3.92606024155186	2.93365067317733e-05	0.000288396656149789
STAG3L2	21.5228906700773	8.583074872855	1.32293231257453	3.97240108354593	0.000233413521571614	0.00167282720638091
ATP2A3	3.17550845951961	0.940721086767245	1.7498371128096	3.86167697879688	4.26431425836665e-06	5.46861114848386e-05
YDJC	12.479349949526	2.27502515606934	2.44557603322661	3.7271825051263	4.99589247718877e-09	1.60578358201226e-07
IER5	5.13899869380657	1.42480152002343	1.84481822470331	3.82082255757516	1.6268862167816e-06	2.40304074677634e-05
DIS3L2	1.90428980441752	0.857950575692858	1.14751953435641	4.00571884285808	0.00132841903511919	0.0068501701618098
CSRNP1	6.68388034448341	2.16197824041945	1.62359167267716	3.87260596967411	1.73178257681564e-05	0.000185247763000186
FGFR3	4.45316285327587	0.61732582359926	2.83668341393251	3.65258538221477	1.03626746224371e-10	5.52446393920015e-09
NFKBIL1	12.3224506350921	2.5623249938435	2.25713902063487	3.73928814864233	4.08201465943814e-08	9.90630740505601e-07
AARS2	4.11845355068321	0.570926286304695	2.83668341393251	3.65258538221477	1.03626746224371e-10	5.52446393920015e-09
FAM20C	4.27165285173751	0.592163750061181	2.83668341393251	3.65258538221477	1.03626746224371e-10	5.52446393920015e-09
TOR4A	5.17596104355824	0.717524716568979	2.83668341393251	3.65258538221477	1.03626746224371e-10	5.52446393920015e-09
ZNF511	9.43160048609934	3.05076003344466	1.62359167267716	3.87260596967411	1.73178257681564e-05	0.000185247763000186
TEAD4	9.48964110447534	4.71392712420498	1.00712508554649	4.0511092419818	0.00474306037515369	0.0192754322319258
ENSG00000173867	6.59808481438918	3.27756241062541	1.00712508554649	4.0511092419818	0.00474306037515369	0.0192754322319258
IDH2	7.74629835402992	3.579470868089	1.1111194417981	4.01720684966319	0.00186426400831976	0.00917623506019816
RAB40C	5.16234660752783	1.43127479330904	1.84481822470331	3.82082255757516	1.6268862167816e-06	2.40304074677634e-05
MAPK8IP3	1.85058576313058	0.598593323894636	1.62359167267716	3.87260596967411	1.73178257681564e-05	0.000185247763000186
KLHDC4	1.93154992508557	0.758663998654328	1.34471923112867	3.94680056905163	0.000192397924849916	0.00142111920548415
LLGL1	3.28698744102945	0.987270166121593	1.72996866599014	3.8469581814924	5.61080010613882e-06	6.91397895760654e-05
NCLN	5.17100203896561	1.43367453547747	1.84481822470331	3.82082255757516	1.6268862167816e-06	2.40304074677634e-05
LDLR	2.80886462564161	1.03835392239022	1.43182161542743	3.92251033500674	0.000123958984773271	0.000980448339448291
ISOC2	4.89767094207836	1.35789273720926	1.84481822470331	3.82082255757516	1.6268862167816e-06	2.40304074677634e-05
SRC	3.02408369697176	0.83843552116801	1.84481822470331	3.82082255757516	1.6268862167816e-06	2.40304074677634e-05
ENSG00000284874	4.62388809438454	0.961489267340719	2.25713902063487	3.73928814864233	4.08201465943814e-08	9.90630740505601e-07
CYB5RL	2.38506466658012	0.670579339639079	1.82467232903988	3.80567871498062	2.1671564925058e-06	3.10907670461442e-05
NBPF12	2.77816615084094	0.45564333267355	2.59646465183241	3.66539505997086	1.36968631949939e-09	5.17547854258805e-08
SNRK-AS1	9.16053666690799	2.46824077146485	1.88571823084035	3.79227940004805	1.12169842649411e-06	1.76282871597656e-05
ADAMTS6	2.48559103489716	1.10650158130716	1.16471595230891	3.98073148320688	0.00115064527859852	0.00626573625522966
GPAA1	5.01864385051725	0.352757613485291	3.80040422422436	3.54176840623243	1.79450310777337e-13	2.27811524027114e-11
ENSG00000288699	32.5521211221623	13.728420150501	1.24243165707593	3.95704444472801	0.000546742033847755	0.00334760927455846
TPRN	4.03126059721533	0.991742527441037	2.01615247907244	3.76508159127902	2.71225580738286e-07	5.11876641466075e-06
SPINDOC	7.77825619798837	3.46261821114207	1.16471595230891	3.98073148320688	0.00115064527859852	0.00626573625522966
PCSK7	0.958708782036124	0.381860196026273	1.32457333546525	3.93294385937125	0.000242663813041801	0.00173502659843421
ZNF202	4.19820296073638	1.57380955383381	1.41167571976401	3.90841464780817	0.000157240712325195	0.00119649401021578
ENSG00000254721	21.0574552066213	4.19366345843691	2.31881680362714	3.70901046830947	2.39928859924449e-08	6.30966417619498e-07
ENSG00000275674	41.0986239650466	6.74053061443516	2.59646465183241	3.66539505997086	1.36968631949939e-09	5.17547854258805e-08
CTNS	4.30169472901478	1.562212288292	1.45728177766497	3.89598436378065	9.98921629191365e-05	0.00081493162592283
LTBP4	2.62504158001161	0.184512675265673	3.80040422422436	3.54176840623243	1.79450310777337e-13	2.27811524027114e-11
RNA5-8SN4	139.144360875125	1.63006295904641	6.23324234190713	3.45836996706947	9.40651542934951e-19	3.95208026824527e-16
ING5	2.04593439078925	0.72930977502905	1.48394551198825	3.86895706954584	7.97016940955184e-05	0.000677464399811907
SLC26A6	3.29346319082174	0.313070306272212	3.37297961713482	3.55570685189904	6.31736325835372e-12	4.80500827831507e-10
FBXL18	2.15208047935065	0.971720090628097	1.14428474917711	3.96720604645344	0.00141789705720271	0.00722709747874035
ZNF316	2.7393945334256	1.04160640139536	1.39124451663222	3.89418341169646	0.00019927459228759	0.00146029877720383
ZP3	7.85231609244554	2.61249147645149	1.58301457388194	3.84325983944704	2.92013272499159e-05	0.000287387964669279
ANAPC2	3.84559195952857	1.37082978783859	1.48394551198825	3.86895706954584	7.97016940955184e-05	0.000677464399811907
NADSYN1	1.29061310429238	0.490732844339373	1.39124451663222	3.89418341169646	0.00019927459228759	0.00146029877720383
ITPK1	3.0911989565695	1.4692172767841	1.07054234300288	3.99071327012593	0.00277492719548775	0.0127800819690064
SKIC8	2.92003908112228	1.04089996967488	1.48394551198825	3.86895706954584	7.97016940955184e-05	0.000677464399811907
KIAA0513	2.39657923214283	0.911256936228731	1.39124451663222	3.89418341169646	0.00019927459228759	0.00146029877720383
SPATA33	3.61385001981868	1.41704336780739	1.34703607597131	3.90662546416758	0.00019927459228759	0.00146029877720383
FSD1	6.74244809351331	2.32335025675841	1.53262983282696	3.85616844005487	4.88042974136328e-05	0.000444146793275381
ZNF224	2.96374483410151	0.774751753763092	1.92903058140472	3.76315321125055	7.57792122556507e-07	1.26270064160832e-05
ZBTB47	3.63929544702193	1.31609304872876	1.46322080407281	3.85433009226684	0.000102124376258943	0.000830454720490925
ENSG00000289346	4.76056019703628	1.77896654734402	1.41612586661775	3.86713100455739	0.000162185132053832	0.00122251979505422
PSCA	11.7353344392057	2.82926412630857	2.0449201880044	3.71930299065656	5.00719348802671e-07	8.81805751394405e-06
ENSG00000273066	4.77264004990073	1.26569594467133	1.90830587348929	3.74739208021676	1.02248432130563e-06	1.62109239297027e-05
CPNE7	6.76566207204698	2.93603230164409	1.2012757460287	3.92941056124865	0.000847639619772859	0.00484700073655032
CPTP	7.98025374463109	3.90449522871391	1.02879086663574	3.96373758699232	0.00410751444332257	0.017661649770955
FNDC10	9.59959901955388	3.52259368268504	1.44219403562111	3.83955713528895	0.000130740206268049	0.0010244412432531
FBXO42	2.26324212648823	0.941235155173652	1.26239065596631	3.89057832221576	0.000483906243003503	0.0030258715676966
ATP13A2	3.88150548591899	1.32937173359125	1.5412630975148	3.81331967678296	4.91046665843215e-05	0.000445960343050406
IQGAP3	3.02425813075236	1.33170969718594	1.180248977577	3.91539793290177	0.00105352576831246	0.00583611480341853
MZT2A	5.0121800190591	1.961845685224	1.34949304026507	3.86530386431567	0.000319109627575001	0.00217486073083615
TWF2	4.84197300345106	2.13212699558956	1.180248977577	3.91539793290177	0.00105352576831246	0.00583611480341853
BAK1	9.21769815439983	4.50993910911575	1.02879086663574	3.96373758699232	0.00410751444332257	0.017661649770955
LINC00174	1.75288414009048	0.428816424921081	2.0238934195527	3.70305221337705	6.80219138811577e-07	1.14643237091395e-05
ZDHHC12	7.85421737963499	1.53713178880802	2.34337901124479	3.64440243441941	3.73069511566781e-08	9.25905007188102e-07
KCNQ1	4.58192097023201	1.40112153221405	1.70392230893567	3.7730002183684	9.38433895221982e-06	0.000108516412287596
LRP10	2.86450524269913	0.490530325692247	2.53428197233347	3.61410602733358	5.56749616156051e-09	1.76380677319384e-07
ZNRF1	2.30912211976585	1.12978316074338	1.02879086663574	3.96373758699232	0.00410751444332257	0.017661649770955
ALPK2	2.13168304417485	0.834374098012674	1.34949304026507	3.86530386431567	0.000319109627575001	0.00217486073083615
MAP2K7	3.96298315209571	1.2603285619216	1.64764009082778	3.78657191193336	1.67344284538787e-05	0.000180498609105834
ENSG00000273154	6.39170793653054	1.71999746713173	1.88727910503758	3.73146099636986	1.37932358410934e-06	2.1054968828022e-05
DGCR5	1.57278219049155	0.423232946633	1.88727910503758	3.73146099636986	1.37932358410934e-06	2.1054968828022e-05
STARD8	3.66850455515157	1.25642132359749	1.5412630975148	3.81331967678296	4.91046665843215e-05	0.000445960343050406
FBXO2	6.35147076153816	2.52317048608638	1.32815527588011	3.85065015078833	0.000403177265166621	0.0026022187348684
MINDY1	5.54657703444097	2.13456339446635	1.37376133378107	3.83770415022381	0.000262323401483324	0.0018442066703485
GTF3C2-AS1	6.04383333897268	2.8511390023754	1.08119550842501	3.92587310260346	0.0026322153493284	0.0122328343571896
PPT2-EGFL8	3.6447209758246	1.58363337186022	1.19939752620774	3.88877418669891	0.000899354730900828	0.00507029187906582
CCDC85B	20.8615804971394	1.55389179273583	3.71688378034046	3.46652520148644	9.2208200323892e-13	9.03947723841888e-11
XRCC3	2.67612921523181	0.465111876685415	2.51294420794851	3.5966052927978	7.91451707055182e-09	2.41208235279719e-07
CBFA2T3	3.36229322489459	0.50088629168355	2.73301707438518	3.56523160226198	9.32995889707765e-10	3.65858788217405e-08
RCN3	11.7966541507605	2.92894460051792	2.00255565516773	3.6866206547338	1.25465594778103e-06	1.94207533811789e-05
ENSG00000287315	4.09897591548425	1.49805081799688	1.44788249391642	3.79622672818799	0.000134137654976854	0.0010464160299388
ANKRD36B	3.04459318768584	0.844121833869264	1.84428324249418	3.69907424965318	3.38020620689523e-06	4.51188492638981e-05
FHDC1	2.99982654539305	1.20976023154331	1.30649717772168	3.83585007802012	0.000508817662929098	0.00314376627452622
GMDS-DT	0.684012709800842	0.120682803065029	2.49128610979007	3.57889438423842	1.1255639567562e-08	3.29928597689699e-07
FAM83H	3.18164882957523	0.240578423859261	3.69522568218202	3.44709676882336	1.39297673018213e-12	1.30055382967163e-10
HINT2	8.26298777451271	2.91573683363458	1.4982672349714	3.78276133550131	8.23172347818451e-05	0.000696008588864609
CERCAM	3.26673088807493	1.07038468984593	1.60464422828438	3.75542837205033	2.87988040041172e-05	0.000283901505841705
B4GALNT4	4.87554957377629	0.737323378371325	2.71135897622675	3.54712161995876	1.34897251519838e-09	5.13016573344627e-08
HBE1	20.5929820186867	7.52610754348483	1.44788249391642	3.79622672818799	0.000134137654976854	0.0010464160299388
ZNF219	2.97011191954944	0.561457975538273	2.3926793034293	3.594507514654	2.9503308589694e-08	7.53423130786888e-07
ENSG00000258504	28.5567903606897	4.31860835903205	2.71135897622675	3.54712161995876	1.34897251519838e-09	5.13016573344627e-08
WDR24	5.42039324019664	1.09295922315684	2.30038314870139	3.60994412388605	7.30664057622495e-08	1.63620532497545e-06
SLC46A1	2.48803818455594	0.50168394817018	2.30038314870139	3.60994412388605	7.30664057622495e-08	1.63620532497545e-06
TEN1-CDK3	5.07692553103077	2.04740591264526	1.30649717772168	3.83585007802012	0.000508817662929098	0.00314376627452622
KCTD1	2.23740596042487	0.733113674515164	1.60464422828438	3.75542837205033	2.87988040041172e-05	0.000283901505841705
MEX3D	6.35512386639626	1.76197556844901	1.84428324249418	3.69907424965318	3.38020620689523e-06	4.51188492638981e-05
MEIS3	3.86068195863401	1.70288473384579	1.1777394280493	3.87436576775177	0.00112145523904942	0.00613428367894177
HNF4A	1.94647936657401	0.637787985746692	1.60464422828438	3.75542837205033	2.87988040041172e-05	0.000283901505841705
CBS	2.91627699969908	0.588033322096318	2.30038314870139	3.60994412388605	7.30664057622495e-08	1.63620532497545e-06
GAS2L1	4.45015869574049	0.336496018980123	3.69522568218202	3.44709676882336	1.39297673018213e-12	1.30055382967163e-10
KLHL29	1.75443419040154	0.449004649804844	1.95890936025744	3.65319902303636	2.3119380822865e-06	3.29801611964653e-05
ENSG00000290835	5.02449327691949	2.44320341425518	1.03754921351471	3.89766373875539	0.00394756387214768	0.0171067564066596
REEP4	8.60106329266139	3.52197186561837	1.28450898096982	3.82090074351009	0.000641377369970284	0.00384173288204197
ENSG00000290230	11.4377989560861	2.63450316268416	2.10982638617726	3.62314148641557	5.30841951883856e-07	9.22880500782515e-06
USP2-AS1	0.721157752577914	0.304528523652236	1.24030054030892	3.83399491982971	0.000955102009967769	0.00534869250012417
B3GNT9	7.21317891235037	2.03064097710963	1.82229504574233	3.68261092667318	4.55398229442833e-06	5.78126414154548e-05
C19orf25	4.08253234628628	0.940342142692462	2.10982638617726	3.62314148641557	5.30841951883856e-07	9.22880500782515e-06
ELL	3.96299500227139	1.52134790199736	1.37720997632585	3.79433300526732	0.000272729500020816	0.00190521961891026
MAU2	1.7724635704957	0.771152011000312	1.19740659667106	3.84696588870532	0.000955102009967769	0.00534869250012417
SESN2	5.54308582391204	1.00854848592646	2.44696939945789	3.54282168734047	2.27907840313225e-08	6.04879449640175e-07
ZNF672	5.12968808403728	1.1999982328826	2.08749787259693	3.60577744577739	7.31429822395354e-07	1.22339437402734e-05
PFKFB4	3.14232243693851	0.73508979682558	2.08749787259693	3.60577744577739	7.31429822395354e-07	1.22339437402734e-05
ENSG00000280828	23.1485683020307	7.8219426430478	1.56032751795219	3.7236155343072	6.46612264964045e-05	0.000565526328287667
BIN3	3.78354951151094	1.22929629699379	1.61660973606009	3.70942766877348	3.75240138035303e-05	0.000355230014794579
SURF6	4.34756754018656	1.92106649591287	1.17507808309073	3.83213867681502	0.0011950090876129	0.006407869089487
RBM20	2.33400183925851	0.90999622744138	1.35488146274552	3.77894630430066	0.000442871187873373	0.00279703113142933
CYB561A3	1.8151875825183	0.896442115389315	1.01522069993439	3.8833554285181	0.00482303667009816	0.0195334645583089
FAM89B	13.1619774501944	1.71055989529562	2.92683554746909	3.47681975099738	2.56915940351793e-10	1.21542592049537e-08
CERS5	2.83626413277911	0.810935843947712	1.799966532162	3.66596232016378	6.13269981658738e-06	7.5098973604095e-05
ENSG00000260269	17.5252631254644	5.46629332019947	1.67517707666536	3.69509166733999	2.11639557461167e-05	0.000219552711990579
TMEM219	8.07327013983318	2.51812839108894	1.67517707666536	3.69509166733999	2.11639557461167e-05	0.000219552711990579
RAPGEFL1	3.34556539790507	1.00003339485431	1.73622297846583	3.68060432250512	1.1579275268036e-05	0.000130228101580474
BCL3	6.20237980684663	1.77336519720434	1.799966532162	3.66596232016378	6.13269981658738e-06	7.5098973604095e-05
ITPA	9.88164939360632	4.88011639747468	1.01522069993439	3.8833554285181	0.00482303667009816	0.0195334645583089
SEPTIN5	4.204680789304	0.983609419196717	2.08749787259693	3.60577744577739	7.31429822395354e-07	1.22339437402734e-05
WNT7B	3.77759116582352	0.490944158925395	2.92683554746909	3.47681975099738	2.56915940351793e-10	1.21542592049537e-08
ZSCAN20	1.80872432244315	0.501473792360792	1.84397769612548	3.63414709977518	4.2545703505706e-06	5.46008352044864e-05
EPS8L3	5.43293552591206	1.07592593931881	2.32568306252467	3.54066990132327	8.29579474405993e-08	1.8252817213676e-06
LAMB3	4.06505634249973	1.28805491405604	1.65249754609292	3.67859656074064	2.80672077571154e-05	0.000280608469168305
SCARNA2	44.9769448180863	3.56285189620144	3.6282294412774	3.38722260068662	4.84146380377255e-12	3.78019780006063e-10
ENSG00000270066	44.2396178538553	3.50444448806699	3.6282294412774	3.38722260068662	4.84146380377255e-12	3.78019780006063e-10
TOGARAM2	1.76991631440047	0.607550871459442	1.53764798737975	3.70744916409459	8.45295429322579e-05	0.000711984875695763
MYLK4	2.82071327812397	0.744810012644769	1.91390131610467	3.61900438106434	4.2545703505706e-06	5.46008352044864e-05
ANKRD18A	1.9410518725438	0.153760562721394	3.6282294412774	3.38722260068662	4.84146380377255e-12	3.78019780006063e-10
MSLN	7.29919506321338	1.73461877481214	2.06481834202449	3.58820699065449	1.00765954743798e-06	1.60046448011616e-05
ENSG00000267048	33.7930533516927	15.6153616202031	1.11074318714468	3.83028135014908	0.00267405064594286	0.0123848550389259
NAT9	4.64477915505194	0.858518529205166	2.42428986888544	3.52444925502253	3.24472423562678e-08	8.19118796307156e-07
ENSG00000268189	9.88504281716181	4.04572925942288	1.28510699471801	3.77703712162589	0.000855913257594852	0.00488589549782128
GABRE	1.96528472987892	0.544880595861019	1.84397769612548	3.63414709977518	4.2545703505706e-06	5.46008352044864e-05
KIAA2013	5.66609891033495	1.90033246520955	1.57088844504019	3.67658764326927	6.49922781218797e-05	0.000566347525796884
TMEM222	4.15336696264723	1.44870206682007	1.51460622693229	3.69110448076765	0.000110400059852221	0.000888740627806705
ADAMTSL4	2.8903094721407	0.542847459309299	2.40124810843798	3.50584534240653	4.62091410469094e-08	1.09885462586754e-06
EXOC3-AS1	11.1788758417372	2.99939426018161	1.89085955565721	3.60160601141174	5.7680736113462e-06	7.09786798785322e-05
ATF6B	5.12275296908487	0.962136913275672	2.40124810843798	3.50584534240653	4.62091410469094e-08	1.09885462586754e-06
FOXF2-DT	14.557925234776	1.56240960209304	3.1981942768722	3.40285141003792	1.48980855385789e-10	7.57612730299028e-09
EHMT2-AS1	7.23083256507545	3.58918180130756	1.00783402176348	3.84143141386835	0.00640698698527891	0.0246420427947323
CHST12	1.15354123385511	0.0928516875406183	3.60518768082993	3.36671067782808	7.35336406333572e-12	5.52159413879243e-10
RHBDD2	7.77843955012928	2.50443145841775	1.62945578564546	3.66191567852246	3.71947532405402e-05	0.000352301994461928
ZNF16	3.54983206507714	0.619093989983447	2.50709228512345	3.48921144634946	1.71346414736551e-08	4.76154147156092e-07
ENSG00000285645	10.2709781905022	3.8581158654999	1.40822923361931	3.71968596964249	0.000294642739552562	0.00203449866535565
MIGA2	2.94993185096937	0.949792317616379	1.62945578564546	3.66191567852246	3.71947532405402e-05	0.000352301994461928
HRK	2.71274923753232	1.31013961453781	1.04721511368151	3.82842294101551	0.00464256557621002	0.0189727397665748
TEDC1	2.77552560836205	0.521289169644284	2.40124810843798	3.50584534240653	4.62091410469094e-08	1.09885462586754e-06
AVEN	4.64181536199975	1.43225756626325	1.69050168744592	3.64708514905914	2.06540772780903e-05	0.000214894957340319
ENSG00000291003	2.65048054245922	1.13783693291862	1.21645917636959	3.77512682944017	0.001598246145238	0.00801667182457922
GNPTG	3.25121904945942	1.22126437855104	1.40822923361931	3.71968596964249	0.000294642739552562	0.00203449866535565
SLC25A35	4.70406642834235	2.01943022456762	1.21645917636959	3.77512682944017	0.001598246145238	0.00801667182457922
HSD17B1-AS1	7.71068872866403	0.620654415763005	3.60518768082993	3.36671067782808	7.35336406333572e-12	5.52159413879243e-10
TSHZ1	2.17026272762188	0.756991647336752	1.51460622693229	3.69110448076765	0.000110400059852221	0.000888740627806705
A4GALT	5.53617347373704	1.03978405547273	2.40124810843798	3.50584534240653	4.62091410469094e-08	1.09885462586754e-06
MAPK11	6.91609766547953	1.48452162341727	2.2103451473493	3.53851690581811	2.80701524701882e-07	5.29066780725039e-06
CD99L2	3.23256312377134	1.12752398732162	1.51460622693229	3.69110448076765	0.000110400059852221	0.000888740627806705
BCS1L	5.41302877360809	1.84521776216411	1.54747269582584	3.65989061655371	8.54217843599726e-05	0.000717335889458287
DZIP1L	3.62549538672383	0.741525171657386	2.27922555286286	3.50365603526745	1.65417283875525e-07	3.30198347428452e-06
CEBPD	14.6091247811675	4.78082363068564	1.60604003643112	3.64504485566604	4.92515110203982e-05	0.000446145874469172
ENSG00000278050	174.196421200207	57.0056303392231	1.60604003643112	3.64504485566604	4.92515110203982e-05	0.000446145874469172
TARBP2	4.472035263086	1.95129297004675	1.19304342715524	3.75954964465944	0.00200085552951885	0.0097019556659782
LPCAT4	3.88996687069795	1.59123542790792	1.28574442251127	3.73180455642699	0.000907957688834579	0.00511225953324026
UCKL1	5.74273916044639	2.50574199293288	1.19304342715524	3.75954964465944	0.00200085552951885	0.0097019556659782
GJB3	7.61675610805864	2.95647320768621	1.36101140548681	3.68711270449134	0.000486893484793128	0.00303277451370398
DISP1	1.38071971813005	0.421089172689963	1.70702741300959	3.59742983945784	2.00624736851053e-05	0.00020972891626029
TNK2	1.46923462043565	0.509186673609843	1.52367061690769	3.64300339803327	0.000112165865253476	0.000902543939016339
N4BP3	3.00597793270418	0.166683129646851	4.12697748052411	3.28654533929722	4.51395165770586e-13	4.74950807726848e-11
AGPAT1	5.00717448573184	1.80472876456627	1.46738839879979	3.65786439648072	0.000187746963430767	0.00138850918554037
MTG1	3.3893703706169	1.31559715835622	1.36101140548681	3.68711270449134	0.000486893484793128	0.00303277451370398
ACAD8	2.52643981564872	1.05069357983753	1.26194234359312	3.71575186699529	0.00115028523990645	0.00626573625522966
STARD9	0.86594040851148	0.228080141603192	1.91712775401239	3.55028878067107	5.38372890028883e-06	6.65275071249977e-05
HEXA	1.13199382918483	0.313848402106715	1.84364172752471	3.56618346048093	1.05862607510539e-05	0.000120209238875867
NPIPA1	2.44240808135141	0.948030099993867	1.36101140548681	3.68711270449134	0.000486893484793128	0.00303277451370398
ZNF213-AS1	1.23963191119924	0.25776851726118	2.25542347394471	3.48479557547011	2.33622449139489e-07	4.47611480729145e-06
ENSG00000260267	5.945399182827	1.648378273193	1.84364172752471	3.56618346048093	1.05862607510539e-05	0.000120209238875867
PIGS	2.23515690486203	1.05349577748285	1.08213896393833	3.77130292222179	0.0050476994505604	0.0203128174468846
ADGRE5	3.34276810242187	1.11214997874738	1.58223795751296	3.62797978676916	6.51608879529007e-05	0.000566418240796496
MED26	3.37664750886533	0.842566326804395	1.99455875344453	3.5342072974072	2.63116983478081e-06	3.63583577952562e-05
ENSG00000268434	20.9438625462567	2.61303456880897	2.98374281044042	3.38025492172592	3.31704682812036e-10	1.52032748906524e-08
PRKD2	3.1763379108818	0.616453894469882	2.35403028030548	3.46791953750408	9.37918005894713e-08	2.03073633521695e-06
MRPS26	17.7074585897977	4.90944158925395	1.84364172752471	3.56618346048093	1.05862607510539e-05	0.000120209238875867
MPP1	3.33409524225991	1.47901931940164	1.16924134823709	3.74380731999735	0.00250093876473086	0.0117070211818105
C1orf159	2.79831250054528	0.236696899146568	3.53376848203446	3.30340281563694	3.96542916870045e-11	2.45522677582064e-09
NBPF11	2.97526599872978	0.754993842787389	1.97035738278156	3.51576043470618	3.62100532529055e-06	4.76127123473003e-05
PLXNA2	1.27778487746098	0.0720547873554643	4.10277610986114	3.2645462330686	1.09657874224477e-12	1.06319936734347e-10
BCAR3-AS1	3.64761476875201	1.02845209374887	1.81944035686174	3.54814928648539	1.43295458631899e-05	0.000157741214162101
COA6-AS1	20.6188014317567	7.26688906567893	1.49946924624472	3.62592167666798	0.00014713298251366	0.0011322758872377
IL17RC	3.90097720583181	0.769921688705052	2.32982890964251	3.4485853107894	1.33665903014924e-07	2.75867663696064e-06
TUSC2	7.35895658421267	3.42353905167443	1.10083153691322	3.74186655505723	0.00444333523320676	0.0188636454428422
GPR156	2.8598337582359	1.29013712374575	1.14503997757412	3.72789638011194	0.00312085253126573	0.0141351549709228
RGL2	4.25365030739295	2.03885249169498	1.05793759327536	3.75569658218703	0.00621651261061728	0.0240668235030611
ENSG00000240571	30.7668376146909	12.1446777679214	1.33681003482384	3.67055397572653	0.000624689689893487	0.00375068876075552
ZFTRAF1	2.22920005398781	0.25141092009486	3.12677507807673	3.34117733932841	4.95678824216949e-10	2.10281503160281e-08
GBA2	3.68330868799651	1.24621927662262	1.55803658684999	3.61071601969376	8.61304935382114e-05	0.000722366297041482
CFAP157	3.76082730196583	0.477167664669836	2.95954143977745	3.35967780217783	1.80747195545633e-09	6.56268521110747e-08
ENSG00000286555	21.1614014694345	5.07152363215277	2.05218106143725	3.49927378241553	1.7095988608579e-06	2.51187189830961e-05
ENSG00000258824	32.1653302335405	15.4174318417444	1.05793759327536	3.75569658218703	0.00621651261061728	0.0240668235030611
TAF1C	3.17212329719334	1.16270225050863	1.44318702813682	3.64096077826016	0.000244432787063737	0.00174414110817902
AXIN2	3.40406612054017	1.39168546263016	1.28642529376886	3.68511509982258	0.000963880348602069	0.00539442836391757
MAP3K14-AS1	3.42118190455371	1.35045246887543	1.33681003482384	3.67055397572653	0.000624689689893487	0.00375068876075552
MIB2	1.99370461190646	0.257319350522401	2.93492715183321	3.33880968039673	3.9667788897093e-09	1.30592873671288e-07
AGTRAP	7.14212949883368	3.07268541356182	1.2131266849859	3.6831163532873	0.00183786854895546	0.00906401017743656
COQ8A	3.67210416589105	1.79045344445934	1.03332330533111	3.73992467345603	0.00764158154583677	0.0285305065309231
THBS3-AS1	6.35639083686404	2.0965612400893	1.59446820070621	3.57768229750042	6.51405619619994e-05	0.000566418240796496
SIX2	7.88353822740708	2.48721301910708	1.65821175440238	3.56193693285198	3.61438208724983e-05	0.000343824184968251
ITM2C	6.76959335525886	3.10657386044812	1.12042568962987	3.71181323996488	0.00388769882390123	0.016938847764583
MSL3P1	7.63436581635646	1.97067312959342	1.94574309483731	3.4970808427964	4.9812700484451e-06	6.23124970146228e-05
ENSG00000279809	9.3299814000322	2.40836555215333	1.94574309483731	3.4970808427964	4.9812700484451e-06	6.23124970146228e-05
ZSCAN26	6.02810583350434	2.42051636622351	1.3121957468796	3.65380849009571	0.000800375814491012	0.00460797116558186
CUL7	2.20895279177696	0.886979514359815	1.3121957468796	3.65380849009571	0.000800375814491012	0.00460797116558186
SDK1	1.42072423246957	0.346360081405091	2.027566773493	3.48037484319227	2.37221581024265e-06	3.36496142986671e-05
SVEP1	1.22550104500458	0.421787836348278	1.53342229890575	3.59324894884975	0.000113736816589533	0.00091185818516079
FIBCD1	4.28774293137574	0.860846858549658	2.30521462169827	3.42899491152075	1.90522227299977e-07	3.74225086798784e-06
BMS1P1	2.2828938474219	0.458334846190261	2.30521462169827	3.42899491152075	1.90522227299977e-07	3.74225086798784e-06
SAC3D1	9.81438224021445	4.64457555317456	1.07621724896897	3.72594060656123	0.00549807603843582	0.0217922393922369
HOXC9	10.4388267284874	4.19159046611934	1.3121957468796	3.65380849009571	0.000800375814491012	0.00460797116558186
CYBA	4.17954465985581	1.31862338864461	1.65821175440238	3.56193693285198	3.61438208724983e-05	0.000343824184968251
SHPK	4.59109961184267	1.3167879236225	1.79482606891749	3.52989288441955	1.9384072999493e-05	0.000203601995326818
NLGN2	3.04199498507259	0.610738999173939	2.30521462169827	3.42899491152075	1.90522227299977e-07	3.74225086798784e-06
TEN1	13.5550158454092	5.83163599534141	1.2131266849859	3.6831163532873	0.00183786854895546	0.00906401017743656
OXLD1	10.8694283310375	2.18224678642338	2.30521462169827	3.42899491152075	1.90522227299977e-07	3.74225086798784e-06
POLI	1.85841903501389	0.906132454900559	1.03332330533111	3.73992467345603	0.00764158154583677	0.0285305065309231
CAMSAP3	3.56082828207617	0.306387755201598	3.50915419409022	3.28168091043507	6.06271998125107e-11	3.55424441159988e-09
TOM1	2.96321099500085	1.27483199557387	1.2131266849859	3.6831163532873	0.00183786854895546	0.00906401017743656
MIR3661	178.033739904925	59.751995342545	1.56942666037793	3.55981188946326	8.66196294357045e-05	0.000724746316274273
MCM9	1.36773679824526	0.658625790671041	1.05117570864069	3.70984223411346	0.00679035405009936	0.0258127073606319
IPPK	3.39583529323918	1.38748057153881	1.28715420655132	3.63687206076767	0.00102397633670604	0.00569284386815213
SLC25A25-AS1	2.67426678624202	0.702424251167863	1.92070155450903	3.47816266200195	6.84948172518268e-06	8.23337564867667e-05
SLC25A22	3.71952971292117	1.08552614900588	1.76978452858921	3.51140879393084	2.6203177853477e-05	0.000264217872229974
STARD10	4.19314009589617	1.34612166833911	1.6331702140741	3.54386672088834	4.84549936927925e-05	0.000441195468887005
BTG1-DT	1.75222872984138	0.664792951720999	1.39353119986429	3.60656480001693	0.000412811378306708	0.00263943200328632
FHOD1	3.26792333286286	1.04909979352777	1.6331702140741	3.54386672088834	4.84549936927925e-05	0.000441195468887005
ENSG00000268056	34.5277556179248	14.107453972838	1.28715420655132	3.63687206076767	0.00102397633670604	0.00569284386815213
FGD1	3.93535321917402	1.14851316018467	1.76978452858921	3.51140879393084	2.6203177853477e-05	0.000264217872229974
ADGRB2	2.16495522590066	0.836048278892035	1.36804731234255	3.58906335878752	0.00053541811672064	0.00329427757588996
PBXIP1	4.36026817244496	1.16572147214069	1.89521766698729	3.45899981022377	9.41362382267014e-06	0.00010871256935526
SNORA73B	82.3107486866938	23.2283971664114	1.81778666755516	3.47594927506994	1.86143689960078e-05	0.000196335418591485
GMPPA	2.44273970498771	1.08844762613079	1.16260125713588	3.6497479756596	0.0029172271351711	0.0132707888701287
OBSL1	1.72822074228958	0.69306196828126	1.31387857542124	3.60448743850896	0.000847043576856055	0.00484660536874252
ANKMY1	1.44591343598429	0.279186706754784	2.36053337053372	3.3709473883979	2.18451480956018e-07	4.21289052781409e-06
LRPAP1	1.42107250610067	0.168855540104334	3.05163536228246	3.27681154540512	2.4949563213165e-09	8.59882797772481e-08
ABLIM2	2.72322295363048	0.808951127908209	1.74430064106747	3.49269135255313	3.53941452653683e-05	0.000337238168117003
CGAS	4.02285403260315	1.91202401712775	1.06990026177985	3.67911544216168	0.00599980811700693	0.0233765983733063
MICALL2	1.90573064715532	0.339665825991285	2.47476206028493	3.35263381308216	8.08101430569748e-08	1.78246973047922e-06
CHPF2	2.5840862930264	0.88276262740602	1.54394277285619	3.54172365493917	0.000115065320672657	0.000920001200085958
ENSG00000289987	21.9208782403205	6.18615277016699	1.81778666755516	3.47594927506994	1.86143689960078e-05	0.000196335418591485
LRRC20	4.63210833988566	2.20159675792861	1.06990026177985	3.67911544216168	0.00599980811700693	0.0233765983733063
ZNF503	5.23912409737458	1.55631596089923	1.74430064106747	3.49269135255313	3.53941452653683e-05	0.000337238168117003
C11orf86	14.0513746712013	5.42626815990512	1.36804731234255	3.58906335878752	0.00053541811672064	0.00329427757588996
AP1G2	2.43459369756206	0.976336100307485	1.31387857542124	3.60448743850896	0.000847043576856055	0.00484660536874252
ENSG00000259529	3.01244935990053	1.0738412604267	1.48289687105573	3.55768566319363	0.000197693280932377	0.00145232957341079
ENSG00000261459	11.083427545931	2.1400628551441	2.36053337053372	3.3709473883979	2.18451480956018e-07	4.21289052781409e-06
SNHG19	27.3475451662631	8.12376653857006	1.74430064106747	3.49269135255313	3.53941452653683e-05	0.000337238168117003
SARM1	1.51205697722517	0.359333104344495	2.06378623275957	3.424457173632	2.11206798554016e-06	3.03745327407023e-05
C1QL1	10.996327918851	4.57314323284533	1.26167031902958	3.61974035991473	0.00130803057332304	0.00675688158573139
ABCC3	1.74637469912486	0.830035179146253	1.06990026177985	3.67911544216168	0.00599980811700693	0.0233765983733063
APC2	1.328958664985	0.236865500024473	2.47476206028493	3.35263381308216	8.08101430569748e-08	1.78246973047922e-06
MRPL54	17.0470992203914	7.59592790053099	1.16260125713588	3.6497479756596	0.0029172271351711	0.0132707888701287
HSPBP1	7.74868146381428	0.690538900048272	3.4586287662402	3.23725270259483	1.42267552611988e-10	7.27667603881488e-09
ADM2	3.91499014504209	0.697784003919144	2.47476206028493	3.35263381308216	8.08101430569748e-08	1.78246973047922e-06
TBC1D25	4.23383578721269	1.00615081284559	2.06378623275957	3.424457173632	2.11206798554016e-06	3.03745327407023e-05
ZC3H12A	5.33534339479078	1.12960040707778	2.228747049968	3.36861744402618	7.86979459982417e-07	1.29906824610381e-05
MIR29B2CHG	1.71127388536871	0.724622778515599	1.23572817514933	3.60240891233959	0.00166817666431287	0.00834135602676818
ZBTB45	5.4862097249828	2.57198556711814	1.08956417580056	3.64771599558036	0.00526908068171333	0.021012022081246
DDRGK1	9.00193582603618	1.90589238988942	2.228747049968	3.36861744402618	7.86979459982417e-07	1.29906824610381e-05
IL17RA	1.77557562804676	0.859257993915937	1.0439581178996	3.66249302293132	0.00743170463255672	0.0278487704281367
GPATCH3	7.27389943149643	2.68894482732184	1.43053754376299	3.52124973544572	0.000341983415128462	0.00230505704482691
TRIM11	1.90759897908943	0.528887062819724	1.84285833969455	3.41991458426797	2.43484216592604e-05	0.000247780996885415
ACAA1	2.27859557198298	0.842329184579007	1.43053754376299	3.52124973544572	0.000341983415128462	0.00230505704482691
CHCHD6	5.87294165198079	2.0805917855946	1.49158344556345	3.50487236105439	0.000202377913846997	0.00147855836152439
DNAH5	0.651629915265255	0.321184330629879	1.01754093448711	3.64568286970752	0.00918628632852406	0.0330279561029209
GPANK1	4.99281533595777	2.30711963676319	1.11024192984314	3.6156136824246	0.00459708609321421	0.0189727397665748
SH2B2	6.73531619572007	0.829948861011983	2.99927603498972	3.23228711774232	5.62730904150781e-09	1.77637737650173e-07
ABCB8	1.73432949169998	0.534275134391819	1.69194131377473	3.45453269566901	8.67712126407708e-05	0.000725670529980589
KRT8P3	11.174396228096	5.16355347275571	1.11024192984314	3.6156136824246	0.00459708609321421	0.0189727397665748
PWWP2B	6.11700042860259	0.188439465609445	4.92844457048139	3.10587192246098	1.05571922557974e-13	1.51638670952379e-11
FUOM	12.7493701846544	4.12393093497332	1.62201769379554	3.47151889697952	0.000155022503706799	0.00118369844241029
ENSG00000249456	29.1742344765965	6.29116190680615	2.20232986655551	3.34793170335087	1.12187274625506e-06	1.76282871597656e-05
SPSB2	6.6034666127696	2.23768022844626	1.55532699925962	3.4882970683738	0.000267908167973588	0.0018767397904176
ASIC1	2.81839863089836	0.955055164517009	1.55532699925962	3.4882970683738	0.000267908167973588	0.0018767397904176
ENSG00000273167	3.89504453560526	1.07991180880775	1.84285833969455	3.41991458426797	2.43484216592604e-05	0.000247780996885415
HERC2P2	3.12520751486413	1.01088444072884	1.62201769379554	3.47151889697952	0.000155022503706799	0.00118369844241029
CIAO3	2.00045714535595	0.739509659700818	1.43053754376299	3.52124973544572	0.000341983415128462	0.00230505704482691
NME3	13.0367955994453	0.803219429095333	3.97527706677414	3.14933407773198	1.0391542289175e-11	7.48445531570536e-10
ENKD1	6.07568485347507	2.8075005561062	1.11024192984314	3.6156136824246	0.00459708609321421	0.0189727397665748
TNFSF13	7.11410374978517	2.41071701236829	1.55532699925962	3.4882970683738	0.000267908167973588	0.0018767397904176
ORMDL3	4.31548511047736	0.930595644530227	2.20232986655551	3.34793170335087	1.12187274625506e-06	1.76282871597656e-05
ANO8	3.23510492198023	0.498300964503698	2.68219601456671	3.27193728479222	1.92711261700756e-08	5.29685813702733e-07
SDHAF1	14.3926223417876	3.54701699888499	2.01142690546683	3.38439731420272	5.77560069534987e-06	7.10217769129922e-05
MAP3K10	3.31525391779506	1.63406802774186	1.01754093448711	3.64568286970752	0.00918628632852406	0.0330279561029209
ENSG00000278419	35.5522457175029	14.5064663335271	1.2887780397055	3.53528735764343	0.00149258890777893	0.00755759651841233
BMS1P4-AGAP5	4.1710902455968	0.981888317850791	2.07681311485042	3.34557882640403	3.69141163063989e-06	4.83942419273934e-05
RHOG	9.0397348326074	3.40477314312766	1.40362759841867	3.50269116966221	0.000588384303107696	0.0035631696970596
C11orf80	4.0202008185489	1.57728075344106	1.3450602578134	3.51908598102787	0.000949784549023314	0.00532567465906114
IGHMBP2	1.6358058503061	0.564775287714896	1.5284170539153	3.46930191237087	0.000354190204355847	0.00232429912460516
CACNA1H	1.84360253314661	0.0578653440218331	4.90153462513707	3.08094535912039	1.7059520306978e-13	2.21347275983039e-11
PAIP1P2	11.7892090769464	2.96023302948488	1.98451696012251	3.36395391111557	8.06982431696863e-06	9.5506451976679e-05
SLCO4A1	3.98192278519765	0.624905118351543	2.65528606922239	3.24979521207342	2.86566819018287e-08	7.39292118186652e-07
SUN2	1.90230474452045	0.925471464538799	1.03623704704376	3.61354861058305	0.00815016890664873	0.0301576885192272
ZBTB17	3.67736026814542	0.941130689562645	1.95709551980488	3.34322474057908	1.12694335877474e-05	0.000127067364274371
ENSG00000236364	5.28184537159098	2.45006414271305	1.10459486501991	3.5650137460712	0.00629561343322189	0.0243250261972046
ENSG00000288550	3.71680751774412	0.713419688393137	2.36807134733024	3.26705816960672	3.62216926055596e-07	6.63725843943618e-06
POMGNT2	2.2801999907775	0.911814977822831	1.31763881749577	3.50050879311895	0.00123241807467527	0.00657811534958253
XXYLT1	2.88954920995859	1.20170319701383	1.26135659938787	3.51692104557008	0.001920569267567	0.00936456626015121
ENSG00000284968	5.56658605388667	2.22598743961175	1.31763881749577	3.50050879311895	0.00123241807467527	0.00657811534958253
B4GALT7	3.19639350900709	0.613529231818206	2.36807134733024	3.26705816960672	3.62216926055596e-07	6.63725843943618e-06
DDAH2	6.59839506429817	2.32196018626755	1.50099561359767	3.45006078343658	0.000467602381548615	0.00293432134594838
IER5L-AS1	2.71543147630383	0.521211353676282	2.36807134733024	3.26705816960672	3.62216926055596e-07	6.63725843943618e-06
KAZALD1	3.73819408701428	0.597937263807482	2.62786462890476	3.22731669171444	4.26378277921779e-08	1.02736864569695e-06
EMP1	1.99055375168346	0.923348570061142	1.10459486501991	3.5650137460712	0.00629561343322189	0.0243250261972046
ENSG00000250899	4.43711085285617	1.56140919753848	1.50099561359767	3.45006078343658	0.000467602381548615	0.00293432134594838
ZNF205	6.69184872829896	1.92669244172267	1.78852695403261	3.37977160888133	4.57083276170257e-05	0.000423273778723194
METTL22	1.8890244168811	0.785605821551566	1.26135659938787	3.51692104557008	0.001920569267567	0.00936456626015121
BCAR1	1.69496766354349	0.162669615871791	3.35193805328551	3.14416937268455	7.95362280183964e-10	3.18000057509849e-08
HSD17B1	7.9918029405108	0.766990157050028	3.35193805328551	3.14416937268455	7.95362280183964e-10	3.18000057509849e-08
SLC16A5	5.04759065617888	1.69549766507482	1.5676863081336	3.43282379015806	0.000275398586516663	0.00192310386136645
INO80C	3.07352799860764	1.52402692977669	1.00881560672613	3.59616636955817	0.0101038118341364	0.0355393890496438
ENSG00000267127	3.9959014702554	1.7896436997834	1.15497960607489	3.54916898254057	0.00433437849677175	0.0184879001580939
SH2D3A	2.78876901036247	1.15979081579085	1.26135659938787	3.51692104557008	0.001920569267567	0.00936456626015121
ENSG00000167807	7.46029068752946	3.57989903446078	1.0559105441812	3.58067815843499	0.00895695824060344	0.0325416422341863
MAP1S	3.16075563286774	0.606688747782123	2.36807134733024	3.26705816960672	3.62216926055596e-07	6.63725843943618e-06
BORCS8	2.90245858840964	1.11422025048742	1.37620615810104	3.4838980154181	0.000770034854062651	0.00447269092652717
BCAT2	3.42455689368253	0.876431830385595	1.95709551980488	3.34322474057908	1.12694335877474e-05	0.000127067364274371
TOX2	4.8197859465028	2.31282503308285	1.0559105441812	3.58067815843499	0.00895695824060344	0.0325416422341863
DGCR2	2.78180330721437	1.0679020848561	1.37620615810104	3.4838980154181	0.000770034854062651	0.00447269092652717
KIF17	3.4210651539484	0.948499721807542	1.84239787537836	3.3408694502883	3.20772151680374e-05	0.000311007988381971
ENSG00000269934	1.52631612318089	0.0497853344114384	4.8461604275095	3.0297904181464	4.4843689326936e-13	4.74950807726848e-11
DYNC2LI1	3.31142512736018	1.13412565773411	1.53973355082366	3.41309166852129	0.000366333715348984	0.00239330793818888
RTKN	2.9458989092948	1.44133865960759	1.02795778687126	3.56289822871441	0.0111375439860064	0.0383778756448092
STK16	3.50095266441148	1.31323066686912	1.40929930259157	3.44782303680748	0.000616405319637863	0.00370473033730576
COL4A3	1.24488450326842	0.487267273332662	1.3482534007911	3.46486436855245	0.00100612730034781	0.00560597484746999
ARHGEF39	2.38753493179537	1.09027161850973	1.12702684876495	3.53099060456093	0.00547565945620664	0.0217250504683792
CHID1	2.85354753464253	0.791153901190467	1.84239787537836	3.3408694502883	3.20772151680374e-05	0.000311007988381971
ATG16L2	1.79506529383136	0.848995110845043	1.07664210770997	3.54703688194614	0.00788990763962653	0.0293167635731417
TIRAP	2.1715650721598	0.849984547801537	1.3482534007911	3.46486436855245	0.00100612730034781	0.00560597484746999
SLC12A4	1.82114579470636	0.207907279878374	3.10618400702823	3.1415852449065	5.18130530782122e-09	1.65434390249637e-07
ENSG00000277978	40.0318357019616	16.3219654930694	1.28968606018583	3.48169670859863	0.00159635841606069	0.00801175785261856
ENSG00000262304	3.21737034255193	0.73460863839205	2.12004572358362	3.2840831057399	3.24674288288209e-06	4.37010106112413e-05
ECSIT	2.4296411245868	1.18874944105863	1.02795778687126	3.56289822871441	0.0111375439860064	0.0383778756448092
ENSG00000269095	29.6935169672802	2.42135565761263	3.58061656359943	3.09796784124018	2.47547382118429e-10	1.1806002986113e-08
ITPKC	4.52966861319589	0.590994390365168	2.91699189201784	3.16287924038527	1.91769527359136e-08	5.27919669232342e-07
CACTIN-AS1	7.99381141565568	1.04296762251584	2.91699189201784	3.16287924038527	1.91769527359136e-08	5.27919669232342e-07
MT-TS2	259.189173527955	114.132035318995	1.17923510515661	3.51475493201719	0.00371808677867692	0.0163529053603822
COL16A1	1.62026531280256	0.215627046565742	2.88848682064342	3.13899994252291	2.89012012736143e-08	7.43426527221863e-07
MTMR11	3.27915899811069	1.5273818277679	1.09852177739054	3.51258764333623	0.0069022606555002	0.0260919647658433
OAZ3	3.23598423038249	0.915129237314853	1.81389280400394	3.31982442928302	4.42858625238195e-05	0.000411515708317703
ZNF695	3.99156414785998	1.85920918971108	1.09852177739054	3.51258764333623	0.0069022606555002	0.0260919647658433
RPIA	8.26934083803755	3.85173177967723	1.09852177739054	3.51258764333623	0.0069022606555002	0.0260919647658433
MYD88	3.57811812395276	1.66663239058588	1.09852177739054	3.51258764333623	0.0069022606555002	0.0260919647658433
PCBP4	4.01078516301821	1.73472189702692	1.20489877070351	3.47949421916096	0.00316175398382096	0.0142800897871781
TMEM44	3.28706751575577	0.656170925851614	2.31161351864589	3.22234146949295	7.67612859422479e-07	1.27305418396326e-05
UVSSA	0.88607062289374	0.324278482278382	1.44453778491332	3.4108149698085	0.000811266309992832	0.00466002776892367
SHROOM1	3.58582036339681	0.715808560824973	2.31161351864589	3.22234146949295	7.67612859422479e-07	1.27305418396326e-05
PSMG4	1.43949255298724	0.359192942007826	1.99293384584843	3.28166269240977	1.0346541673532e-05	0.000118095132193497
CCDC28A	12.0227064469624	2.79999587672607	2.09154065220921	3.26217424128603	4.62431578256044e-06	5.84951084581086e-05
ZC3H3	4.02910909415804	1.00537341870774	1.99293384584843	3.28166269240977	1.0346541673532e-05	0.000118095132193497
FAM78A	2.53205791916266	0.926666427993619	1.44453778491332	3.4108149698085	0.000811266309992832	0.00466002776892367
SLC39A13	3.27414608852633	0.871455366618391	1.90063769112053	3.30087682599061	2.19364218823458e-05	0.000226500936533572
CLSTN3	2.22768424061844	0.444694738901814	2.31161351864589	3.22234146949295	7.67612859422479e-07	1.27305418396326e-05
KBTBD7	3.16560703956125	1.47449107190769	1.09852177739054	3.51258764333623	0.0069022606555002	0.0260919647658433
MAP1A	1.40825802548958	0.421678883074752	1.73206912534825	3.33851295996807	8.5490047349585e-05	0.000717335889458287
DECR2	3.73500621309469	1.11838400329193	1.73206912534825	3.33851295996807	8.5490047349585e-05	0.000717335889458287
TBC1D24	1.22757020710408	0.49009999063444	1.31974832941669	3.44558410113989	0.00131233742804847	0.00677516274293251
NPIPA9	1.37204309868785	0.0912966533299536	3.86448785242783	3.05020883633444	6.47614853651613e-11	3.74682351066766e-09
DLG4	1.45811271536297	0.67916647700397	1.09852177739054	3.51258764333623	0.0069022606555002	0.0260919647658433
PLSCR3	5.29202786422947	2.28887767422754	1.20489877070351	3.47949421916096	0.00316175398382096	0.0142800897871781
BORCS6	8.16574887764819	0.815031479523205	3.29548022460116	3.09533081884644	1.89441591942793e-09	6.79448441346043e-08
ENSG00000278834	8.84502356304548	2.942768527836	1.58115209942843	3.37514109537968	0.000282515805997994	0.0019665774803316
CTDP1	2.41967639434507	0.885537753413528	1.44453778491332	3.4108149698085	0.000811266309992832	0.00466002776892367
ABCA7	1.56316493998145	0.728098187525266	1.09852177739054	3.51258764333623	0.0069022606555002	0.0260919647658433
ATP13A1	1.79355364748918	0.537049095491544	1.73206912534825	3.33851295996807	8.5490047349585e-05	0.000717335889458287
ZNF787	4.06736704811777	1.75919437088622	1.20489877070351	3.47949421916096	0.00316175398382096	0.0142800897871781
BFSP1	4.447438427577	2.0715484178448	1.09852177739054	3.51258764333623	0.0069022606555002	0.0260919647658433
IFNGR2	5.90481092531	0.589365024184563	3.29548022460116	3.09533081884644	1.89441591942793e-09	6.79448441346043e-08
PRR5-ARHGAP8	4.59323374367711	0.840501213258306	2.4356702597119	3.2019797410025	2.809336810265e-07	5.29066780725039e-06
SEMA3F	3.04444024877224	1.2402799804431	1.29066867710049	3.42605085007728	0.00170860935801404	0.00851698325749035
ENSG00000173366	3.86237345966741	1.63906172932506	1.23210133649522	3.44334397993825	0.00266326446202201	0.0123381372267893
ENSG00000248468	10.875254360159	4.24588567941104	1.35171457890096	3.40853708067309	0.00170860935801404	0.00851698325749035
WDR27	1.16514422209158	0.474670197114863	1.29066867710049	3.42605085007728	0.00170860935801404	0.00851698325749035
GUSB	3.77407362973923	1.28127219488364	1.55207244711224	3.35461238676394	0.000378252331360742	0.00245843117465623
DNAJC30	5.79356018950112	2.65528000150659	1.121650381466	3.47729055034011	0.0059932783196226	0.0233765983733063
GTF2IRD2B	2.23970558545348	1.10252886422087	1.01905738401936	3.51041918251156	0.0123052706274855	0.041773529336785
ENSG00000254536	5.09978085406971	2.42387702761362	1.06944212507434	3.49395458335964	0.00868046646906494	0.031792343568518
TRIM66	0.895336297414676	0.303960551778307	1.55207244711224	3.35461238676394	0.000378252331360742	0.00245843117465623
ENSG00000280138	0.787293357655923	0.213824569914565	1.87155803880433	3.27924108469759	3.05720189006777e-05	0.000298051848354342
SLC24A1	1.61740077505227	0.796189932770688	1.01905738401936	3.51041918251156	0.0123052706274855	0.041773529336785
IRX3	5.00595183665242	2.12435803010307	1.23210133649522	3.44334397993825	0.00266326446202201	0.0123381372267893
FLCN	1.50137631724656	0.458736295648254	1.70298947303206	3.31744584380526	0.000116729821465852	0.000930358820951409
MIF4GD	3.99795065049656	1.9001876779741	1.06944212507434	3.49395458335964	0.00868046646906494	0.031792343568518
ENSG00000290395	25.7762607729383	8.75086430645968	1.55207244711224	3.35461238676394	0.000378252331360742	0.00245843117465623
RIMS4	2.71379176959269	1.01344512747511	1.41545813259712	3.39079683655238	0.00106591771551237	0.00588744289349565
ENSG00000285314	4.26858472997526	1.66652863244751	1.35171457890096	3.40853708067309	0.00170860935801404	0.00851698325749035
HAUS7	3.7046063138111	1.38345736766269	1.41545813259712	3.39079683655238	0.00106591771551237	0.00588744289349565
NECAP2	2.61209116910846	1.08631418976741	1.26099080266073	3.40625800493452	0.0022202257313213	0.0106058752720346
CNKSR1	3.63450059136051	1.76343174660475	1.03976425063458	3.47508570538919	0.0108903251445932	0.0376509948082861
PSRC1	5.04119871866466	2.27124008794628	1.14614124394756	3.44110267672457	0.00516186120163096	0.0206737287161334
KCNC4	0.552054863326593	0.0765293644997433	2.82972929388746	3.09005332477633	6.57743050426992e-08	1.50343702951227e-06
NES	2.58488188609691	0.537499208478666	2.25285599188993	3.17623381005463	1.62683382632637e-06	2.40304074677634e-05
ENSG00000224407	13.9869993603378	4.60504666855969	1.59588059916016	3.31506606728357	0.000289092615419263	0.00200445119516241
MZT2B	9.47506408280948	3.61210791319962	1.38578025815736	3.37050580652359	0.0013979789255396	0.00714621556201382
ENSG00000285558	19.0378602404598	5.27829910548362	1.84188016436457	3.25728554169333	4.25714624794694e-05	0.000397679209588522
FGFR4	2.99222917708682	0.622202825947861	2.25285599188993	3.17623381005463	1.62683382632637e-06	2.40304074677634e-05
LINC03067	8.66503452244889	3.90390755634354	1.14614124394756	3.44110267672457	0.00516186120163096	0.0206737287161334
ZUP1	5.41890901422726	2.62921299569082	1.03976425063458	3.47508570538919	0.0108903251445932	0.0376509948082861
TFB1M	3.50100275888776	1.63799320939448	1.09197250702624	3.45819916650537	0.0075832285874702	0.0283743960251271
MLXIPL	2.98912198167967	0.517963930911944	2.51264927346445	3.13382584080979	6.09386906068064e-07	1.03695673524369e-05
POR	2.31318263288132	0.360751638477484	2.66249565558819	3.11211574284283	2.09998056335143e-07	4.05873570875129e-06
HGH1	5.10920210926077	1.9477429606497	1.38578025815736	3.37050580652359	0.0013979789255396	0.00714621556201382
SHB	2.38485871446356	1.15711511459069	1.03976425063458	3.47508570538919	0.0108903251445932	0.0376509948082861
RGS3	1.09432955761767	0.170665807071693	2.66249565558819	3.11211574284283	2.09998056335143e-07	4.05873570875129e-06
PAXX	10.5595174921406	2.92765526320294	1.84188016436457	3.25728554169333	4.25714624794694e-05	0.000397679209588522
FJX1	5.98197104812452	1.96949003405982	1.59588059916016	3.31506606728357	0.000289092615419263	0.00200445119516241
INTS5	4.38131578136609	1.36657333004987	1.6733115985923	3.29607585838785	0.000159196017077563	0.0012025568995508
CDK2AP2	7.128589569979	2.22347369450907	1.6733115985923	3.29607585838785	0.000159196017077563	0.0012025568995508
NECTIN1	1.84119513135315	0.255238206712653	2.82972929388746	3.09005332477633	6.57743050426992e-08	1.50343702951227e-06
RNF31	2.14399260267952	0.817338286928381	1.38578025815736	3.37050580652359	0.0013979789255396	0.00714621556201382
SMAD6	1.68216717412197	0.46638547495858	1.84188016436457	3.25728554169333	4.25714624794694e-05	0.000397679209588522
PML	1.13578143480016	0.354260841951848	1.6733115985923	3.29607585838785	0.000159196017077563	0.0012025568995508
WDR73	1.49580361066178	0.673912954800106	1.14614124394756	3.44110267672457	0.00516186120163096	0.0206737287161334
ZNF319	2.86306392317239	1.28991256238047	1.14614124394756	3.44110267672457	0.00516186120163096	0.0206737287161334
NEURL4	2.33267785118113	0.08084266863342	4.75889782937913	2.94956818776094	1.94379532369355e-12	1.750010830709e-10
CCDC144BP	1.39314900220575	0.410395291499343	1.75513527724799	3.27681828766635	8.4169533552614e-05	0.000709291112258561
LINC00511	0.520265411429569	0.117199075532942	2.13862730213872	3.19695273103411	4.03453264525824e-06	5.21945476966473e-05
SLC39A3	3.25036638251752	1.01381964526057	1.6733115985923	3.29607585838785	0.000159196017077563	0.0012025568995508
YJU2B	4.46698396703526	0.928862691747117	2.25285599188993	3.17623381005463	1.62683382632637e-06	2.40304074677634e-05
EMC10	1.33897314557518	0.371233986765803	1.84188016436457	3.25728554169333	4.25714624794694e-05	0.000397679209588522
PTPRH	3.312456235164	1.49237985065285	1.14614124394756	3.44110267672457	0.00516186120163096	0.0206737287161334
PDGFB	3.60536631808307	0.374849147395943	3.2367226978452	3.04482332843788	4.53327636221228e-09	1.46241672189393e-07
CENPM	8.22435562387863	3.42033782035338	1.26099080266073	3.40625800493452	0.0022202257313213	0.0106058752720346
NMNAT1	3.05700131084606	0.865595254608593	1.81157893683961	3.23500074464503	5.92257173040577e-05	0.000524383847239038
HIVEP3	0.963608618324811	0.443377124860624	1.11584001642259	3.42152962820967	0.00657298921457039	0.025163664005601
GPR37	2.66001812816164	1.08270886237907	1.29173547693623	3.36818638169608	0.0028791122445636	0.0131210781682772
ENSG00000228204	15.469567555434	6.84411725395447	1.17212223453049	3.40397774643027	0.00440653097980714	0.0187593837562549
PTRH1	3.46089784945981	0.734969448135857	2.22255476436496	3.1526311716769	2.36802032452779e-06	3.36171252185176e-05
ENSG00000280758	24.5091757269571	11.2772007844985	1.11584001642259	3.42152962820967	0.00657298921457039	0.025163664005601
LRP4	1.61097119833109	0.741242621294767	1.11584001642259	3.42152962820967	0.00657298921457039	0.025163664005601
BICDL1	2.30387053179669	0.122314680105003	4.17468624242257	2.94675820011922	5.63079953104876e-11	3.33426471560022e-09
SPSB3	4.54752373120373	0.643819639197421	2.7994280663625	3.06495954467938	9.93169711868161e-08	2.12773900133895e-06
CCDC102A	5.52441240415537	0	8.69706212933751	2.87054457357714	2.48909086189614e-13	2.88963798348811e-11
ENSG00000258472	13.6425711936112	4.34578256458259	1.64301037106733	3.27439430640489	0.00021683225607686	0.00156619811327559
BAIAP2L2	2.41936069407731	0.428153875938371	2.48234804593949	3.10950139943256	8.97687466471295e-07	1.44927658127653e-05
PRR5	2.68894791890867	0.475862684094831	2.48234804593949	3.10950139943256	8.97687466471295e-07	1.44927658127653e-05
MT-TA	204.243131057976	14.457949723716	3.77542909814691	2.97123745422764	2.60030525763224e-10	1.2268712988283e-08
TREX2	5.44964270804345	2.31461376087333	1.23068957513576	3.38619869500454	0.0028791122445636	0.0131210781682772
ENSG00000291068	3.28794511185056	1.07012953258971	1.61205904185113	3.25239211311613	0.000294925058709041	0.00203449866535565
PRADC1	9.82402403433983	1.06581039629958	3.17547014110404	2.99253017668209	1.69206913130555e-08	4.70950345284191e-07
CCDC150	1.42518389586827	0.618473980741726	1.19973824591956	3.36586577550687	0.00372541536601703	0.0163529053603822
ZFAND2B	4.05913176698444	1.32112813102231	1.61205904185113	3.25239211311613	0.000294925058709041	0.00203449866535565
ALS2CL	1.52256648020898	0.385428287700344	1.97153056871209	3.17115412000093	1.89429718420337e-05	0.000199324794946051
PDCD6P1	16.5184787355846	7.76573706716961	1.08488868720639	3.4016963090239	0.0083494849670763	0.0307781516041421
PPARD	3.09466675885419	1.45487782164833	1.08488868720639	3.4016963090239	0.0083494849670763	0.0307781516041421
EEPD1	2.91174366565614	1.05298557202491	1.46114201593131	3.29127014848412	0.000899245325828546	0.00507029187906582
POLM	2.9585863887201	0.534962747177394	2.45139671672329	3.0847712806306	1.32245029213207e-06	2.03629649694262e-05
STAG3L5P	4.91901916698043	0.533665405279816	3.17547014110404	2.99253017668209	1.69206913130555e-08	4.70950345284191e-07
ENSG00000279086	6.05484185435168	2.62756417279123	1.19973824591956	3.36586577550687	0.00372541536601703	0.0163529053603822
OPLAH	3.10581620000295	0.112316880312588	4.69764527263797	2.89355661231176	8.60156298516996e-12	6.40435360490756e-10
ZNF79	5.991715788103	0.86672331097863	2.7684767371463	3.03943335704807	1.50047362120644e-07	3.03291609619804e-06
BRSK2	1.99810658325556	0.361291659762568	2.45139671672329	3.0847712806306	1.32245029213207e-06	2.03629649694262e-05
FAM111A	1.91011352225635	0.483533424494864	1.97153056871209	3.17115412000093	1.89429718420337e-05	0.000199324794946051
TMEM132A	1.89619600552834	0.342864493722987	2.45139671672329	3.0847712806306	1.32245029213207e-06	2.03629649694262e-05
BSCL2	1.75594267908506	0.444506029061415	1.97153056871209	3.17115412000093	1.89429718420337e-05	0.000199324794946051
SCNN1A	2.34733317634668	0.55176909896925	2.07737474539755	3.15006625147713	8.34737394729089e-06	9.80471948519967e-05
PLBD2	2.62023741341435	0.852810294303536	1.61205904185113	3.25239211311613	0.000294925058709041	0.00203449866535565
RASSF8-AS1	1.21888739344407	0.506909822630286	1.26078414772003	3.34759372704628	0.00372541536601703	0.0163529053603822
AMN	3.21588476199886	1.16297333986524	1.46114201593131	3.29127014848412	0.000899245325828546	0.00507029187906582
JMJD7-PLA2G4B	1.75437926026623	0.253777291003918	2.7684767371463	3.03943335704807	1.50047362120644e-07	3.03291609619804e-06
ENSG00000288645	35.3664865236234	12.7897247555949	1.46114201593131	3.29127014848412	0.000899245325828546	0.00507029187906582
PGAP6	3.11493444991263	1.3517595270141	1.19973824591956	3.36586577550687	0.00372541536601703	0.0163529053603822
IRX5	4.85324762287583	1.57958951063118	1.61205904185113	3.25239211311613	0.000294925058709041	0.00203449866535565
PKD1P1	2.02688166704087	0.109948405319956	4.14373491320637	2.91898638273592	9.12761312772769e-11	5.00204538049325e-09
ENSG00000261427	15.1904512601466	5.49338398092733	1.46114201593131	3.29127014848412	0.000899245325828546	0.00507029187906582
NXT1	12.9876927911611	5.63614989229606	1.19973824591956	3.36586577550687	0.00372541536601703	0.0163529053603822
CEBPB-AS1	5.20881032636447	2.44878793470039	1.08488868720639	3.4016963090239	0.0083494849670763	0.0307781516041421
ENSG00000271774	19.051007933996	8.26739114035693	1.19973824591956	3.36586577550687	0.00372541536601703	0.0163529053603822
LIMK2	2.23548294071525	0.808426686334201	1.46114201593131	3.29127014848412	0.000899245325828546	0.00507029187906582
TEF	2.93341764019845	0.848658894884222	1.78062760762341	3.21237681862398	8.2311076683987e-05	0.000696008588864609
MT-TL2	194.266616115678	63.2280759044199	1.61205904185113	3.25239211311613	0.000294925058709041	0.00203449866535565
SLC10A3	6.13837549809218	2.66381450183285	1.19973824591956	3.36586577550687	0.00372541536601703	0.0163529053603822
MAP3K6	2.45016950162082	0.543452985801564	2.1599734961071	3.1042693014513	5.01418089099575e-06	6.25302021219159e-05
LRRC14	2.20115553758987	0.976442281503821	1.1681083068779	3.34525181285148	0.00480939374730962	0.019509554497707
ENSG00000255182	2.75706649886103	0.407682276639315	2.73684679810463	3.01345978247423	3.42973662907205e-07	6.32404728909148e-06
NR6A1	1.89376609760363	0.665065687290936	1.50299810337733	3.24994363878888	0.000704966225313083	0.00413146264094143
DUSP5	5.32271536308713	0.393529992479844	3.71284782988905	2.9161437379206	1.05990924896994e-09	4.11058430930188e-08
GPR135	2.68732990349051	1.14244006231514	1.22915420867836	3.32671266488825	0.00480939374730962	0.019509554497707
SEMA4B	1.92896117875995	0.713079721898787	1.42951207688965	3.26954281167586	0.00119593656953634	0.00640859298695361
ZNF213	2.09454881177055	0.619434045908974	1.74899766858174	3.18940344057292	0.000114266481865936	0.000914857685574545
ENSG00000268218	3.68663482115461	0.408851856941149	3.14384020206237	2.96567409527048	2.63022199969798e-08	6.86000349818169e-07
ENSG00000288671	63.3478096029384	22.2469155959996	1.50299810337733	3.24994363878888	0.000704966225313083	0.00413146264094143
PIK3CD	1.37903597226284	0.469237314645533	1.54809012849085	3.20738748216209	0.000543102261677028	0.00332763281581696
CTNNBIP1	3.9512540121709	1.19508658992082	1.71665869426312	3.16606981181348	0.000158433074163209	0.00120039073709059
ZFP69	4.15796947577644	1.33620981924983	1.62991380714654	3.18688469442908	0.000299766169514482	0.00206466581859975
ENSG00000288934	12.5054380536859	4.72795512292134	1.39717310257103	3.24749399826484	0.00158738589803867	0.00797353018980652
GLB1	3.04342264051641	1.38075921236872	1.13576933255928	3.32434906890508	0.00619366343693324	0.0239941569721458
KCTD6	4.27519026138647	1.45469649682884	1.54809012849085	3.20738748216209	0.000543102261677028	0.00332763281581696
CP	1.86555955127809	0.846378844120252	1.13576933255928	3.32434906890508	0.00619366343693324	0.0239941569721458
FLNB-AS1	3.55708739461813	1.27759315771041	1.47065912905871	3.22758758690223	0.000945626136056421	0.00530572934717062
NELFA	2.60890590204442	0.690447865983273	1.9075616553518	3.12346383938	3.81898680294328e-05	0.000360759320796237
ARAP3	2.12965894215313	0.563614989229606	1.9075616553518	3.12346383938	3.81898680294328e-05	0.000360759320796237
PHF1	3.66886461252465	1.66451367786942	1.13576933255928	3.32434906890508	0.00619366343693324	0.0239941569721458
LRWD1	2.23652096061004	1.01467896009805	1.13576933255928	3.32434906890508	0.00619366343693324	0.0239941569721458
NUDT18	7.52179996957733	2.27502515606934	1.71665869426312	3.16606981181348	0.000158433074163209	0.00120039073709059
ENSG00000291316	6.11080923883216	0.69309763612997	3.11150122774375	2.93832200170613	4.09254114149713e-08	9.90630740505601e-07
GASAL1	4.19765738041318	1.26961314786688	1.71665869426312	3.16606981181348	0.000158433074163209	0.00120039073709059
PIP5KL1	3.96550560464041	1.72413331917172	1.19681523435974	3.30553514500825	0.00619366343693324	0.0239941569721458
ENSG00000255585	2.50061356077305	0.75632943967885	1.71665869426312	3.16606981181348	0.000158433074163209	0.00120039073709059
ANKRD13D	2.23993839501505	0.762172052498101	1.54809012849085	3.20738748216209	0.000543102261677028	0.00332763281581696
NRGN	10.8765351579873	3.28969012674824	1.71665869426312	3.16606981181348	0.000158433074163209	0.00120039073709059
KCNQ1OT1	0.142437108195829	0.0161554417965409	3.11150122774375	2.93832200170613	4.09254114149713e-08	9.90630740505601e-07
ENSG00000245385	26.0221639973149	6.39486237779746	2.01340583203727	3.10165156114323	1.72368024683147e-05	0.000185247763000186
ACAD10	1.47674469964614	0.474568363160926	1.62991380714654	3.18688469442908	0.000299766169514482	0.00206466581859975
ENSG00000287051	8.02996783118602	2.42872436016166	1.71665869426312	3.16606981181348	0.000158433074163209	0.00120039073709059
ENSG00000259052	64.0448405176633	12.1067782880631	2.387427803363	3.03403898647077	4.22639339486899e-06	5.4357826418264e-05
MC1R	2.77227088603459	0.314435342804078	3.11150122774375	2.93832200170613	4.09254114149713e-08	9.90630740505601e-07
SNORD3B-1	17.4053260509745	8.22558155455478	1.07720199195401	3.34290872549353	0.00921388821429388	0.0331069581407921
ARID3A	1.82807775344861	0.898488354037221	1.02091977384611	3.36122103588668	0.0133673052189089	0.0444636131749042
CD320	5.78904657597132	1.96980842001484	1.54809012849085	3.20738748216209	0.000543102261677028	0.00332763281581696
PLPPR2	4.03093099500111	0.914389120931625	2.12763452178848	3.07948474560592	1.06029188073178e-05	0.000120320968021819
CRTC1	1.89449126172295	0.644628573982455	1.54809012849085	3.20738748216209	0.000543102261677028	0.00332763281581696
MEGF8	1.16015099776984	0.394758476012471	1.54809012849085	3.20738748216209	0.000543102261677028	0.00332763281581696
NECTIN2	3.52571810439301	1.59957006563827	1.13576933255928	3.32434906890508	0.00619366343693324	0.0239941569721458
RTN2	4.08839081085796	2.00941755534138	1.02091977384611	3.36122103588668	0.0133673052189089	0.0444636131749042
ZNF274	1.58325178766814	0.478866449507454	1.71665869426312	3.16606981181348	0.000158433074163209	0.00120039073709059
AMY2B	1.72118420075442	0.732451197456978	1.2274782598086	3.2646866417372	0.00525817990185899	0.0209970225273147
METTL25B	4.06859919465175	1.96749473599007	1.04412146370669	3.32198430462175	0.0117204693220354	0.0399991626084937
POLE4	6.4466954239257	1.99519706187281	1.68357816601581	3.14236462840999	0.000303319301292415	0.00208669488912513
SMIM39	3.99176187239981	1.77591069748741	1.16373470611243	3.28405277811428	0.00795583342928461	0.0295244241205376
ENSG00000241409	15.1508705615175	6.15439751752775	1.29416895434452	3.24504319694865	0.00337686854262074	0.0151082014788442
TBCK	1.19063540935002	0.575767921170239	1.04412146370669	3.32198430462175	0.0117204693220354	0.0399991626084937
HMMR-AS1	13.4727177093536	5.99393056727724	1.16373470611243	3.28405277811428	0.00795583342928461	0.0295244241205376
ZNF786	3.9393189269329	0	8.56906135851371	2.74955897361277	1.97335701717116e-12	1.75867969318193e-10
LINC00689	1.40788281806632	0.680824505170618	1.04412146370669	3.32198430462175	0.0117204693220354	0.0399991626084937
CFAP70	1.68233179121234	0.55320899745299	1.59683327889922	3.16352594174519	0.00041033287676208	0.00263682954965174
SIRT3	2.32187841668493	1.03298965476037	1.16373470611243	3.28405277811428	0.00795583342928461	0.0295244241205376
ENSG00000256152	26.6392372889492	2.57644248692253	3.3350519671203	2.88493179074687	1.45508228745078e-08	4.12140963793845e-07
PHKG2	1.7223338028121	0.599678518462973	1.51500960024353	3.18436480043272	0.000735122579301891	0.00428967362247393
ATG4D	5.65996086385048	2.51808233225826	1.16373470611243	3.28405277811428	0.00795583342928461	0.0295244241205376
CASZ1	1.11093371110305	0.44001346636221	1.33023568377032	3.20239353387375	0.00277864581449254	0.0127800819690064
ZNF691	6.18543445435371	0.489979632090571	3.61357143676972	2.82945428786582	4.38437696124446e-09	1.41697281791428e-07
ST3GAL3	0.647549596311402	0.256478437612198	1.33023568377032	3.20239353387375	0.00277864581449254	0.0127800819690064
SIPA1L2	1.47258472276241	0.524929067962326	1.48115270969014	3.16098093619124	0.00133911947906704	0.00688459630224264
ENSG00000228703	18.3045705655002	2.17499679709972	3.04456380894304	2.88205491213814	9.93571878671253e-08	2.12773900133895e-06
KIF3C	1.96743392424061	0.311700837661741	2.6375704049853	2.93269276876056	1.18844323009403e-06	1.85095050646418e-05
CAMK1	4.63850627958164	2.02091783430947	1.1936213692552	3.24259124027219	0.00680446321082196	0.0258385103977113
TMEM129	3.65878691140736	1.15932426605044	1.64972127546241	3.1182760491852	0.000418716428757399	0.00266738992846681
ZCCHC4	2.88578014414852	1.42873300145566	1.0102645731533	3.30076266081953	0.0148662609584434	0.048751169089889
FCHSD1	2.07403566354811	0.903621857732249	1.1936213692552	3.24259124027219	0.00680446321082196	0.0258385103977113
BHLHA15	3.85831634468877	0.916910414463606	2.06069710298777	3.02864028151768	2.23744692296379e-05	0.000230349990680392
RNF32	2.88115867057061	1.14115594936674	1.33023568377032	3.20239353387375	0.00277864581449254	0.0127800819690064
VPS28	3.34134904459118	0.926398211270207	1.84062423655109	3.07419377939258	0.000108550505781676	0.000876650903900896
COMMD3	4.3381138646449	2.06186399780173	1.06883191375857	3.2816446597798	0.0148662609584434	0.048751169089889
AGAP6	2.19476203364659	0.738897482830205	1.56297638834583	3.13979515528125	0.000764907811152345	0.00444730254879548
ANK3	0.487554957377629	0.0772434015436627	2.6375704049853	2.93269276876056	1.18844323009403e-06	1.85095050646418e-05
C2CD2L	1.36648703874394	0.216492736748351	2.6375704049853	2.93269276876056	1.18844323009403e-06	1.85095050646418e-05
LINC01089	3.04780845814718	0.603580911747582	2.32049038456229	2.98151171450616	9.15959568931132e-06	0.000106405678428958
ENSG00000261641	11.2042211290606	0.887543176989683	3.61357143676972	2.82945428786582	4.38437696124446e-09	1.41697281791428e-07
AFG3L1P	1.2588509145406	0.598319790645584	1.06883191375857	3.2816446597798	0.0148662609584434	0.048751169089889
PITPNM3	1.18016535929755	0.303832370494172	1.94646841323656	3.05160717372845	5.087713764995e-05	0.000458986692725469
MED9	2.10418455289292	0.75007408341083	1.48115270969014	3.16098093619124	0.00133911947906704	0.00688459630224264
XYLT2	2.30145185472664	0.273464509576865	3.04456380894304	2.88205491213814	9.93571878671253e-08	2.12773900133895e-06
ASPSCR1	1.04104691651353	0.412333029237168	1.33023568377032	3.20239353387375	0.00277864581449254	0.0127800819690064
MIER2	3.30539227009558	0.654592211900527	2.32049038456229	2.98151171450616	9.15959568931132e-06	0.000106405678428958
BCAM	2.52022104243829	0.399278979762419	2.6375704049853	2.93269276876056	1.18844323009403e-06	1.85095050646418e-05
ENSG00000267283	13.4690316032772	0	8.53520446796032	2.7176969221447	3.33429289108234e-12	2.73660150493204e-10
MIR1181	155.475858630422	18.4740468691927	3.04456380894304	2.88205491213814	9.93571878671253e-08	2.12773900133895e-06
SLC9A8	1.81306428866458	0.502677059930523	1.84062423655109	3.07419377939258	0.000108550505781676	0.000876650903900896
ZDHHC8	2.27115320993041	0.359819127479316	2.6375704049853	2.93269276876056	1.18844323009403e-06	1.85095050646418e-05
PMM1	2.49031927013331	1.18362491311418	1.06883191375857	3.2816446597798	0.0148662609584434	0.048751169089889
MIRLET7BHG	1.95037084544899	0.193123457282098	3.3011950765669	2.85600960155951	2.30314593737697e-08	6.09315040643989e-07
PUDP	3.29587661582417	1.30541550763727	1.33023568377032	3.20239353387375	0.00277864581449254	0.0127800819690064
HS1BP3	0.840594752155686	0.341059326815864	1.29556511266282	3.17932159342019	0.00481764539106954	0.019525073626737
DTNB	1.7203607962884	0.314105330899371	2.43566619557853	2.92987665093236	5.15832821470418e-06	6.41013096314577e-05
TMEM41A	1.41828544650172	0.517904175036204	1.44648213858264	3.13722456053	0.00180167887822055	0.00891543059031966
ENSG00000287286	1.84700995346708	0.599518347918512	1.61505070435492	3.093791661161	0.000577020750862429	0.00350382249474137
ATP6V1G2	5.67838256363829	1.84313816339289	1.61505070435492	3.093791661161	0.000577020750862429	0.00350382249474137
STX1A	3.3289191037847	0.405198428487572	3.00989323783555	2.85309978791608	1.55011364893531e-07	3.10833016467187e-06
HOTTIP	2.41716442199703	0.539401486448114	2.15008327294628	2.9787544870778	3.24691642951651e-05	0.000313773753095555
ENSG00000255050	10.4805611681815	4.67757196943753	1.1589507981477	3.22016401399729	0.0113003400368843	0.0388478083559049
NAV2-AS2	12.1000967030285	3.19113703301507	1.91179784212906	3.02593932404179	7.28479445572743e-05	0.000625839741800226
CHFR	0.718383582672641	0.262326499691101	1.44648213858264	3.13722456053	0.00180167887822055	0.00891543059031966
PLD4	4.07076101002547	1.48648787722312	1.44648213858264	3.13722456053	0.00180167887822055	0.00891543059031966
MAPKBP1	1.18699413442859	0.529766527001083	1.1589507981477	3.22016401399729	0.0113003400368843	0.0388478083559049
METRN	3.33252866638029	0.811275574087615	2.02602653188027	3.00255102397652	3.24691642951651e-05	0.000313773753095555
ENSG00000288715	292.707101197069	71.2570379240288	2.02602653188027	3.00255102397652	3.24691642951651e-05	0.000313773753095555
SMURF2P1	25.5586242209499	10.370047099131	1.29556511266282	3.17932159342019	0.00481764539106954	0.019525073626737
ADAMTS10	2.1548989045183	0.786887535357373	1.44648213858264	3.13722456053	0.00180167887822055	0.00891543059031966
TPM3P9	4.21017063365648	0.854108331281167	2.2858198134548	2.95453490661693	1.34761824681731e-05	0.000149842921130046
KAZN	0.865357283657263	0.395872432911271	1.1234264711123	3.19739502095142	0.0144973186386012	0.0476830726368604
CROCC	1.35141993819602	0.562027341372622	1.26004078562741	3.15588754428891	0.00631843536407247	0.0243651902173127
IFFO2	1.94106683144355	0.565074422767019	1.77042933840819	3.02323730750437	0.000216503220489778	0.00156574419211583
ZNF593OS	5.78295658220331	2.40501092318323	1.26004078562741	3.15588754428891	0.00631843536407247	0.0243651902173127
ZNF593	16.385043649576	6.81419761568582	1.26004078562741	3.15588754428891	0.00631843536407247	0.0243651902173127
SH3D21	1.47308424852489	0.49009999063444	1.57952637731951	3.06889844217014	0.000793691918518128	0.00457695673012121
AP4B1	2.05128304284072	0.810431507088749	1.33352681211509	3.13465285085794	0.00397842899188413	0.0172278179118496
NBPF20	0.609165115114514	0.177337338527981	1.77042933840819	3.02323730750437	0.000216503220489778	0.00156574419211583
TMEM63A	1.15882627550625	0.31325557734718	1.87627351509365	2.99982120346204	0.000104190913851639	0.000844535078468541
PSEN2	0.731466240866602	0.0912604620604138	2.97436891080014	2.82356822602558	2.42031082818649e-07	4.62216502967302e-06
SMPD4BP	2.17753303403952	0.543354319682137	1.99050220484486	2.97599623267446	4.70791503159284e-05	0.000432011797438831
TMEM115	5.69238346060259	0.946937381050217	2.5673755068424	2.8762983106528	2.72407341209778e-06	3.73786931803091e-05
ABTB1	1.94863557294714	0.486238114185087	1.99050220484486	2.97599623267446	4.70791503159284e-05	0.000432011797438831
RAB43	2.40309596303139	0.849487829388843	1.49278149020292	3.09116949227034	0.00141481593246446	0.00721764728079443
PPP2R2C	1.28057355877532	0.213025524436559	2.5673755068424	2.8762983106528	2.72407341209778e-06	3.73786931803091e-05
AFAP1L1	1.82610413390525	0.759438589324302	1.26004078562741	3.15588754428891	0.00631843536407247	0.0243651902173127
SLC22A3	3.70867407281684	1.77371414745959	1.05968291741613	3.21768720165849	0.0210435129183073	0.063824996383027
ATP6V0E2	1.77713023432948	0.812978503504255	1.1234264711123	3.19739502095142	0.0144973186386012	0.0476830726368604
FBXO16	3.05031840068405	1.26856374737589	1.26004078562741	3.15588754428891	0.00631843536407247	0.0243651902173127
ENSG00000286502	2.67779681881886	0.389773929256242	2.75656762185279	2.85018906003533	8.6567239461532e-07	1.40919327263671e-05
TSPAN4	2.05479731908338	0.512728386638549	1.99050220484486	2.97599623267446	4.70791503159284e-05	0.000432011797438831
CD82	2.96951026281002	0.123495732970587	4.49654404233407	2.71153164205495	1.79488976079138e-10	8.89680469632716e-09
PEX16	3.97278964938379	1.32176022648083	1.57952637731951	3.06889844217014	0.000793691918518128	0.00457695673012121
ENSG00000260808	10.963301600996	3.19158579367222	1.77042933840819	3.02323730750437	0.000216503220489778	0.00156574419211583
MARCHF9	2.99546752035207	1.37032765238517	1.1234264711123	3.19739502095142	0.0144973186386012	0.0476830726368604
GRTP1	4.11170790246475	1.28248011347669	1.67182253204741	3.04625860569037	0.000425204218646922	0.00270595977896809
L3HYPDH	3.43368220769816	1.64219626478223	1.05968291741613	3.21768720165849	0.0210435129183073	0.063824996383027
TEDC2	4.21132442116912	1.92654210679432	1.1234264711123	3.19739502095142	0.0144973186386012	0.0476830726368604
FCSK	1.65867126973996	0.13796135125659	3.54337653862681	2.76870707579203	1.13880536002277e-08	3.31606590477918e-07
PKD1P3	1.73346610080787	0.144182473036046	3.54337653862681	2.76870707579203	1.13880536002277e-08	3.31606590477918e-07
TIMM22	3.76928094012875	0.313513051834193	3.54337653862681	2.76870707579203	1.13880536002277e-08	3.31606590477918e-07
MAPT	0.651839779972264	0.10843462292787	2.5673755068424	2.8762983106528	2.72407341209778e-06	3.73786931803091e-05
SCRN2	3.99928374507825	1.49689676199194	1.41095781154723	3.11308380647579	0.00241842474375857	0.0114099283618229
ENGASE	1.90741920348118	0.634604663445549	1.57952637731951	3.06889844217014	0.000793691918518128	0.00457695673012121
MED16	2.84079866212451	1.18142886183847	1.26004078562741	3.15588754428891	0.00631843536407247	0.0243651902173127
CTXN1	9.69591912004015	1.6129321437937	2.5673755068424	2.8762983106528	2.72407341209778e-06	3.73786931803091e-05
CEBPA	4.61124642502486	1.53417690263192	1.57952637731951	3.06889844217014	0.000793691918518128	0.00457695673012121
BICRA	1.60003361145807	0.199626173479803	2.97436891080014	2.82356822602558	2.42031082818649e-07	4.62216502967302e-06
[truncated: 1,744 more rows]
